# Supplementary material for: Automatic detection of teacher behavior in classroom videos using AlphaPose and Faster R-CNN algorithms
Source: PeerJ Comput Sci. 2025 May 30;11:e2933. doi: 10.7717/peerj-cs.2933 (PMC12193412; doi:10.7717/peerj-cs.2933)
Supplement: Supplemental Information 1 [file peerj-cs-11-2933-s001.zip]

Archive with 173 entries (137 files):
- code/
- code/.gitignore
- code/cfgs/
- code/cfgs/res101.yml
- code/cfgs/res101_ls.yml
- code/cfgs/res50.yml
- code/cfgs/vgg16.yml
- code/demo.py
- code/images/
- code/images/img1.jpg
- code/images/img1_det.jpg
- code/images/img1_det_res101.jpg
- code/images/img2.jpg
- code/images/img2_det.jpg
- code/images/img2_det_res101.jpg
- code/images/img3.jpg
- code/images/img3_det.jpg
- code/images/img3_det_res101.jpg
- code/images/img4.jpg
- code/images/img4_det.jpg
- code/images/img4_det_res101.jpg
- code/lib/
- code/lib/datasets/
- code/lib/datasets/coco.py
- code/lib/datasets/ds_utils.py
- code/lib/datasets/factory.py
- code/lib/datasets/imagenet.py
- code/lib/datasets/imdb.py
- code/lib/datasets/pascal_voc.py
- code/lib/datasets/pascal_voc_rbg.py
- code/lib/datasets/tools/
- code/lib/datasets/tools/mcg_munge.py
- code/lib/datasets/vg.py
- code/lib/datasets/vg_eval.py
- code/lib/datasets/VOCdevkit-matlab-wrapper/
- code/lib/datasets/VOCdevkit-matlab-wrapper/get_voc_opts.m
- code/lib/datasets/VOCdevkit-matlab-wrapper/voc_eval.m
- code/lib/datasets/VOCdevkit-matlab-wrapper/xVOCap.m
- code/lib/datasets/voc_eval.py
- code/lib/datasets/__init__.py
- code/lib/make.sh
- code/lib/model/
- code/lib/model/faster_rcnn/
- code/lib/model/faster_rcnn/faster_rcnn.py
- code/lib/model/faster_rcnn/resnet.py
- code/lib/model/faster_rcnn/vgg16.py
- code/lib/model/faster_rcnn/__init__.py
- code/lib/model/nms/
- code/lib/model/nms/.gitignore
- code/lib/model/nms/build.py
- code/lib/model/nms/make.sh
- code/lib/model/nms/nms_cpu.py
- code/lib/model/nms/nms_gpu.py
- code/lib/model/nms/nms_kernel.cu
- code/lib/model/nms/nms_wrapper.py
- code/lib/model/nms/src/
- code/lib/model/nms/src/nms_cuda.c
- code/lib/model/nms/src/nms_cuda.h
- code/lib/model/nms/src/nms_cuda_kernel.cu
- code/lib/model/nms/src/nms_cuda_kernel.h
- code/lib/model/nms/_ext/
- code/lib/model/nms/_ext/nms/
- code/lib/model/nms/_ext/nms/__init__.py
- code/lib/model/nms/_ext/__init__.py
- code/lib/model/nms/__init__.py
- code/lib/model/roi_align/
- code/lib/model/roi_align/build.py
- code/lib/model/roi_align/functions/
- code/lib/model/roi_align/functions/roi_align.py
- code/lib/model/roi_align/functions/__init__.py
- code/lib/model/roi_align/make.sh
- code/lib/model/roi_align/modules/
- code/lib/model/roi_align/modules/roi_align.py
- code/lib/model/roi_align/modules/__init__.py
- code/lib/model/roi_align/src/
- code/lib/model/roi_align/src/roi_align.c
- code/lib/model/roi_align/src/roi_align.h
- code/lib/model/roi_align/src/roi_align_cuda.c
- code/lib/model/roi_align/src/roi_align_cuda.h
- code/lib/model/roi_align/src/roi_align_kernel.cu
- code/lib/model/roi_align/src/roi_align_kernel.h
- code/lib/model/roi_align/_ext/
- code/lib/model/roi_align/_ext/roi_align/
- code/lib/model/roi_align/_ext/roi_align/__init__.py
- code/lib/model/roi_align/_ext/__init__.py
- code/lib/model/roi_align/__init__.py
- code/lib/model/roi_crop/
- code/lib/model/roi_crop/build.py
- code/lib/model/roi_crop/functions/
- code/lib/model/roi_crop/functions/crop_resize.py
- code/lib/model/roi_crop/functions/gridgen.py
- code/lib/model/roi_crop/functions/roi_crop.py
- code/lib/model/roi_crop/functions/__init__.py
- code/lib/model/roi_crop/make.sh
- code/lib/model/roi_crop/modules/
- code/lib/model/roi_crop/modules/gridgen.py
- code/lib/model/roi_crop/modules/roi_crop.py
- code/lib/model/roi_crop/modules/__init__.py
- code/lib/model/roi_crop/src/
- code/lib/model/roi_crop/src/roi_crop.c
- code/lib/model/roi_crop/src/roi_crop.h
- code/lib/model/roi_crop/src/roi_crop_cuda.c
- code/lib/model/roi_crop/src/roi_crop_cuda.h
- code/lib/model/roi_crop/src/roi_crop_cuda_kernel.cu
- code/lib/model/roi_crop/src/roi_crop_cuda_kernel.h
- code/lib/model/roi_crop/_ext/
- code/lib/model/roi_crop/_ext/crop_resize/
- code/lib/model/roi_crop/_ext/crop_resize/_crop_resize.so
- code/lib/model/roi_crop/_ext/crop_resize/__init__.py
- code/lib/model/roi_crop/_ext/roi_crop/
- code/lib/model/roi_crop/_ext/roi_crop/__init__.py
- code/lib/model/roi_crop/_ext/__init__.py
- code/lib/model/roi_crop/__init__.py
- code/lib/model/roi_pooling/
- code/lib/model/roi_pooling/build.py
- code/lib/model/roi_pooling/functions/
- code/lib/model/roi_pooling/functions/roi_pool.py
- code/lib/model/roi_pooling/functions/__init__.py
- code/lib/model/roi_pooling/modules/
- code/lib/model/roi_pooling/modules/roi_pool.py
- code/lib/model/roi_pooling/modules/__init__.py
- code/lib/model/roi_pooling/src/
- code/lib/model/roi_pooling/src/roi_pooling.c
- code/lib/model/roi_pooling/src/roi_pooling.h
- code/lib/model/roi_pooling/src/roi_pooling_cuda.c
- code/lib/model/roi_pooling/src/roi_pooling_cuda.h
- code/lib/model/roi_pooling/src/roi_pooling_kernel.cu
- code/lib/model/roi_pooling/src/roi_pooling_kernel.h
- code/lib/model/roi_pooling/_ext/
- code/lib/model/roi_pooling/_ext/roi_pooling/
- code/lib/model/roi_pooling/_ext/roi_pooling/__init__.py
- code/lib/model/roi_pooling/_ext/__init__.py
- code/lib/model/roi_pooling/__init__.py
- code/lib/model/rpn/
- code/lib/model/rpn/anchor_target_layer.py
- code/lib/model/rpn/bbox_transform.py
- code/lib/model/rpn/generate_anchors.py
- code/lib/model/rpn/proposal_layer.py
- code/lib/model/rpn/proposal_target_layer_cascade.py
- code/lib/model/rpn/rpn.py
- code/lib/model/rpn/__init__.py
- code/lib/model/utils/
- code/lib/model/utils/.gitignore
- code/lib/model/utils/bbox.pyx
- code/lib/model/utils/blob.py
- code/lib/model/utils/config.py
- code/lib/model/utils/logger.py
- code/lib/model/utils/net_utils.py
- code/lib/model/utils/__init__.py
- code/lib/model/__init__.py
- code/lib/pycocotools/
- code/lib/pycocotools/coco.py
- code/lib/pycocotools/cocoeval.py
- code/lib/pycocotools/license.txt
- code/lib/pycocotools/mask.py
- code/lib/pycocotools/maskApi.c
- code/lib/pycocotools/maskApi.h
- code/lib/pycocotools/UPSTREAM_REV
- code/lib/pycocotools/_mask.c
- code/lib/pycocotools/_mask.pyx
- code/lib/pycocotools/__init__.py
- code/lib/roi_data_layer/
- code/lib/roi_data_layer/minibatch.py
- code/lib/roi_data_layer/roibatchLoader.py
- code/lib/roi_data_layer/roidb.py
- code/lib/roi_data_layer/__init__.py
- code/lib/setup.py
- code/LICENSE
- code/README.md
- code/requirements.txt
- code/test_net.py
- code/trainval_net.py
- code/_init_paths.py
