# Supplementary material for: Automatic detection of teacher behavior in classroom videos using AlphaPose and Faster R-CNN algorithms
Source: PeerJ Comput Sci. 2025 May 30;11:e2933. doi: 10.7717/peerj-cs.2933 (PMC12193412; doi:10.7717/peerj-cs.2933)
Supplement: Supplemental Information 1 [file peerj-cs-11-2933-s001.zip › code/cfgs/res101_ls.yml]

EXP_DIR: res101
TRAIN:
  HAS_RPN: True
  BBOX_NORMALIZE_TARGETS_PRECOMPUTED: True
  RPN_POSITIVE_OVERLAP: 0.7
  RPN_BATCHSIZE: 256
  PROPOSAL_METHOD: gt
  BG_THRESH_LO: 0.0
  DISPLAY: 20
  BATCH_SIZE: 128
  WEIGHT_DECAY: 0.0001
  SCALES: [800]
  DOUBLE_BIAS: False
  LEARNING_RATE: 0.001
TEST:
  HAS_RPN: True
  SCALES: [800]
  MAX_SIZE: 1200
  RPN_POST_NMS_TOP_N: 1000
POOLING_SIZE: 7
POOLING_MODE: align
CROP_RESIZE_WITH_MAX_POOL: False
