# Supplementary material for: Automatic detection of teacher behavior in classroom videos using AlphaPose and Faster R-CNN algorithms
Source: PeerJ Comput Sci. 2025 May 30;11:e2933. doi: 10.7717/peerj-cs.2933 (PMC12193412; doi:10.7717/peerj-cs.2933)
Supplement: Supplemental Information 1 [file peerj-cs-11-2933-s001.zip › code/lib/datasets/ds_utils.py]

# --------------------------------------------------------
# Fast/er R-CNN
# Licensed under The MIT License [see LICENSE for details]
# Written by Ross Girshick
# --------------------------------------------------------
from __future__ import absolute_import
from __future__ import division
from __future__ import print_function

import numpy as np


def unique_boxes(boxes, scale=1.0):
  """Return indices of unique boxes."""
  v = np.array([1, 1e3, 1e6, 1e9])
  hashes = np.round(boxes * scale).dot(v)
  _, index = np.unique(hashes, return_index=True)
  return np.sort(index)


def xywh_to_xyxy(boxes):
  """Convert [x y w h] box format to [x1 y1 x2 y2] format."""
  return np.hstack((boxes[:, 0:2], boxes[:, 0:2] + boxes[:, 2:4] - 1))


def xyxy_to_xywh(boxes):
  """Convert [x1 y1 x2 y2] box format to [x y w h] format."""
  return np.hstack((boxes[:, 0:2], boxes[:, 2:4] - boxes[:, 0:2] + 1))


def validate_boxes(boxes, width=0, height=0):
  """Check that a set of boxes are valid."""
  x1 = boxes[:, 0]
  y1 = boxes[:, 1]
  x2 = boxes[:, 2]
  y2 = boxes[:, 3]
  assert (x1 >= 0).all()
  assert (y1 >= 0).all()
  assert (x2 >= x1).all()
  assert (y2 >= y1).all()
  assert (x2 < width).all()
  assert (y2 < height).all()


def filter_small_boxes(boxes, min_size):
  w = boxes[:, 2] - boxes[:, 0]
  h = boxes[:, 3] - boxes[:, 1]
  keep = np.where((w >= min_size) & (h > min_size))[0]
  return keep
