# Supplementary material for: Automatic detection of teacher behavior in classroom videos using AlphaPose and Faster R-CNN algorithms
Source: PeerJ Comput Sci. 2025 May 30;11:e2933. doi: 10.7717/peerj-cs.2933 (PMC12193412; doi:10.7717/peerj-cs.2933)
Supplement: Supplemental Information 1 [file peerj-cs-11-2933-s001.zip › code/lib/datasets/VOCdevkit-matlab-wrapper/get_voc_opts.m]

function VOCopts = get_voc_opts(path)

tmp = pwd;
cd(path);
try
  addpath('VOCcode');
  VOCinit;
catch
  rmpath('VOCcode');
  cd(tmp);
  error(sprintf('VOCcode directory not found under %s', path));
end
rmpath('VOCcode');
cd(tmp);
