# Supplementary material for: Automatic detection of teacher behavior in classroom videos using AlphaPose and Faster R-CNN algorithms
Source: PeerJ Comput Sci. 2025 May 30;11:e2933. doi: 10.7717/peerj-cs.2933 (PMC12193412; doi:10.7717/peerj-cs.2933)
Supplement: Supplemental Information 1 [file peerj-cs-11-2933-s001.zip › code/lib/datasets/VOCdevkit-matlab-wrapper/xVOCap.m]

function ap = xVOCap(rec,prec)
% From the PASCAL VOC 2011 devkit

mrec=[0 ; rec ; 1];
mpre=[0 ; prec ; 0];
for i=numel(mpre)-1:-1:1
    mpre(i)=max(mpre(i),mpre(i+1));
end
i=find(mrec(2:end)~=mrec(1:end-1))+1;
ap=sum((mrec(i)-mrec(i-1)).*mpre(i));
