# Supplementary material for: Automatic detection of teacher behavior in classroom videos using AlphaPose and Faster R-CNN algorithms
Source: PeerJ Comput Sci. 2025 May 30;11:e2933. doi: 10.7717/peerj-cs.2933 (PMC12193412; doi:10.7717/peerj-cs.2933)
Supplement: Supplemental Information 1 [file peerj-cs-11-2933-s001.zip › code/lib/make.sh]

#!/usr/bin/env bash

# CUDA_PATH=/usr/local/cuda/

export CUDA_PATH=/usr/local/cuda/
#You may also want to ad the following
#export C_INCLUDE_PATH=/opt/cuda/include

export CXXFLAGS="-std=c++11"
export CFLAGS="-std=c99"

python setup.py build_ext --inplace
rm -rf build

CUDA_ARCH="-gencode arch=compute_30,code=sm_30 \
           -gencode arch=compute_35,code=sm_35 \
           -gencode arch=compute_50,code=sm_50 \
           -gencode arch=compute_52,code=sm_52 \
           -gencode arch=compute_60,code=sm_60 \
           -gencode arch=compute_61,code=sm_61 "

# compile NMS
cd model/nms/src
echo "Compiling nms kernels by nvcc..."
nvcc -c -o nms_cuda_kernel.cu.o nms_cuda_kernel.cu \
	 -D GOOGLE_CUDA=1 -x cu -Xcompiler -fPIC $CUDA_ARCH

cd ../
python build.py

# compile roi_pooling
cd ../../
cd model/roi_pooling/src
echo "Compiling roi pooling kernels by nvcc..."
nvcc -c -o roi_pooling.cu.o roi_pooling_kernel.cu \
	 -D GOOGLE_CUDA=1 -x cu -Xcompiler -fPIC $CUDA_ARCH
cd ../
python build.py

# compile roi_align
cd ../../
cd model/roi_align/src
echo "Compiling roi align kernels by nvcc..."
nvcc -c -o roi_align_kernel.cu.o roi_align_kernel.cu \
	 -D GOOGLE_CUDA=1 -x cu -Xcompiler -fPIC $CUDA_ARCH
cd ../
python build.py

# compile roi_crop
cd ../../
cd model/roi_crop/src
echo "Compiling roi crop kernels by nvcc..."
nvcc -c -o roi_crop_cuda_kernel.cu.o roi_crop_cuda_kernel.cu \
	 -D GOOGLE_CUDA=1 -x cu -Xcompiler -fPIC $CUDA_ARCH
cd ../
python build.py
