# Supplementary material for: Automatic detection of teacher behavior in classroom videos using AlphaPose and Faster R-CNN algorithms
Source: PeerJ Comput Sci. 2025 May 30;11:e2933. doi: 10.7717/peerj-cs.2933 (PMC12193412; doi:10.7717/peerj-cs.2933)
Supplement: Supplemental Information 1 [file peerj-cs-11-2933-s001.zip › code/lib/model/nms/nms_gpu.py]

from __future__ import absolute_import
import torch
import numpy as np
from ._ext import nms
import pdb

def nms_gpu(dets, thresh):
	keep = dets.new(dets.size(0), 1).zero_().int()
	num_out = dets.new(1).zero_().int()
	nms.nms_cuda(keep, dets, num_out, thresh)
	keep = keep[:num_out[0]]
	return keep
