# Supplementary material for: Automatic detection of teacher behavior in classroom videos using AlphaPose and Faster R-CNN algorithms
Source: PeerJ Comput Sci. 2025 May 30;11:e2933. doi: 10.7717/peerj-cs.2933 (PMC12193412; doi:10.7717/peerj-cs.2933)
Supplement: Supplemental Information 1 [file peerj-cs-11-2933-s001.zip › code/lib/model/nms/nms_wrapper.py]

# --------------------------------------------------------
# Fast R-CNN
# Copyright (c) 2015 Microsoft
# Licensed under The MIT License [see LICENSE for details]
# Written by Ross Girshick
# --------------------------------------------------------
import torch
from model.utils.config import cfg
if torch.cuda.is_available():
    from model.nms.nms_gpu import nms_gpu
from model.nms.nms_cpu import nms_cpu

def nms(dets, thresh, force_cpu=False):
    """Dispatch to either CPU or GPU NMS implementations."""
    if dets.shape[0] == 0:
        return []
    # ---numpy version---
    # original: return gpu_nms(dets, thresh, device_id=cfg.GPU_ID)
    # ---pytorch version---

    return nms_gpu(dets, thresh) if force_cpu == False else nms_cpu(dets, thresh)
