# Supplementary material for: Automatic detection of teacher behavior in classroom videos using AlphaPose and Faster R-CNN algorithms
Source: PeerJ Comput Sci. 2025 May 30;11:e2933. doi: 10.7717/peerj-cs.2933 (PMC12193412; doi:10.7717/peerj-cs.2933)
Supplement: Supplemental Information 1 [file peerj-cs-11-2933-s001.zip › code/lib/model/nms/src/nms_cuda.c]

#include <THC/THC.h>
#include <stdio.h>
#include "nms_cuda_kernel.h"

// this symbol will be resolved automatically from PyTorch libs
extern THCState *state;

int nms_cuda(THCudaIntTensor *keep_out, THCudaTensor *boxes_host,
		     THCudaIntTensor *num_out, float nms_overlap_thresh) {

	nms_cuda_compute(THCudaIntTensor_data(state, keep_out), 
		         THCudaIntTensor_data(state, num_out), 
      	                 THCudaTensor_data(state, boxes_host), 
		         THCudaTensor_size(state, boxes_host, 0),
		         THCudaTensor_size(state, boxes_host, 1),
		         nms_overlap_thresh);

	return 1;
}
