# Supplementary material for: Automatic detection of teacher behavior in classroom videos using AlphaPose and Faster R-CNN algorithms
Source: PeerJ Comput Sci. 2025 May 30;11:e2933. doi: 10.7717/peerj-cs.2933 (PMC12193412; doi:10.7717/peerj-cs.2933)
Supplement: Supplemental Information 1 [file peerj-cs-11-2933-s001.zip › code/lib/model/nms/src/nms_cuda.h]

// int nms_cuda(THCudaTensor *keep_out, THCudaTensor *num_out,
//             THCudaTensor *boxes_host, THCudaTensor *nms_overlap_thresh);

int nms_cuda(THCudaIntTensor *keep_out, THCudaTensor *boxes_host,
             THCudaIntTensor *num_out, float nms_overlap_thresh);
