# Supplementary material for: Automatic detection of teacher behavior in classroom videos using AlphaPose and Faster R-CNN algorithms
Source: PeerJ Comput Sci. 2025 May 30;11:e2933. doi: 10.7717/peerj-cs.2933 (PMC12193412; doi:10.7717/peerj-cs.2933)
Supplement: Supplemental Information 1 [file peerj-cs-11-2933-s001.zip › code/lib/model/nms/src/nms_cuda_kernel.h]

#ifdef __cplusplus
extern "C" {
#endif

void nms_cuda_compute(int* keep_out, int *num_out, float* boxes_host, int boxes_num,
          int boxes_dim, float nms_overlap_thresh);

#ifdef __cplusplus
}
#endif
