# Supplementary material for: Automatic detection of teacher behavior in classroom videos using AlphaPose and Faster R-CNN algorithms
Source: PeerJ Comput Sci. 2025 May 30;11:e2933. doi: 10.7717/peerj-cs.2933 (PMC12193412; doi:10.7717/peerj-cs.2933)
Supplement: Supplemental Information 1 [file peerj-cs-11-2933-s001.zip › code/lib/model/roi_align/make.sh]

#!/usr/bin/env bash

CUDA_PATH=/usr/local/cuda/

cd src
echo "Compiling my_lib kernels by nvcc..."
nvcc -c -o roi_align_kernel.cu.o roi_align_kernel.cu -x cu -Xcompiler -fPIC -arch=sm_52

cd ../
python build.py
