# Supplementary material for: Automatic detection of teacher behavior in classroom videos using AlphaPose and Faster R-CNN algorithms
Source: PeerJ Comput Sci. 2025 May 30;11:e2933. doi: 10.7717/peerj-cs.2933 (PMC12193412; doi:10.7717/peerj-cs.2933)
Supplement: Supplemental Information 1 [file peerj-cs-11-2933-s001.zip › code/lib/model/roi_align/modules/roi_align.py]

from torch.nn.modules.module import Module
from torch.nn.functional import avg_pool2d, max_pool2d
from ..functions.roi_align import RoIAlignFunction


class RoIAlign(Module):
    def __init__(self, aligned_height, aligned_width, spatial_scale):
        super(RoIAlign, self).__init__()

        self.aligned_width = int(aligned_width)
        self.aligned_height = int(aligned_height)
        self.spatial_scale = float(spatial_scale)

    def forward(self, features, rois):
        return RoIAlignFunction(self.aligned_height, self.aligned_width,
                                self.spatial_scale)(features, rois)

class RoIAlignAvg(Module):
    def __init__(self, aligned_height, aligned_width, spatial_scale):
        super(RoIAlignAvg, self).__init__()

        self.aligned_width = int(aligned_width)
        self.aligned_height = int(aligned_height)
        self.spatial_scale = float(spatial_scale)

    def forward(self, features, rois):
        x =  RoIAlignFunction(self.aligned_height+1, self.aligned_width+1,
                                self.spatial_scale)(features, rois)
        return avg_pool2d(x, kernel_size=2, stride=1)

class RoIAlignMax(Module):
    def __init__(self, aligned_height, aligned_width, spatial_scale):
        super(RoIAlignMax, self).__init__()

        self.aligned_width = int(aligned_width)
        self.aligned_height = int(aligned_height)
        self.spatial_scale = float(spatial_scale)

    def forward(self, features, rois):
        x =  RoIAlignFunction(self.aligned_height+1, self.aligned_width+1,
                                self.spatial_scale)(features, rois)
        return max_pool2d(x, kernel_size=2, stride=1)
