# Supplementary material for: Automatic detection of teacher behavior in classroom videos using AlphaPose and Faster R-CNN algorithms
Source: PeerJ Comput Sci. 2025 May 30;11:e2933. doi: 10.7717/peerj-cs.2933 (PMC12193412; doi:10.7717/peerj-cs.2933)
Supplement: Supplemental Information 1 [file peerj-cs-11-2933-s001.zip › code/lib/model/roi_align/src/roi_align_cuda.h]

int roi_align_forward_cuda(int aligned_height, int aligned_width, float spatial_scale,
                        THCudaTensor * features, THCudaTensor * rois, THCudaTensor * output);

int roi_align_backward_cuda(int aligned_height, int aligned_width, float spatial_scale,
                        THCudaTensor * top_grad, THCudaTensor * rois, THCudaTensor * bottom_grad);
