# Supplementary material for: Automatic detection of teacher behavior in classroom videos using AlphaPose and Faster R-CNN algorithms
Source: PeerJ Comput Sci. 2025 May 30;11:e2933. doi: 10.7717/peerj-cs.2933 (PMC12193412; doi:10.7717/peerj-cs.2933)
Supplement: Supplemental Information 1 [file peerj-cs-11-2933-s001.zip › code/lib/model/roi_align/src/roi_align_kernel.h]

#ifndef _ROI_ALIGN_KERNEL
#define _ROI_ALIGN_KERNEL

#ifdef __cplusplus
extern "C" {
#endif

__global__ void ROIAlignForward(const int nthreads, const float* bottom_data,
    const float spatial_scale, const int height, const int width,
    const int channels, const int aligned_height, const int aligned_width,
    const float* bottom_rois, float* top_data);

int ROIAlignForwardLaucher(
    const float* bottom_data, const float spatial_scale, const int num_rois, const int height,
    const int width, const int channels, const int aligned_height,
    const int aligned_width, const float* bottom_rois,
    float* top_data, cudaStream_t stream);

__global__ void ROIAlignBackward(const int nthreads, const float* top_diff,
    const float spatial_scale, const int height, const int width,
    const int channels, const int aligned_height, const int aligned_width,
    float* bottom_diff, const float* bottom_rois);

int ROIAlignBackwardLaucher(const float* top_diff, const float spatial_scale, const int batch_size, const int num_rois,
    const int height, const int width, const int channels, const int aligned_height,
    const int aligned_width, const float* bottom_rois,
    float* bottom_diff, cudaStream_t stream);

#ifdef __cplusplus
}
#endif

#endif
