# Supplementary material for: Automatic detection of teacher behavior in classroom videos using AlphaPose and Faster R-CNN algorithms
Source: PeerJ Comput Sci. 2025 May 30;11:e2933. doi: 10.7717/peerj-cs.2933 (PMC12193412; doi:10.7717/peerj-cs.2933)
Supplement: Supplemental Information 1 [file peerj-cs-11-2933-s001.zip › code/lib/model/roi_crop/functions/roi_crop.py]

# functions/add.py
import torch
from torch.autograd import Function
from .._ext import roi_crop
import pdb

class RoICropFunction(Function):
    def forward(self, input1, input2):
        self.input1 = input1.clone()
        self.input2 = input2.clone()
        output = input2.new(input2.size()[0], input1.size()[1], input2.size()[1], input2.size()[2]).zero_()
        assert output.get_device() == input1.get_device(), "output and input1 must on the same device"
        assert output.get_device() == input2.get_device(), "output and input2 must on the same device"
        roi_crop.BilinearSamplerBHWD_updateOutput_cuda(input1, input2, output)
        return output

    def backward(self, grad_output):
        grad_input1 = self.input1.new(self.input1.size()).zero_()
        grad_input2 = self.input2.new(self.input2.size()).zero_()
        roi_crop.BilinearSamplerBHWD_updateGradInput_cuda(self.input1, self.input2, grad_input1, grad_input2, grad_output)
        return grad_input1, grad_input2
