# Supplementary material for: Automatic detection of teacher behavior in classroom videos using AlphaPose and Faster R-CNN algorithms
Source: PeerJ Comput Sci. 2025 May 30;11:e2933. doi: 10.7717/peerj-cs.2933 (PMC12193412; doi:10.7717/peerj-cs.2933)
Supplement: Supplemental Information 1 [file peerj-cs-11-2933-s001.zip › code/lib/model/roi_crop/modules/roi_crop.py]

from torch.nn.modules.module import Module
from ..functions.roi_crop import RoICropFunction

class _RoICrop(Module):
    def __init__(self, layout = 'BHWD'):
        super(_RoICrop, self).__init__()
    def forward(self, input1, input2):
        return RoICropFunction()(input1, input2)
