# Supplementary material for: Automatic detection of teacher behavior in classroom videos using AlphaPose and Faster R-CNN algorithms
Source: PeerJ Comput Sci. 2025 May 30;11:e2933. doi: 10.7717/peerj-cs.2933 (PMC12193412; doi:10.7717/peerj-cs.2933)
Supplement: Supplemental Information 1 [file peerj-cs-11-2933-s001.zip › code/lib/model/roi_crop/src/roi_crop.h]

int BilinearSamplerBHWD_updateOutput(THFloatTensor *inputImages, THFloatTensor *grids, THFloatTensor *output);

int BilinearSamplerBHWD_updateGradInput(THFloatTensor *inputImages, THFloatTensor *grids, THFloatTensor *gradInputImages,
                                        THFloatTensor *gradGrids, THFloatTensor *gradOutput);


int BilinearSamplerBCHW_updateOutput(THFloatTensor *inputImages, THFloatTensor *grids, THFloatTensor *output);

int BilinearSamplerBCHW_updateGradInput(THFloatTensor *inputImages, THFloatTensor *grids, THFloatTensor *gradInputImages,
                                        THFloatTensor *gradGrids, THFloatTensor *gradOutput);
