# Supplementary material for: Automatic detection of teacher behavior in classroom videos using AlphaPose and Faster R-CNN algorithms
Source: PeerJ Comput Sci. 2025 May 30;11:e2933. doi: 10.7717/peerj-cs.2933 (PMC12193412; doi:10.7717/peerj-cs.2933)
Supplement: Supplemental Information 1 [file peerj-cs-11-2933-s001.zip › code/lib/model/roi_crop/src/roi_crop_cuda.c]

#include <THC/THC.h>
#include <stdbool.h>
#include <stdio.h>
#include "roi_crop_cuda_kernel.h"

#define real float

// this symbol will be resolved automatically from PyTorch libs
extern THCState *state;

// Bilinear sampling is done in BHWD (coalescing is not obvious in BDHW)
// we assume BHWD format in inputImages
// we assume BHW(YX) format on grids

int BilinearSamplerBHWD_updateOutput_cuda(THCudaTensor *inputImages, THCudaTensor *grids, THCudaTensor *output){
//  THCState *state = getCutorchState(L);
//  THCudaTensor *inputImages = (THCudaTensor *)luaT_checkudata(L, 2, "torch.CudaTensor");
//  THCudaTensor *grids = (THCudaTensor *)luaT_checkudata(L, 3, "torch.CudaTensor");
//  THCudaTensor *output = (THCudaTensor *)luaT_checkudata(L, 4, "torch.CudaTensor");

  int success = 0;
  success = BilinearSamplerBHWD_updateOutput_cuda_kernel(THCudaTensor_size(state, output, 1),
							 THCudaTensor_size(state, output, 3),
							 THCudaTensor_size(state, output, 2),
							 THCudaTensor_size(state, output, 0),
							 THCudaTensor_size(state, inputImages, 1),
							 THCudaTensor_size(state, inputImages, 2),
							 THCudaTensor_size(state, inputImages, 3),
							 THCudaTensor_size(state, inputImages, 0),
							 THCudaTensor_data(state, inputImages),
							 THCudaTensor_stride(state, inputImages, 0),
							 THCudaTensor_stride(state, inputImages, 1),
							 THCudaTensor_stride(state, inputImages, 2),
							 THCudaTensor_stride(state, inputImages, 3),
							 THCudaTensor_data(state, grids),
							 THCudaTensor_stride(state, grids, 0),
							 THCudaTensor_stride(state, grids, 3),
							 THCudaTensor_stride(state, grids, 1),
							 THCudaTensor_stride(state, grids, 2),
							 THCudaTensor_data(state, output),
							 THCudaTensor_stride(state, output, 0),
							 THCudaTensor_stride(state, output, 1),
							 THCudaTensor_stride(state, output, 2),
							 THCudaTensor_stride(state, output, 3),
							 THCState_getCurrentStream(state));

  //check for errors
  if (!success) {
    THError("aborting");
  }
  return 1;
}

int BilinearSamplerBHWD_updateGradInput_cuda(THCudaTensor *inputImages, THCudaTensor *grids, THCudaTensor *gradInputImages,
                                        THCudaTensor *gradGrids, THCudaTensor *gradOutput)
{
//  THCState *state = getCutorchState(L);
//  THCudaTensor *inputImages = (THCudaTensor *)luaT_checkudata(L, 2, "torch.CudaTensor");
//  THCudaTensor *grids = (THCudaTensor *)luaT_checkudata(L, 3, "torch.CudaTensor");
//  THCudaTensor *gradInputImages = (THCudaTensor *)luaT_checkudata(L, 4, "torch.CudaTensor");
//  THCudaTensor *gradGrids = (THCudaTensor *)luaT_checkudata(L, 5, "torch.CudaTensor");
//  THCudaTensor *gradOutput = (THCudaTensor *)luaT_checkudata(L, 6, "torch.CudaTensor");

  int success = 0;
  success = BilinearSamplerBHWD_updateGradInput_cuda_kernel(THCudaTensor_size(state, gradOutput, 1),
							    THCudaTensor_size(state, gradOutput, 3),
							    THCudaTensor_size(state, gradOutput, 2),
							    THCudaTensor_size(state, gradOutput, 0),
							    THCudaTensor_size(state, inputImages, 1),
							    THCudaTensor_size(state, inputImages, 2),
							    THCudaTensor_size(state, inputImages, 3),
							    THCudaTensor_size(state, inputImages, 0),
							    THCudaTensor_data(state, inputImages),
							    THCudaTensor_stride(state, inputImages, 0),
							    THCudaTensor_stride(state, inputImages, 1),
							    THCudaTensor_stride(state, inputImages, 2),
							    THCudaTensor_stride(state, inputImages, 3),
							    THCudaTensor_data(state, grids),
							    THCudaTensor_stride(state, grids, 0),
							    THCudaTensor_stride(state, grids, 3),
							    THCudaTensor_stride(state, grids, 1),
							    THCudaTensor_stride(state, grids, 2),
							    THCudaTensor_data(state, gradInputImages),
							    THCudaTensor_stride(state, gradInputImages, 0),
							    THCudaTensor_stride(state, gradInputImages, 1),
							    THCudaTensor_stride(state, gradInputImages, 2),
							    THCudaTensor_stride(state, gradInputImages, 3),
							    THCudaTensor_data(state, gradGrids),
							    THCudaTensor_stride(state, gradGrids, 0),
							    THCudaTensor_stride(state, gradGrids, 3),
							    THCudaTensor_stride(state, gradGrids, 1),
							    THCudaTensor_stride(state, gradGrids, 2),
							    THCudaTensor_data(state, gradOutput),
							    THCudaTensor_stride(state, gradOutput, 0),
							    THCudaTensor_stride(state, gradOutput, 1),
							    THCudaTensor_stride(state, gradOutput, 2),
							    THCudaTensor_stride(state, gradOutput, 3),
							    THCState_getCurrentStream(state));

  //check for errors
  if (!success) {
    THError("aborting");
  }
  return 1;
}
