# Supplementary material for: Automatic detection of teacher behavior in classroom videos using AlphaPose and Faster R-CNN algorithms
Source: PeerJ Comput Sci. 2025 May 30;11:e2933. doi: 10.7717/peerj-cs.2933 (PMC12193412; doi:10.7717/peerj-cs.2933)
Supplement: Supplemental Information 1 [file peerj-cs-11-2933-s001.zip › code/lib/model/roi_crop/src/roi_crop_cuda.h]

// Bilinear sampling is done in BHWD (coalescing is not obvious in BDHW)
// we assume BHWD format in inputImages
// we assume BHW(YX) format on grids

int BilinearSamplerBHWD_updateOutput_cuda(THCudaTensor *inputImages, THCudaTensor *grids, THCudaTensor *output);

int BilinearSamplerBHWD_updateGradInput_cuda(THCudaTensor *inputImages, THCudaTensor *grids, THCudaTensor *gradInputImages,
                                        THCudaTensor *gradGrids, THCudaTensor *gradOutput);
