# Supplementary material for: Automatic detection of teacher behavior in classroom videos using AlphaPose and Faster R-CNN algorithms
Source: PeerJ Comput Sci. 2025 May 30;11:e2933. doi: 10.7717/peerj-cs.2933 (PMC12193412; doi:10.7717/peerj-cs.2933)
Supplement: Supplemental Information 1 [file peerj-cs-11-2933-s001.zip › code/lib/model/roi_crop/src/roi_crop_cuda_kernel.cu]

#include <stdbool.h>
#include <stdio.h>
#include "roi_crop_cuda_kernel.h"

#define real float

// Bilinear sampling is done in BHWD (coalescing is not obvious in BDHW)
// we assume BHWD format in inputImages
// we assume BHW(YX) format on grids

__device__ void getTopLeft(float x, int width, int& point, float& weight)
{
   /* for interpolation :
      stores in point and weight :
      - the x-coordinate of the pixel on the left (or y-coordinate of the upper pixel)
      - the weight for interpolating
   */

   float xcoord = (x + 1) * (width - 1) / 2;
   point = floor(xcoord);
   weight = 1 - (xcoord - point);
}

__device__ bool between(int value, int lowerBound, int upperBound)
{
   return (value >= lowerBound && value <= upperBound);
}

__device__ void sumReduceShMem(volatile float s[])
{
   /* obviously only works for 32 elements */
   /* sums up a shared memory array of 32 elements, stores it in s[0] */
   /* whole warp can then read first element (broadcasting) */
   if(threadIdx.x<16) { s[threadIdx.x] = s[threadIdx.x] + s[threadIdx.x+16]; }
   if(threadIdx.x<8) { s[threadIdx.x] = s[threadIdx.x] + s[threadIdx.x+8]; }
   if(threadIdx.x<4) { s[threadIdx.x] = s[threadIdx.x] + s[threadIdx.x+4]; }
   if(threadIdx.x<2) { s[threadIdx.x] = s[threadIdx.x] + s[threadIdx.x+2]; }
   if(threadIdx.x<1) { s[threadIdx.x] = s[threadIdx.x] + s[threadIdx.x+1]; }
}

// CUDA: grid stride looping
#define CUDA_KERNEL_LOOP(i, n) \
  for (int i = blockIdx.x * blockDim.x + threadIdx.x; \
       i < (n); \
       i += blockDim.x * gridDim.x)

__global__ void bilinearSamplingFromGrid(const int nthreads, float* inputImages_data, int inputImages_strideBatch, int inputImages_strideChannels, int inputImages_strideHeight, int inputImages_strideWidth,
                                         float* grids_data, int grids_strideBatch, int grids_strideYX, int grids_strideHeight, int grids_strideWidth,
                                         float* output_data, int output_strideBatch, int output_strideChannels, int output_strideHeight, int output_strideWidth,
                                         int inputImages_channels, int inputImages_height, int inputImages_width,
                                         int output_channels, int output_height, int output_width, int output_batchsize,
                                         int roiPerImage)
{
   CUDA_KERNEL_LOOP(index, nthreads)
   {
       const int xOut = index % output_width;
       const int yOut = (index / output_width) % output_height;
       const int cOut  = (index / output_width / output_height) % output_channels;
       const int b = index / output_width / output_height / output_channels;

       const int width = inputImages_width;
       const int height = inputImages_height;

       const int b_input = b / roiPerImage;

       float yf = grids_data[b*grids_strideBatch + yOut*grids_strideHeight + xOut*grids_strideWidth];
       float xf = grids_data[b*grids_strideBatch + yOut*grids_strideHeight + xOut*grids_strideWidth + 1];

       int yInTopLeft, xInTopLeft;
       float yWeightTopLeft, xWeightTopLeft;
       getTopLeft(xf, inputImages_width, xInTopLeft, xWeightTopLeft);
       getTopLeft(yf, inputImages_height, yInTopLeft, yWeightTopLeft);

       // const int outAddress = output_strideBatch * b + output_strideHeight * yOut + output_strideWidth * xOut;
       const int outAddress = output_strideBatch * b + output_strideChannels * cOut + output_strideHeight * yOut + xOut;

       const int inTopLeftAddress = inputImages_strideBatch * b_input + inputImages_strideChannels * cOut + inputImages_strideHeight * yInTopLeft + xInTopLeft;
       const int inTopRightAddress = inTopLeftAddress + inputImages_strideWidth;
       const int inBottomLeftAddress = inTopLeftAddress + inputImages_strideHeight;
       const int inBottomRightAddress = inBottomLeftAddress + inputImages_strideWidth;

       float v=0;
       float inTopLeft=0;
       float inTopRight=0;
       float inBottomLeft=0;
       float inBottomRight=0;

       bool topLeftIsIn = between(xInTopLeft, 0, width-1) && between(yInTopLeft, 0, height-1);
       bool topRightIsIn = between(xInTopLeft+1, 0, width-1) && between(yInTopLeft, 0, height-1);
       bool bottomLeftIsIn = between(xInTopLeft, 0, width-1) && between(yInTopLeft+1, 0, height-1);
       bool bottomRightIsIn = between(xInTopLeft+1, 0, width-1) && between(yInTopLeft+1, 0, height-1);

       if (!topLeftIsIn && !topRightIsIn && !bottomLeftIsIn && !bottomRightIsIn)
         continue;

       if(topLeftIsIn) inTopLeft = inputImages_data[inTopLeftAddress];
       if(topRightIsIn) inTopRight = inputImages_data[inTopRightAddress];
       if(bottomLeftIsIn) inBottomLeft = inputImages_data[inBottomLeftAddress];
       if(bottomRightIsIn) inBottomRight = inputImages_data[inBottomRightAddress];

       v = xWeightTopLeft * yWeightTopLeft * inTopLeft
         + (1 - xWeightTopLeft) * yWeightTopLeft * inTopRight
         + xWeightTopLeft * (1 - yWeightTopLeft) * inBottomLeft
         + (1 - xWeightTopLeft) * (1 - yWeightTopLeft) * inBottomRight;

       output_data[outAddress] = v;
   }

}

__global__ void backwardBilinearSampling(const int nthreads, float* inputImages_data, int inputImages_strideBatch, int inputImages_strideChannels, int inputImages_strideHeight, int inputImages_strideWidth,
                                         float* gradInputImages_data, int gradInputImages_strideBatch, int gradInputImages_strideChannels, int gradInputImages_strideHeight, int gradInputImages_strideWidth,
                                         float* grids_data, int grids_strideBatch, int grids_strideYX, int grids_strideHeight, int grids_strideWidth,
                                         float* gradGrids_data, int gradGrids_strideBatch, int gradGrids_strideYX, int gradGrids_strideHeight, int gradGrids_strideWidth,
                                         float* gradOutput_data, int gradOutput_strideBatch, int gradOutput_strideChannels, int gradOutput_strideHeight, int gradOutput_strideWidth,
                                         int inputImages_channels, int inputImages_height, int inputImages_width,
                                         int gradOutput_channels, int gradOutput_height, int gradOutput_width, int gradOutput_batchsize,
                                         int roiPerImage)
{

  CUDA_KERNEL_LOOP(index, nthreads)
  {
      const int xOut = index % gradOutput_width;
      const int yOut = (index / gradOutput_width) % gradOutput_height;
      const int cOut  = (index / gradOutput_width / gradOutput_height) % gradOutput_channels;
      const int b = index / gradOutput_width / gradOutput_height / gradOutput_channels;

      const int b_input = b / roiPerImage;

      const int width = inputImages_width;
      const int height = inputImages_height;

      float yf = grids_data[b*grids_strideBatch + yOut*grids_strideHeight + xOut*grids_strideWidth];
      float xf = grids_data[b*grids_strideBatch + yOut*grids_strideHeight + xOut*grids_strideWidth + 1];

      int yInTopLeft, xInTopLeft;
      float yWeightTopLeft, xWeightTopLeft;
      getTopLeft(xf, inputImages_width, xInTopLeft, xWeightTopLeft);
      getTopLeft(yf, inputImages_height, yInTopLeft, yWeightTopLeft);

      const int inTopLeftAddress = inputImages_strideBatch * b_input + inputImages_strideChannels * cOut + inputImages_strideHeight * yInTopLeft + xInTopLeft;
      const int inTopRightAddress = inTopLeftAddress + inputImages_strideWidth;
      const int inBottomLeftAddress = inTopLeftAddress + inputImages_strideHeight;
      const int inBottomRightAddress = inBottomLeftAddress + inputImages_strideWidth;

      const int gradInputImagesTopLeftAddress = gradInputImages_strideBatch * b_input + gradInputImages_strideChannels * cOut
                                              + gradInputImages_strideHeight * yInTopLeft + xInTopLeft;
      const int gradInputImagesTopRightAddress = gradInputImagesTopLeftAddress + gradInputImages_strideWidth;
      const int gradInputImagesBottomLeftAddress = gradInputImagesTopLeftAddress + gradInputImages_strideHeight;
      const int gradInputImagesBottomRightAddress = gradInputImagesBottomLeftAddress + gradInputImages_strideWidth;

      const int gradOutputAddress = gradOutput_strideBatch * b + gradOutput_strideChannels * cOut + gradOutput_strideHeight * yOut + xOut;

      float topLeftDotProduct = 0;
      float topRightDotProduct = 0;
      float bottomLeftDotProduct = 0;
      float bottomRightDotProduct = 0;

      bool topLeftIsIn = between(xInTopLeft, 0, width-1) && between(yInTopLeft, 0, height-1);
      bool topRightIsIn = between(xInTopLeft+1, 0, width-1) && between(yInTopLeft, 0, height-1);
      bool bottomLeftIsIn = between(xInTopLeft, 0, width-1) && between(yInTopLeft+1, 0, height-1);
      bool bottomRightIsIn = between(xInTopLeft+1, 0, width-1) && between(yInTopLeft+1, 0, height-1);

      float gradOutValue = gradOutput_data[gradOutputAddress];
      // bool between(int value, int lowerBound, int upperBound)
      if(topLeftIsIn)
      {
         float inTopLeft = inputImages_data[inTopLeftAddress];
         topLeftDotProduct += inTopLeft * gradOutValue;
         atomicAdd(&gradInputImages_data[gradInputImagesTopLeftAddress], xWeightTopLeft * yWeightTopLeft * gradOutValue);
      }

      if(topRightIsIn)
      {
         float inTopRight = inputImages_data[inTopRightAddress];
         topRightDotProduct += inTopRight * gradOutValue;
         atomicAdd(&gradInputImages_data[gradInputImagesTopRightAddress], (1 - xWeightTopLeft) * yWeightTopLeft * gradOutValue);
      }

      if(bottomLeftIsIn)
      {
         float inBottomLeft = inputImages_data[inBottomLeftAddress];
         bottomLeftDotProduct += inBottomLeft * gradOutValue;
         atomicAdd(&gradInputImages_data[gradInputImagesBottomLeftAddress], xWeightTopLeft * (1 - yWeightTopLeft) * gradOutValue);
      }

      if(bottomRightIsIn)
      {
         float inBottomRight = inputImages_data[inBottomRightAddress];
         bottomRightDotProduct += inBottomRight * gradOutValue;
         atomicAdd(&gradInputImages_data[gradInputImagesBottomRightAddress], (1 - xWeightTopLeft) * (1 - yWeightTopLeft) * gradOutValue);
      }
  }
}


#ifdef __cplusplus
extern "C" {
#endif

int BilinearSamplerBHWD_updateOutput_cuda_kernel(/*output->size[1]*/int oc,
                                                 /*output->size[3]*/int ow,
                                                 /*output->size[2]*/int oh,
                                                 /*output->size[0]*/int ob,
                                                 /*THCudaTensor_size(state, inputImages, 1)*/int ic,
                                                 /*THCudaTensor_size(state, inputImages, 2)*/int ih,
                                                 /*THCudaTensor_size(state, inputImages, 3)*/int iw,
                                                 /*THCudaTensor_size(state, inputImages, 0)*/int ib,
                                                 /*THCudaTensor *inputImages*/float *inputImages, int isb, int isc, int ish, int isw,
                                                 /*THCudaTensor *grids*/float *grids, int gsb, int gsc, int gsh, int gsw,
                                                 /*THCudaTensor *output*/float *output, int osb, int osc, int osh, int osw,
                                                 /*THCState_getCurrentStream(state)*/cudaStream_t stream)
{
   const int kThreadsPerBlock = 1024;
   int output_size = ob * oh * ow * oc;
   cudaError_t err;
   int roiPerImage = ob / ib;

   // printf("forward pass\n");

   bilinearSamplingFromGrid<<<(output_size + kThreadsPerBlock - 1) / kThreadsPerBlock, kThreadsPerBlock, 0, stream>>>(
     output_size,
     /*THCudaTensor_data(state, inputImages)*/inputImages,
     /*THCudaTensor_stride(state, inputImages, 0)*/isb,
     /*THCudaTensor_stride(state, inputImages, 3)*/isc,
     /*THCudaTensor_stride(state, inputImages, 1)*/ish,
     /*THCudaTensor_stride(state, inputImages, 2)*/isw,
     /*THCudaTensor_data(state, grids)*/grids,
     /*THCudaTensor_stride(state, grids, 0)*/gsb,
     /*THCudaTensor_stride(state, grids, 3)*/gsc,
     /*THCudaTensor_stride(state, grids, 1)*/gsh,
     /*THCudaTensor_stride(state, grids, 2)*/gsw,
     /*THCudaTensor_data(state, output)*/output,
     /*THCudaTensor_stride(state, output, 0)*/osb,
     /*THCudaTensor_stride(state, output, 3)*/osc,
     /*THCudaTensor_stride(state, output, 1)*/osh,
     /*THCudaTensor_stride(state, output, 2)*/osw,
     /*THCudaTensor_size(state, inputImages, 3)*/ic,
     /*THCudaTensor_size(state, inputImages, 1)*/ih,
     /*THCudaTensor_size(state, inputImages, 2)*/iw,
     /*THCudaTensor_size(state, output, 3)*/oc,
     /*THCudaTensor_size(state, output, 1)*/oh,
     /*THCudaTensor_size(state, output, 2)*/ow,
     /*THCudaTensor_size(state, output, 0)*/ob,
     /*Number of rois per image*/roiPerImage);

   // check for errors
   err = cudaGetLastError();
   if (err != cudaSuccess) {
     printf("error in BilinearSampler.updateOutput: %s\n", cudaGetErrorString(err));
     //THError("aborting");
     return 0;
   }
   return 1;
}

int BilinearSamplerBHWD_updateGradInput_cuda_kernel(/*gradOutput->size[1]*/int goc,
                                                    /*gradOutput->size[3]*/int gow,
                                                    /*gradOutput->size[2]*/int goh,
                                                    /*gradOutput->size[0]*/int gob,
                                                    /*THCudaTensor_size(state, inputImages, 1)*/int ic,
                                                    /*THCudaTensor_size(state, inputImages, 2)*/int ih,
                                                    /*THCudaTensor_size(state, inputImages, 3)*/int iw,
                                                    /*THCudaTensor_size(state, inputImages, 0)*/int ib,
                                                    /*THCudaTensor *inputImages*/float *inputImages, int isb, int isc, int ish, int isw,
                                                    /*THCudaTensor *grids*/float *grids, int gsb, int gsc, int gsh, int gsw,
                                                    /*THCudaTensor *gradInputImages*/float *gradInputImages, int gisb, int gisc, int gish, int gisw,
                                                    /*THCudaTensor *gradGrids*/float *gradGrids, int ggsb, int ggsc, int ggsh, int ggsw,
                                                    /*THCudaTensor *gradOutput*/float *gradOutput, int gosb, int gosc, int gosh, int gosw,
                                                    /*THCState_getCurrentStream(state)*/cudaStream_t stream)
{

  const int kThreadsPerBlock = 1024;
  int output_size = gob * goh * gow * goc;
  cudaError_t err;
  int roiPerImage = gob / ib;

  // printf("%d %d %d %d\n", gob, goh, gow, goc);
  // printf("%d %d %d %d\n", ib, ih, iw, ic);
  // printf("backward pass\n");

  backwardBilinearSampling<<<(output_size + kThreadsPerBlock - 1) / kThreadsPerBlock, kThreadsPerBlock, 0, stream>>>(
    output_size,
    /*THCudaTensor_data(state, inputImages)*/inputImages,
    /*THCudaTensor_stride(state, inputImages, 0)*/isb,
    /*THCudaTensor_stride(state, inputImages, 3)*/isc,
    /*THCudaTensor_stride(state, inputImages, 1)*/ish,
    /*THCudaTensor_stride(state, inputImages, 2)*/isw,
    /*THCudaTensor_data(state, gradInputImages)*/gradInputImages,
    /*THCudaTensor_stride(state, gradInputImages, 0)*/gisb,
    /*THCudaTensor_stride(state, gradInputImages, 3)*/gisc,
    /*THCudaTensor_stride(state, gradInputImages, 1)*/gish,
    /*THCudaTensor_stride(state, gradInputImages, 2)*/gisw,
    /*THCudaTensor_data(state, grids)*/grids,
    /*THCudaTensor_stride(state, grids, 0)*/gsb,
    /*THCudaTensor_stride(state, grids, 3)*/gsc,
    /*THCudaTensor_stride(state, grids, 1)*/gsh,
    /*THCudaTensor_stride(state, grids, 2)*/gsw,
    /*THCudaTensor_data(state, gradGrids)*/gradGrids,
    /*THCudaTensor_stride(state, gradGrids, 0)*/ggsb,
    /*THCudaTensor_stride(state, gradGrids, 3)*/ggsc,
    /*THCudaTensor_stride(state, gradGrids, 1)*/ggsh,
    /*THCudaTensor_stride(state, gradGrids, 2)*/ggsw,
    /*THCudaTensor_data(state, gradOutput)*/gradOutput,
    /*THCudaTensor_stride(state, gradOutput, 0)*/gosb,
    /*THCudaTensor_stride(state, gradOutput, 3)*/gosc,
    /*THCudaTensor_stride(state, gradOutput, 1)*/gosh,
    /*THCudaTensor_stride(state, gradOutput, 2)*/gosw,
    /*THCudaTensor_size(state, inputImages, 3)*/ic,
    /*THCudaTensor_size(state, inputImages, 1)*/ih,
    /*THCudaTensor_size(state, inputImages, 2)*/iw,
    /*THCudaTensor_size(state, gradOutput, 3)*/goc,
    /*THCudaTensor_size(state, gradOutput, 1)*/goh,
    /*THCudaTensor_size(state, gradOutput, 2)*/gow,
    /*THCudaTensor_size(state, gradOutput, 0)*/gob,
    /*Number of rois per image*/roiPerImage);

  // check for errors
  err = cudaGetLastError();
  if (err != cudaSuccess) {
    printf("error in BilinearSampler.updateGradInput: %s\n", cudaGetErrorString(err));
    //THError("aborting");
    return 0;
  }
  return 1;
}

#ifdef __cplusplus
}
#endif
