# Supplementary material for: Automatic detection of teacher behavior in classroom videos using AlphaPose and Faster R-CNN algorithms
Source: PeerJ Comput Sci. 2025 May 30;11:e2933. doi: 10.7717/peerj-cs.2933 (PMC12193412; doi:10.7717/peerj-cs.2933)
Supplement: Supplemental Information 1 [file peerj-cs-11-2933-s001.zip › code/lib/model/roi_pooling/build.py]

from __future__ import print_function
import os
import torch
from torch.utils.ffi import create_extension


sources = ['src/roi_pooling.c']
headers = ['src/roi_pooling.h']
extra_objects = []
defines = []
with_cuda = False

this_file = os.path.dirname(os.path.realpath(__file__))
print(this_file)

if torch.cuda.is_available():
    print('Including CUDA code.')
    sources += ['src/roi_pooling_cuda.c']
    headers += ['src/roi_pooling_cuda.h']
    defines += [('WITH_CUDA', None)]
    with_cuda = True
    extra_objects = ['src/roi_pooling.cu.o']
    extra_objects = [os.path.join(this_file, fname) for fname in extra_objects]

ffi = create_extension(
    '_ext.roi_pooling',
    headers=headers,
    sources=sources,
    define_macros=defines,
    relative_to=__file__,
    with_cuda=with_cuda,
    extra_objects=extra_objects
)

if __name__ == '__main__':
    ffi.build()
