# Supplementary material for: Automatic detection of teacher behavior in classroom videos using AlphaPose and Faster R-CNN algorithms
Source: PeerJ Comput Sci. 2025 May 30;11:e2933. doi: 10.7717/peerj-cs.2933 (PMC12193412; doi:10.7717/peerj-cs.2933)
Supplement: Supplemental Information 1 [file peerj-cs-11-2933-s001.zip › code/lib/model/roi_pooling/functions/roi_pool.py]

import torch
from torch.autograd import Function
from .._ext import roi_pooling
import pdb

class RoIPoolFunction(Function):
    def __init__(ctx, pooled_height, pooled_width, spatial_scale):
        ctx.pooled_width = pooled_width
        ctx.pooled_height = pooled_height
        ctx.spatial_scale = spatial_scale
        ctx.feature_size = None

    def forward(ctx, features, rois): 
        ctx.feature_size = features.size()           
        batch_size, num_channels, data_height, data_width = ctx.feature_size
        num_rois = rois.size(0)
        output = features.new(num_rois, num_channels, ctx.pooled_height, ctx.pooled_width).zero_()
        ctx.argmax = features.new(num_rois, num_channels, ctx.pooled_height, ctx.pooled_width).zero_().int()
        ctx.rois = rois
        if not features.is_cuda:
            _features = features.permute(0, 2, 3, 1)
            roi_pooling.roi_pooling_forward(ctx.pooled_height, ctx.pooled_width, ctx.spatial_scale,
                                            _features, rois, output)
        else:
            roi_pooling.roi_pooling_forward_cuda(ctx.pooled_height, ctx.pooled_width, ctx.spatial_scale,
                                                 features, rois, output, ctx.argmax)

        return output

    def backward(ctx, grad_output):
        assert(ctx.feature_size is not None and grad_output.is_cuda)
        batch_size, num_channels, data_height, data_width = ctx.feature_size
        grad_input = grad_output.new(batch_size, num_channels, data_height, data_width).zero_()

        roi_pooling.roi_pooling_backward_cuda(ctx.pooled_height, ctx.pooled_width, ctx.spatial_scale,
                                              grad_output, ctx.rois, grad_input, ctx.argmax)

        return grad_input, None
