# Supplementary material for: Automatic detection of teacher behavior in classroom videos using AlphaPose and Faster R-CNN algorithms
Source: PeerJ Comput Sci. 2025 May 30;11:e2933. doi: 10.7717/peerj-cs.2933 (PMC12193412; doi:10.7717/peerj-cs.2933)
Supplement: Supplemental Information 1 [file peerj-cs-11-2933-s001.zip › code/lib/model/roi_pooling/modules/roi_pool.py]

from torch.nn.modules.module import Module
from ..functions.roi_pool import RoIPoolFunction


class _RoIPooling(Module):
    def __init__(self, pooled_height, pooled_width, spatial_scale):
        super(_RoIPooling, self).__init__()

        self.pooled_width = int(pooled_width)
        self.pooled_height = int(pooled_height)
        self.spatial_scale = float(spatial_scale)

    def forward(self, features, rois):
        return RoIPoolFunction(self.pooled_height, self.pooled_width, self.spatial_scale)(features, rois)
