# Supplementary material for: Automatic detection of teacher behavior in classroom videos using AlphaPose and Faster R-CNN algorithms
Source: PeerJ Comput Sci. 2025 May 30;11:e2933. doi: 10.7717/peerj-cs.2933 (PMC12193412; doi:10.7717/peerj-cs.2933)
Supplement: Supplemental Information 1 [file peerj-cs-11-2933-s001.zip › code/lib/model/roi_pooling/_ext/roi_pooling/__init__.py]

from torch.utils.ffi import _wrap_function
from ._roi_pooling import lib as _lib, ffi as _ffi

__all__ = []
def _import_symbols(locals):
    for symbol in dir(_lib):
        fn = getattr(_lib, symbol)
        if callable(fn):
            locals[symbol] = _wrap_function(fn, _ffi)
        else:
            locals[symbol] = fn
        __all__.append(symbol)

_import_symbols(locals())
