# Supplementary material for: Automatic detection of teacher behavior in classroom videos using AlphaPose and Faster R-CNN algorithms
Source: PeerJ Comput Sci. 2025 May 30;11:e2933. doi: 10.7717/peerj-cs.2933 (PMC12193412; doi:10.7717/peerj-cs.2933)
Supplement: Supplemental Information 1 [file peerj-cs-11-2933-s001.zip › code/lib/model/utils/bbox.pyx]

# --------------------------------------------------------
# Fast R-CNN
# Copyright (c) 2015 Microsoft
# Licensed under The MIT License [see LICENSE for details]
# Written by Sergey Karayev
# --------------------------------------------------------

cimport cython
import numpy as np
cimport numpy as np

DTYPE = np.float
ctypedef np.float_t DTYPE_t

def bbox_overlaps(np.ndarray[DTYPE_t, ndim=2] boxes,
        np.ndarray[DTYPE_t, ndim=2] query_boxes):
    return bbox_overlaps_c(boxes, query_boxes)

cdef np.ndarray[DTYPE_t, ndim=2] bbox_overlaps_c(
        np.ndarray[DTYPE_t, ndim=2] boxes,
        np.ndarray[DTYPE_t, ndim=2] query_boxes):
    """
    Parameters
    ----------
    boxes: (N, 4) ndarray of float
    query_boxes: (K, 4) ndarray of float
    Returns
    -------
    overlaps: (N, K) ndarray of overlap between boxes and query_boxes
    """
    cdef unsigned int N = boxes.shape[0]
    cdef unsigned int K = query_boxes.shape[0]
    cdef np.ndarray[DTYPE_t, ndim=2] overlaps = np.zeros((N, K), dtype=DTYPE)
    cdef DTYPE_t iw, ih, box_area
    cdef DTYPE_t ua
    cdef unsigned int k, n
    for k in range(K):
        box_area = (
            (query_boxes[k, 2] - query_boxes[k, 0] + 1) *
            (query_boxes[k, 3] - query_boxes[k, 1] + 1)
        )
        for n in range(N):
            iw = (
                min(boxes[n, 2], query_boxes[k, 2]) -
                max(boxes[n, 0], query_boxes[k, 0]) + 1
            )
            if iw > 0:
                ih = (
                    min(boxes[n, 3], query_boxes[k, 3]) -
                    max(boxes[n, 1], query_boxes[k, 1]) + 1
                )
                if ih > 0:
                    ua = float(
                        (boxes[n, 2] - boxes[n, 0] + 1) *
                        (boxes[n, 3] - boxes[n, 1] + 1) +
                        box_area - iw * ih
                    )
                    overlaps[n, k] = iw * ih / ua
    return overlaps


def bbox_intersections(
        np.ndarray[DTYPE_t, ndim=2] boxes,
        np.ndarray[DTYPE_t, ndim=2] query_boxes):
    return bbox_intersections_c(boxes, query_boxes)


cdef np.ndarray[DTYPE_t, ndim=2] bbox_intersections_c(
        np.ndarray[DTYPE_t, ndim=2] boxes,
        np.ndarray[DTYPE_t, ndim=2] query_boxes):
    """
    For each query box compute the intersection ratio covered by boxes
    ----------
    Parameters
    ----------
    boxes: (N, 4) ndarray of float
    query_boxes: (K, 4) ndarray of float
    Returns
    -------
    overlaps: (N, K) ndarray of intersec between boxes and query_boxes
    """
    cdef unsigned int N = boxes.shape[0]
    cdef unsigned int K = query_boxes.shape[0]
    cdef np.ndarray[DTYPE_t, ndim=2] intersec = np.zeros((N, K), dtype=DTYPE)
    cdef DTYPE_t iw, ih, box_area
    cdef DTYPE_t ua
    cdef unsigned int k, n
    for k in range(K):
        box_area = (
            (query_boxes[k, 2] - query_boxes[k, 0] + 1) *
            (query_boxes[k, 3] - query_boxes[k, 1] + 1)
        )
        for n in range(N):
            iw = (
                min(boxes[n, 2], query_boxes[k, 2]) -
                max(boxes[n, 0], query_boxes[k, 0]) + 1
            )
            if iw > 0:
                ih = (
                    min(boxes[n, 3], query_boxes[k, 3]) -
                    max(boxes[n, 1], query_boxes[k, 1]) + 1
                )
                if ih > 0:
                    intersec[n, k] = iw * ih / box_area
    return intersec
