# Supplementary material for: Automatic detection of teacher behavior in classroom videos using AlphaPose and Faster R-CNN algorithms
Source: PeerJ Comput Sci. 2025 May 30;11:e2933. doi: 10.7717/peerj-cs.2933 (PMC12193412; doi:10.7717/peerj-cs.2933)
Supplement: Supplemental Information 1 [file peerj-cs-11-2933-s001.zip › code/lib/model/utils/net_utils.py]

import torch
import torch.nn as nn
import torch.nn.functional as F
from torch.autograd import Variable
import numpy as np
import torchvision.models as models
from model.utils.config import cfg
from model.roi_crop.functions.roi_crop import RoICropFunction
import cv2
import pdb
import random

def save_net(fname, net):
    import h5py
    h5f = h5py.File(fname, mode='w')
    for k, v in net.state_dict().items():
        h5f.create_dataset(k, data=v.cpu().numpy())

def load_net(fname, net):
    import h5py
    h5f = h5py.File(fname, mode='r')
    for k, v in net.state_dict().items():
        param = torch.from_numpy(np.asarray(h5f[k]))
        v.copy_(param)

def weights_normal_init(model, dev=0.01):
    if isinstance(model, list):
        for m in model:
            weights_normal_init(m, dev)
    else:
        for m in model.modules():
            if isinstance(m, nn.Conv2d):
                m.weight.data.normal_(0.0, dev)
            elif isinstance(m, nn.Linear):
                m.weight.data.normal_(0.0, dev)


def clip_gradient(model, clip_norm):
    """Computes a gradient clipping coefficient based on gradient norm."""
    totalnorm = 0
    for p in model.parameters():
        if p.requires_grad:
            modulenorm = p.grad.data.norm()
            totalnorm += modulenorm ** 2
    totalnorm = torch.sqrt(totalnorm).item()
    norm = (clip_norm / max(totalnorm, clip_norm))
    for p in model.parameters():
        if p.requires_grad:
            p.grad.mul_(norm)

def vis_detections(im, class_name, dets, thresh=0.8):
    """Visual debugging of detections."""
    for i in range(np.minimum(10, dets.shape[0])):
        bbox = tuple(int(np.round(x)) for x in dets[i, :4])
        score = dets[i, -1]
        if score > thresh:
            cv2.rectangle(im, bbox[0:2], bbox[2:4], (0, 204, 0), 2)
            cv2.putText(im, '%s: %.3f' % (class_name, score), (bbox[0], bbox[1] + 15), cv2.FONT_HERSHEY_PLAIN,
                        1.0, (0, 0, 255), thickness=1)
    return im


def adjust_learning_rate(optimizer, decay=0.1):
    """Sets the learning rate to the initial LR decayed by 0.5 every 20 epochs"""
    for param_group in optimizer.param_groups:
        param_group['lr'] = decay * param_group['lr']


def save_checkpoint(state, filename):
    torch.save(state, filename)

def _smooth_l1_loss(bbox_pred, bbox_targets, bbox_inside_weights, bbox_outside_weights, sigma=1.0, dim=[1]):
    
    sigma_2 = sigma ** 2
    box_diff = bbox_pred - bbox_targets
    in_box_diff = bbox_inside_weights * box_diff
    abs_in_box_diff = torch.abs(in_box_diff)
    smoothL1_sign = (abs_in_box_diff < 1. / sigma_2).detach().float()
    in_loss_box = torch.pow(in_box_diff, 2) * (sigma_2 / 2.) * smoothL1_sign \
                  + (abs_in_box_diff - (0.5 / sigma_2)) * (1. - smoothL1_sign)
    out_loss_box = bbox_outside_weights * in_loss_box
    loss_box = out_loss_box
    for i in sorted(dim, reverse=True):
      loss_box = loss_box.sum(i)
    loss_box = loss_box.mean()
    return loss_box

def _crop_pool_layer(bottom, rois, max_pool=True):
    # code modified from 
    # https://github.com/ruotianluo/pytorch-faster-rcnn
    # implement it using stn
    # box to affine
    # input (x1,y1,x2,y2)
    """
    [  x2-x1             x1 + x2 - W + 1  ]
    [  -----      0      ---------------  ]
    [  W - 1                  W - 1       ]
    [                                     ]
    [           y2-y1    y1 + y2 - H + 1  ]
    [    0      -----    ---------------  ]
    [           H - 1         H - 1      ]
    """
    rois = rois.detach()
    batch_size = bottom.size(0)
    D = bottom.size(1)
    H = bottom.size(2)
    W = bottom.size(3)
    roi_per_batch = rois.size(0) / batch_size
    x1 = rois[:, 1::4] / 16.0
    y1 = rois[:, 2::4] / 16.0
    x2 = rois[:, 3::4] / 16.0
    y2 = rois[:, 4::4] / 16.0

    height = bottom.size(2)
    width = bottom.size(3)

    # affine theta
    zero = Variable(rois.data.new(rois.size(0), 1).zero_())
    theta = torch.cat([\
      (x2 - x1) / (width - 1),
      zero,
      (x1 + x2 - width + 1) / (width - 1),
      zero,
      (y2 - y1) / (height - 1),
      (y1 + y2 - height + 1) / (height - 1)], 1).view(-1, 2, 3)

    if max_pool:
      pre_pool_size = cfg.POOLING_SIZE * 2
      grid = F.affine_grid(theta, torch.Size((rois.size(0), 1, pre_pool_size, pre_pool_size)))
      bottom = bottom.view(1, batch_size, D, H, W).contiguous().expand(roi_per_batch, batch_size, D, H, W)\
                                                                .contiguous().view(-1, D, H, W)
      crops = F.grid_sample(bottom, grid)
      crops = F.max_pool2d(crops, 2, 2)
    else:
      grid = F.affine_grid(theta, torch.Size((rois.size(0), 1, cfg.POOLING_SIZE, cfg.POOLING_SIZE)))
      bottom = bottom.view(1, batch_size, D, H, W).contiguous().expand(roi_per_batch, batch_size, D, H, W)\
                                                                .contiguous().view(-1, D, H, W)
      crops = F.grid_sample(bottom, grid)
    
    return crops, grid

def _affine_grid_gen(rois, input_size, grid_size):

    rois = rois.detach()
    x1 = rois[:, 1::4] / 16.0
    y1 = rois[:, 2::4] / 16.0
    x2 = rois[:, 3::4] / 16.0
    y2 = rois[:, 4::4] / 16.0

    height = input_size[0]
    width = input_size[1]

    zero = Variable(rois.data.new(rois.size(0), 1).zero_())
    theta = torch.cat([\
      (x2 - x1) / (width - 1),
      zero,
      (x1 + x2 - width + 1) / (width - 1),
      zero,
      (y2 - y1) / (height - 1),
      (y1 + y2 - height + 1) / (height - 1)], 1).view(-1, 2, 3)

    grid = F.affine_grid(theta, torch.Size((rois.size(0), 1, grid_size, grid_size)))

    return grid

def _affine_theta(rois, input_size):

    rois = rois.detach()
    x1 = rois[:, 1::4] / 16.0
    y1 = rois[:, 2::4] / 16.0
    x2 = rois[:, 3::4] / 16.0
    y2 = rois[:, 4::4] / 16.0

    height = input_size[0]
    width = input_size[1]

    zero = Variable(rois.data.new(rois.size(0), 1).zero_())

    # theta = torch.cat([\
    #   (x2 - x1) / (width - 1),
    #   zero,
    #   (x1 + x2 - width + 1) / (width - 1),
    #   zero,
    #   (y2 - y1) / (height - 1),
    #   (y1 + y2 - height + 1) / (height - 1)], 1).view(-1, 2, 3)

    theta = torch.cat([\
      (y2 - y1) / (height - 1),
      zero,
      (y1 + y2 - height + 1) / (height - 1),
      zero,
      (x2 - x1) / (width - 1),
      (x1 + x2 - width + 1) / (width - 1)], 1).view(-1, 2, 3)

    return theta

def compare_grid_sample():
    # do gradcheck
    N = random.randint(1, 8)
    C = 2 # random.randint(1, 8)
    H = 5 # random.randint(1, 8)
    W = 4 # random.randint(1, 8)
    input = Variable(torch.randn(N, C, H, W).cuda(), requires_grad=True)
    input_p = input.clone().data.contiguous()
   
    grid = Variable(torch.randn(N, H, W, 2).cuda(), requires_grad=True)
    grid_clone = grid.clone().contiguous()

    out_offcial = F.grid_sample(input, grid)    
    grad_outputs = Variable(torch.rand(out_offcial.size()).cuda())
    grad_outputs_clone = grad_outputs.clone().contiguous()
    grad_inputs = torch.autograd.grad(out_offcial, (input, grid), grad_outputs.contiguous())
    grad_input_off = grad_inputs[0]


    crf = RoICropFunction()
    grid_yx = torch.stack([grid_clone.data[:,:,:,1], grid_clone.data[:,:,:,0]], 3).contiguous().cuda()
    out_stn = crf.forward(input_p, grid_yx)
    grad_inputs = crf.backward(grad_outputs_clone.data)
    grad_input_stn = grad_inputs[0]
    pdb.set_trace()

    delta = (grad_input_off.data - grad_input_stn).sum()
