# Supplementary material for: Automatic detection of teacher behavior in classroom videos using AlphaPose and Faster R-CNN algorithms
Source: PeerJ Comput Sci. 2025 May 30;11:e2933. doi: 10.7717/peerj-cs.2933 (PMC12193412; doi:10.7717/peerj-cs.2933)
Supplement: Supplemental Information 1 [file peerj-cs-11-2933-s001.zip › code/lib/pycocotools/coco.py]

from __future__ import print_function
from __future__ import absolute_import
__author__ = 'tylin'
__version__ = '1.0.1'
# Interface for accessing the Microsoft COCO dataset.

# Microsoft COCO is a large image dataset designed for object detection,
# segmentation, and caption generation. pycocotools is a Python API that
# assists in loading, parsing and visualizing the annotations in COCO.
# Please visit http://mscoco.org/ for more information on COCO, including
# for the data, paper, and tutorials. The exact format of the annotations
# is also described on the COCO website. For example usage of the pycocotools
# please see pycocotools_demo.ipynb. In addition to this API, please download both
# the COCO images and annotations in order to run the demo.

# An alternative to using the API is to load the annotations directly
# into Python dictionary
# Using the API provides additional utility functions. Note that this API
# supports both *instance* and *caption* annotations. In the case of
# captions not all functions are defined (e.g. categories are undefined).

# The following API functions are defined:
#  COCO       - COCO api class that loads COCO annotation file and prepare data structures.
#  decodeMask - Decode binary mask M encoded via run-length encoding.
#  encodeMask - Encode binary mask M using run-length encoding.
#  getAnnIds  - Get ann ids that satisfy given filter conditions.
#  getCatIds  - Get cat ids that satisfy given filter conditions.
#  getImgIds  - Get img ids that satisfy given filter conditions.
#  loadAnns   - Load anns with the specified ids.
#  loadCats   - Load cats with the specified ids.
#  loadImgs   - Load imgs with the specified ids.
#  segToMask  - Convert polygon segmentation to binary mask.
#  showAnns   - Display the specified annotations.
#  loadRes    - Load algorithm results and create API for accessing them.
#  download   - Download COCO images from mscoco.org server.
# Throughout the API "ann"=annotation, "cat"=category, and "img"=image.
# Help on each functions can be accessed by: "help COCO>function".

# See also COCO>decodeMask,
# COCO>encodeMask, COCO>getAnnIds, COCO>getCatIds,
# COCO>getImgIds, COCO>loadAnns, COCO>loadCats,
# COCO>loadImgs, COCO>segToMask, COCO>showAnns

# Microsoft COCO Toolbox.      version 2.0
# Data, paper, and tutorials available at:  http://mscoco.org/
# Code written by Piotr Dollar and Tsung-Yi Lin, 2014.
# Licensed under the Simplified BSD License [see bsd.txt]

import json
import datetime
import time
import matplotlib.pyplot as plt
from matplotlib.collections import PatchCollection
from matplotlib.patches import Polygon
import numpy as np
# from skimage.draw import polygon
import urllib
import copy
import itertools
from . import mask
import os
try:
    unicode        # Python 2
except NameError:
    unicode = str  # Python 3
    
class COCO:
    def __init__(self, annotation_file=None):
        """
        Constructor of Microsoft COCO helper class for reading and visualizing annotations.
        :param annotation_file (str): location of annotation file
        :param image_folder (str): location to the folder that hosts images.
        :return:
        """
        # load dataset
        self.dataset = {}
        self.anns = []
        self.imgToAnns = {}
        self.catToImgs = {}
        self.imgs = {}
        self.cats = {}
        if not annotation_file == None:
            print('loading annotations into memory...')
            tic = time.time()
            dataset = json.load(open(annotation_file, 'r'))
            print('Done (t=%0.2fs)'%(time.time()- tic))
            self.dataset = dataset
            self.createIndex()

    def createIndex(self):
        # create index
        print('creating index...')
        anns = {}
        imgToAnns = {}
        catToImgs = {}
        cats = {}
        imgs = {}
        if 'annotations' in self.dataset:
            imgToAnns = {ann['image_id']: [] for ann in self.dataset['annotations']}
            anns =      {ann['id']:       [] for ann in self.dataset['annotations']}
            for ann in self.dataset['annotations']:
                imgToAnns[ann['image_id']] += [ann]
                anns[ann['id']] = ann

        if 'images' in self.dataset:
            imgs      = {im['id']: {} for im in self.dataset['images']}
            for img in self.dataset['images']:
                imgs[img['id']] = img

        if 'categories' in self.dataset:
            cats = {cat['id']: [] for cat in self.dataset['categories']}
            for cat in self.dataset['categories']:
                cats[cat['id']] = cat
            catToImgs = {cat['id']: [] for cat in self.dataset['categories']}
            if 'annotations' in self.dataset:
                for ann in self.dataset['annotations']:
                    catToImgs[ann['category_id']] += [ann['image_id']]

        print('index created!')

        # create class members
        self.anns = anns
        self.imgToAnns = imgToAnns
        self.catToImgs = catToImgs
        self.imgs = imgs
        self.cats = cats

    def info(self):
        """
        Print information about the annotation file.
        :return:
        """
        for key, value in self.dataset['info'].items():
            print('%s: %s'%(key, value))

    def getAnnIds(self, imgIds=[], catIds=[], areaRng=[], iscrowd=None):
        """
        Get ann ids that satisfy given filter conditions. default skips that filter
        :param imgIds  (int array)     : get anns for given imgs
               catIds  (int array)     : get anns for given cats
               areaRng (float array)   : get anns for given area range (e.g. [0 inf])
               iscrowd (boolean)       : get anns for given crowd label (False or True)
        :return: ids (int array)       : integer array of ann ids
        """
        imgIds = imgIds if type(imgIds) == list else [imgIds]
        catIds = catIds if type(catIds) == list else [catIds]

        if len(imgIds) == len(catIds) == len(areaRng) == 0:
            anns = self.dataset['annotations']
        else:
            if not len(imgIds) == 0:
                # this can be changed by defaultdict
                lists = [self.imgToAnns[imgId] for imgId in imgIds if imgId in self.imgToAnns]
                anns = list(itertools.chain.from_iterable(lists))
            else:
                anns = self.dataset['annotations']
            anns = anns if len(catIds)  == 0 else [ann for ann in anns if ann['category_id'] in catIds]
            anns = anns if len(areaRng) == 0 else [ann for ann in anns if ann['area'] > areaRng[0] and ann['area'] < areaRng[1]]
        if not iscrowd == None:
            ids = [ann['id'] for ann in anns if ann['iscrowd'] == iscrowd]
        else:
            ids = [ann['id'] for ann in anns]
        return ids

    def getCatIds(self, catNms=[], supNms=[], catIds=[]):
        """
        filtering parameters. default skips that filter.
        :param catNms (str array)  : get cats for given cat names
        :param supNms (str array)  : get cats for given supercategory names
        :param catIds (int array)  : get cats for given cat ids
        :return: ids (int array)   : integer array of cat ids
        """
        catNms = catNms if type(catNms) == list else [catNms]
        supNms = supNms if type(supNms) == list else [supNms]
        catIds = catIds if type(catIds) == list else [catIds]

        if len(catNms) == len(supNms) == len(catIds) == 0:
            cats = self.dataset['categories']
        else:
            cats = self.dataset['categories']
            cats = cats if len(catNms) == 0 else [cat for cat in cats if cat['name']          in catNms]
            cats = cats if len(supNms) == 0 else [cat for cat in cats if cat['supercategory'] in supNms]
            cats = cats if len(catIds) == 0 else [cat for cat in cats if cat['id']            in catIds]
        ids = [cat['id'] for cat in cats]
        return ids

    def getImgIds(self, imgIds=[], catIds=[]):
        '''
        Get img ids that satisfy given filter conditions.
        :param imgIds (int array) : get imgs for given ids
        :param catIds (int array) : get imgs with all given cats
        :return: ids (int array)  : integer array of img ids
        '''
        imgIds = imgIds if type(imgIds) == list else [imgIds]
        catIds = catIds if type(catIds) == list else [catIds]

        if len(imgIds) == len(catIds) == 0:
            ids = self.imgs.keys()
        else:
            ids = set(imgIds)
            for i, catId in enumerate(catIds):
                if i == 0 and len(ids) == 0:
                    ids = set(self.catToImgs[catId])
                else:
                    ids &= set(self.catToImgs[catId])
        return list(ids)

    def loadAnns(self, ids=[]):
        """
        Load anns with the specified ids.
        :param ids (int array)       : integer ids specifying anns
        :return: anns (object array) : loaded ann objects
        """
        if type(ids) == list:
            return [self.anns[id] for id in ids]
        elif type(ids) == int:
            return [self.anns[ids]]

    def loadCats(self, ids=[]):
        """
        Load cats with the specified ids.
        :param ids (int array)       : integer ids specifying cats
        :return: cats (object array) : loaded cat objects
        """
        if type(ids) == list:
            return [self.cats[id] for id in ids]
        elif type(ids) == int:
            return [self.cats[ids]]

    def loadImgs(self, ids=[]):
        """
        Load anns with the specified ids.
        :param ids (int array)       : integer ids specifying img
        :return: imgs (object array) : loaded img objects
        """
        if type(ids) == list:
            return [self.imgs[id] for id in ids]
        elif type(ids) == int:
            return [self.imgs[ids]]

    def showAnns(self, anns):
        """
        Display the specified annotations.
        :param anns (array of object): annotations to display
        :return: None
        """
        if len(anns) == 0:
            return 0
        if 'segmentation' in anns[0]:
            datasetType = 'instances'
        elif 'caption' in anns[0]:
            datasetType = 'captions'
        if datasetType == 'instances':
            ax = plt.gca()
            polygons = []
            color = []
            for ann in anns:
                c = np.random.random((1, 3)).tolist()[0]
                if type(ann['segmentation']) == list:
                    # polygon
                    for seg in ann['segmentation']:
                        poly = np.array(seg).reshape((len(seg)/2, 2))
                        polygons.append(Polygon(poly, True,alpha=0.4))
                        color.append(c)
                else:
                    # mask
                    t = self.imgs[ann['image_id']]
                    if type(ann['segmentation']['counts']) == list:
                        rle = mask.frPyObjects([ann['segmentation']], t['height'], t['width'])
                    else:
                        rle = [ann['segmentation']]
                    m = mask.decode(rle)
                    img = np.ones( (m.shape[0], m.shape[1], 3) )
                    if ann['iscrowd'] == 1:
                        color_mask = np.array([2.0,166.0,101.0])/255
                    if ann['iscrowd'] == 0:
                        color_mask = np.random.random((1, 3)).tolist()[0]
                    for i in range(3):
                        img[:,:,i] = color_mask[i]
                    ax.imshow(np.dstack( (img, m*0.5) ))
            p = PatchCollection(polygons, facecolors=color, edgecolors=(0,0,0,1), linewidths=3, alpha=0.4)
            ax.add_collection(p)
        elif datasetType == 'captions':
            for ann in anns:
                print(ann['caption'])

    def loadRes(self, resFile):
        """
        Load result file and return a result api object.
        :param   resFile (str)     : file name of result file
        :return: res (obj)         : result api object
        """
        res = COCO()
        res.dataset['images'] = [img for img in self.dataset['images']]
        # res.dataset['info'] = copy.deepcopy(self.dataset['info'])
        # res.dataset['licenses'] = copy.deepcopy(self.dataset['licenses'])

        print('Loading and preparing results...     ')
        tic = time.time()
        anns    = json.load(open(resFile))
        assert type(anns) == list, 'results in not an array of objects'
        annsImgIds = [ann['image_id'] for ann in anns]
        assert set(annsImgIds) == (set(annsImgIds) & set(self.getImgIds())), \
               'Results do not correspond to current coco set'
        if 'caption' in anns[0]:
            imgIds = set([img['id'] for img in res.dataset['images']]) & set([ann['image_id'] for ann in anns])
            res.dataset['images'] = [img for img in res.dataset['images'] if img['id'] in imgIds]
            for id, ann in enumerate(anns):
                ann['id'] = id+1
        elif 'bbox' in anns[0] and not anns[0]['bbox'] == []:
            res.dataset['categories'] = copy.deepcopy(self.dataset['categories'])
            for id, ann in enumerate(anns):
                bb = ann['bbox']
                x1, x2, y1, y2 = [bb[0], bb[0]+bb[2], bb[1], bb[1]+bb[3]]
                if not 'segmentation' in ann:
                    ann['segmentation'] = [[x1, y1, x1, y2, x2, y2, x2, y1]]
                ann['area'] = bb[2]*bb[3]
                ann['id'] = id+1
                ann['iscrowd'] = 0
        elif 'segmentation' in anns[0]:
            res.dataset['categories'] = copy.deepcopy(self.dataset['categories'])
            for id, ann in enumerate(anns):
                # now only support compressed RLE format as segmentation results
                ann['area'] = mask.area([ann['segmentation']])[0]
                if not 'bbox' in ann:
                    ann['bbox'] = mask.toBbox([ann['segmentation']])[0]
                ann['id'] = id+1
                ann['iscrowd'] = 0
        print('DONE (t=%0.2fs)'%(time.time()- tic))

        res.dataset['annotations'] = anns
        res.createIndex()
        return res

    def download( self, tarDir = None, imgIds = [] ):
        '''
        Download COCO images from mscoco.org server.
        :param tarDir (str): COCO results directory name
               imgIds (list): images to be downloaded
        :return:
        '''
        if tarDir is None:
            print('Please specify target directory')
            return -1
        if len(imgIds) == 0:
            imgs = self.imgs.values()
        else:
            imgs = self.loadImgs(imgIds)
        N = len(imgs)
        if not os.path.exists(tarDir):
            os.makedirs(tarDir)
        for i, img in enumerate(imgs):
            tic = time.time()
            fname = os.path.join(tarDir, img['file_name'])
            if not os.path.exists(fname):
                urllib.urlretrieve(img['coco_url'], fname)
            print('downloaded %d/%d images (t=%.1fs)'%(i, N, time.time()- tic))
