# Supplementary material for: Automatic detection of teacher behavior in classroom videos using AlphaPose and Faster R-CNN algorithms
Source: PeerJ Comput Sci. 2025 May 30;11:e2933. doi: 10.7717/peerj-cs.2933 (PMC12193412; doi:10.7717/peerj-cs.2933)
Supplement: Supplemental Information 1 [file peerj-cs-11-2933-s001.zip › code/lib/pycocotools/maskApi.h]

/**************************************************************************
* Microsoft COCO Toolbox.      version 2.0
* Data, paper, and tutorials available at:  http://mscoco.org/
* Code written by Piotr Dollar and Tsung-Yi Lin, 2015.
* Licensed under the Simplified BSD License [see coco/license.txt]
**************************************************************************/
#pragma once
#include <stdbool.h>

typedef unsigned int uint;
typedef unsigned long siz;
typedef unsigned char byte;
typedef double* BB;
typedef struct { siz h, w, m; uint *cnts; } RLE;

// Initialize/destroy RLE.
void rleInit( RLE *R, siz h, siz w, siz m, uint *cnts );
void rleFree( RLE *R );

// Initialize/destroy RLE array.
void rlesInit( RLE **R, siz n );
void rlesFree( RLE **R, siz n );

// Encode binary masks using RLE.
void rleEncode( RLE *R, const byte *mask, siz h, siz w, siz n );

// Decode binary masks encoded via RLE.
void rleDecode( const RLE *R, byte *mask, siz n );

// Compute union or intersection of encoded masks.
void rleMerge( const RLE *R, RLE *M, siz n, bool intersect );

// Compute area of encoded masks.
void rleArea( const RLE *R, siz n, uint *a );

// Compute intersection over union between masks.
void rleIou( RLE *dt, RLE *gt, siz m, siz n, byte *iscrowd, double *o );

// Compute intersection over union between bounding boxes.
void bbIou( BB dt, BB gt, siz m, siz n, byte *iscrowd, double *o );

// Get bounding boxes surrounding encoded masks.
void rleToBbox( const RLE *R, BB bb, siz n );

// Convert bounding boxes to encoded masks.
void rleFrBbox( RLE *R, const BB bb, siz h, siz w, siz n );

// Convert polygon to encoded mask.
void rleFrPoly( RLE *R, const double *xy, siz k, siz h, siz w );

// Get compressed string representation of encoded mask.
char* rleToString( const RLE *R );

// Convert from compressed string representation of encoded mask.
void rleFrString( RLE *R, char *s, siz h, siz w );
