# Supplementary material for: Automatic detection of teacher behavior in classroom videos using AlphaPose and Faster R-CNN algorithms
Source: PeerJ Comput Sci. 2025 May 30;11:e2933. doi: 10.7717/peerj-cs.2933 (PMC12193412; doi:10.7717/peerj-cs.2933)
Supplement: Supplemental Information 1 [file peerj-cs-11-2933-s001.zip › code/lib/pycocotools/_mask.c]

/* Generated by Cython 0.24 */

#define PY_SSIZE_T_CLEAN
#include "Python.h"
#ifndef Py_PYTHON_H
    #error Python headers needed to compile C extensions, please install development version of Python.
#elif PY_VERSION_HEX < 0x02060000 || (0x03000000 <= PY_VERSION_HEX && PY_VERSION_HEX < 0x03020000)
    #error Cython requires Python 2.6+ or Python 3.2+.
#else
#define CYTHON_ABI "0_24"
#include <stddef.h>
#ifndef offsetof
  #define offsetof(type, member) ( (size_t) & ((type*)0) -> member )
#endif
#if !defined(WIN32) && !defined(MS_WINDOWS)
  #ifndef __stdcall
    #define __stdcall
  #endif
  #ifndef __cdecl
    #define __cdecl
  #endif
  #ifndef __fastcall
    #define __fastcall
  #endif
#endif
#ifndef DL_IMPORT
  #define DL_IMPORT(t) t
#endif
#ifndef DL_EXPORT
  #define DL_EXPORT(t) t
#endif
#ifndef PY_LONG_LONG
  #define PY_LONG_LONG LONG_LONG
#endif
#ifndef Py_HUGE_VAL
  #define Py_HUGE_VAL HUGE_VAL
#endif
#ifdef PYPY_VERSION
  #define CYTHON_COMPILING_IN_PYPY 1
  #define CYTHON_COMPILING_IN_CPYTHON 0
#else
  #define CYTHON_COMPILING_IN_PYPY 0
  #define CYTHON_COMPILING_IN_CPYTHON 1
#endif
#if !defined(CYTHON_USE_PYLONG_INTERNALS) && CYTHON_COMPILING_IN_CPYTHON && PY_VERSION_HEX >= 0x02070000
  #define CYTHON_USE_PYLONG_INTERNALS 1
#endif
#if CYTHON_USE_PYLONG_INTERNALS
  #include "longintrepr.h"
  #undef SHIFT
  #undef BASE
  #undef MASK
#endif
#if CYTHON_COMPILING_IN_PYPY && PY_VERSION_HEX < 0x02070600 && !defined(Py_OptimizeFlag)
  #define Py_OptimizeFlag 0
#endif
#define __PYX_BUILD_PY_SSIZE_T "n"
#define CYTHON_FORMAT_SSIZE_T "z"
#if PY_MAJOR_VERSION < 3
  #define __Pyx_BUILTIN_MODULE_NAME "__builtin__"
  #define __Pyx_PyCode_New(a, k, l, s, f, code, c, n, v, fv, cell, fn, name, fline, lnos)\
          PyCode_New(a+k, l, s, f, code, c, n, v, fv, cell, fn, name, fline, lnos)
  #define __Pyx_DefaultClassType PyClass_Type
#else
  #define __Pyx_BUILTIN_MODULE_NAME "builtins"
  #define __Pyx_PyCode_New(a, k, l, s, f, code, c, n, v, fv, cell, fn, name, fline, lnos)\
          PyCode_New(a, k, l, s, f, code, c, n, v, fv, cell, fn, name, fline, lnos)
  #define __Pyx_DefaultClassType PyType_Type
#endif
#ifndef Py_TPFLAGS_CHECKTYPES
  #define Py_TPFLAGS_CHECKTYPES 0
#endif
#ifndef Py_TPFLAGS_HAVE_INDEX
  #define Py_TPFLAGS_HAVE_INDEX 0
#endif
#ifndef Py_TPFLAGS_HAVE_NEWBUFFER
  #define Py_TPFLAGS_HAVE_NEWBUFFER 0
#endif
#ifndef Py_TPFLAGS_HAVE_FINALIZE
  #define Py_TPFLAGS_HAVE_FINALIZE 0
#endif
#if PY_VERSION_HEX > 0x03030000 && defined(PyUnicode_KIND)
  #define CYTHON_PEP393_ENABLED 1
  #define __Pyx_PyUnicode_READY(op)       (likely(PyUnicode_IS_READY(op)) ?\
                                              0 : _PyUnicode_Ready((PyObject *)(op)))
  #define __Pyx_PyUnicode_GET_LENGTH(u)   PyUnicode_GET_LENGTH(u)
  #define __Pyx_PyUnicode_READ_CHAR(u, i) PyUnicode_READ_CHAR(u, i)
  #define __Pyx_PyUnicode_KIND(u)         PyUnicode_KIND(u)
  #define __Pyx_PyUnicode_DATA(u)         PyUnicode_DATA(u)
  #define __Pyx_PyUnicode_READ(k, d, i)   PyUnicode_READ(k, d, i)
  #define __Pyx_PyUnicode_IS_TRUE(u)      (0 != (likely(PyUnicode_IS_READY(u)) ? PyUnicode_GET_LENGTH(u) : PyUnicode_GET_SIZE(u)))
#else
  #define CYTHON_PEP393_ENABLED 0
  #define __Pyx_PyUnicode_READY(op)       (0)
  #define __Pyx_PyUnicode_GET_LENGTH(u)   PyUnicode_GET_SIZE(u)
  #define __Pyx_PyUnicode_READ_CHAR(u, i) ((Py_UCS4)(PyUnicode_AS_UNICODE(u)[i]))
  #define __Pyx_PyUnicode_KIND(u)         (sizeof(Py_UNICODE))
  #define __Pyx_PyUnicode_DATA(u)         ((void*)PyUnicode_AS_UNICODE(u))
  #define __Pyx_PyUnicode_READ(k, d, i)   ((void)(k), (Py_UCS4)(((Py_UNICODE*)d)[i]))
  #define __Pyx_PyUnicode_IS_TRUE(u)      (0 != PyUnicode_GET_SIZE(u))
#endif
#if CYTHON_COMPILING_IN_PYPY
  #define __Pyx_PyUnicode_Concat(a, b)      PyNumber_Add(a, b)
  #define __Pyx_PyUnicode_ConcatSafe(a, b)  PyNumber_Add(a, b)
#else
  #define __Pyx_PyUnicode_Concat(a, b)      PyUnicode_Concat(a, b)
  #define __Pyx_PyUnicode_ConcatSafe(a, b)  ((unlikely((a) == Py_None) || unlikely((b) == Py_None)) ?\
      PyNumber_Add(a, b) : __Pyx_PyUnicode_Concat(a, b))
#endif
#if CYTHON_COMPILING_IN_PYPY && !defined(PyUnicode_Contains)
  #define PyUnicode_Contains(u, s)  PySequence_Contains(u, s)
#endif
#if CYTHON_COMPILING_IN_PYPY && !defined(PyObject_Format)
  #define PyObject_Format(obj, fmt)  PyObject_CallMethod(obj, "__format__", "O", fmt)
#endif
#if CYTHON_COMPILING_IN_PYPY && !defined(PyObject_Malloc)
  #define PyObject_Malloc(s)   PyMem_Malloc(s)
  #define PyObject_Free(p)     PyMem_Free(p)
  #define PyObject_Realloc(p)  PyMem_Realloc(p)
#endif
#define __Pyx_PyString_FormatSafe(a, b)   ((unlikely((a) == Py_None)) ? PyNumber_Remainder(a, b) : __Pyx_PyString_Format(a, b))
#define __Pyx_PyUnicode_FormatSafe(a, b)  ((unlikely((a) == Py_None)) ? PyNumber_Remainder(a, b) : PyUnicode_Format(a, b))
#if PY_MAJOR_VERSION >= 3
  #define __Pyx_PyString_Format(a, b)  PyUnicode_Format(a, b)
#else
  #define __Pyx_PyString_Format(a, b)  PyString_Format(a, b)
#endif
#if PY_MAJOR_VERSION < 3 && !defined(PyObject_ASCII)
  #define PyObject_ASCII(o)            PyObject_Repr(o)
#endif
#if PY_MAJOR_VERSION >= 3
  #define PyBaseString_Type            PyUnicode_Type
  #define PyStringObject               PyUnicodeObject
  #define PyString_Type                PyUnicode_Type
  #define PyString_Check               PyUnicode_Check
  #define PyString_CheckExact          PyUnicode_CheckExact
#endif
#if PY_MAJOR_VERSION >= 3
  #define __Pyx_PyBaseString_Check(obj) PyUnicode_Check(obj)
  #define __Pyx_PyBaseString_CheckExact(obj) PyUnicode_CheckExact(obj)
#else
  #define __Pyx_PyBaseString_Check(obj) (PyString_Check(obj) || PyUnicode_Check(obj))
  #define __Pyx_PyBaseString_CheckExact(obj) (PyString_CheckExact(obj) || PyUnicode_CheckExact(obj))
#endif
#ifndef PySet_CheckExact
  #define PySet_CheckExact(obj)        (Py_TYPE(obj) == &PySet_Type)
#endif
#define __Pyx_TypeCheck(obj, type) PyObject_TypeCheck(obj, (PyTypeObject *)type)
#if PY_MAJOR_VERSION >= 3
  #define PyIntObject                  PyLongObject
  #define PyInt_Type                   PyLong_Type
  #define PyInt_Check(op)              PyLong_Check(op)
  #define PyInt_CheckExact(op)         PyLong_CheckExact(op)
  #define PyInt_FromString             PyLong_FromString
  #define PyInt_FromUnicode            PyLong_FromUnicode
  #define PyInt_FromLong               PyLong_FromLong
  #define PyInt_FromSize_t             PyLong_FromSize_t
  #define PyInt_FromSsize_t            PyLong_FromSsize_t
  #define PyInt_AsLong                 PyLong_AsLong
  #define PyInt_AS_LONG                PyLong_AS_LONG
  #define PyInt_AsSsize_t              PyLong_AsSsize_t
  #define PyInt_AsUnsignedLongMask     PyLong_AsUnsignedLongMask
  #define PyInt_AsUnsignedLongLongMask PyLong_AsUnsignedLongLongMask
  #define PyNumber_Int                 PyNumber_Long
#endif
#if PY_MAJOR_VERSION >= 3
  #define PyBoolObject                 PyLongObject
#endif
#if PY_MAJOR_VERSION >= 3 && CYTHON_COMPILING_IN_PYPY
  #ifndef PyUnicode_InternFromString
    #define PyUnicode_InternFromString(s) PyUnicode_FromString(s)
  #endif
#endif
#if PY_VERSION_HEX < 0x030200A4
  typedef long Py_hash_t;
  #define __Pyx_PyInt_FromHash_t PyInt_FromLong
  #define __Pyx_PyInt_AsHash_t   PyInt_AsLong
#else
  #define __Pyx_PyInt_FromHash_t PyInt_FromSsize_t
  #define __Pyx_PyInt_AsHash_t   PyInt_AsSsize_t
#endif
#if PY_MAJOR_VERSION >= 3
  #define __Pyx_PyMethod_New(func, self, klass) ((self) ? PyMethod_New(func, self) : PyInstanceMethod_New(func))
#else
  #define __Pyx_PyMethod_New(func, self, klass) PyMethod_New(func, self, klass)
#endif
#if PY_VERSION_HEX >= 0x030500B1
#define __Pyx_PyAsyncMethodsStruct PyAsyncMethods
#define __Pyx_PyType_AsAsync(obj) (Py_TYPE(obj)->tp_as_async)
#elif CYTHON_COMPILING_IN_CPYTHON && PY_MAJOR_VERSION >= 3
typedef struct {
    unaryfunc am_await;
    unaryfunc am_aiter;
    unaryfunc am_anext;
} __Pyx_PyAsyncMethodsStruct;
#define __Pyx_PyType_AsAsync(obj) ((__Pyx_PyAsyncMethodsStruct*) (Py_TYPE(obj)->tp_reserved))
#else
#define __Pyx_PyType_AsAsync(obj) NULL
#endif
#ifndef CYTHON_RESTRICT
  #if defined(__GNUC__)
    #define CYTHON_RESTRICT __restrict__
  #elif defined(_MSC_VER) && _MSC_VER >= 1400
    #define CYTHON_RESTRICT __restrict
  #elif defined (__STDC_VERSION__) && __STDC_VERSION__ >= 199901L
    #define CYTHON_RESTRICT restrict
  #else
    #define CYTHON_RESTRICT
  #endif
#endif
#define __Pyx_void_to_None(void_result) ((void)(void_result), Py_INCREF(Py_None), Py_None)

#ifndef CYTHON_INLINE
  #if defined(__GNUC__)
    #define CYTHON_INLINE __inline__
  #elif defined(_MSC_VER)
    #define CYTHON_INLINE __inline
  #elif defined (__STDC_VERSION__) && __STDC_VERSION__ >= 199901L
    #define CYTHON_INLINE inline
  #else
    #define CYTHON_INLINE
  #endif
#endif

#if defined(WIN32) || defined(MS_WINDOWS)
  #define _USE_MATH_DEFINES
#endif
#include <math.h>
#ifdef NAN
#define __PYX_NAN() ((float) NAN)
#else
static CYTHON_INLINE float __PYX_NAN() {
  float value;
  memset(&value, 0xFF, sizeof(value));
  return value;
}
#endif


#define __PYX_ERR(f_index, lineno, Ln_error) \
{ \
  __pyx_filename = __pyx_f[f_index]; __pyx_lineno = lineno; __pyx_clineno = __LINE__; goto Ln_error; \
}

#if PY_MAJOR_VERSION >= 3
  #define __Pyx_PyNumber_Divide(x,y)         PyNumber_TrueDivide(x,y)
  #define __Pyx_PyNumber_InPlaceDivide(x,y)  PyNumber_InPlaceTrueDivide(x,y)
#else
  #define __Pyx_PyNumber_Divide(x,y)         PyNumber_Divide(x,y)
  #define __Pyx_PyNumber_InPlaceDivide(x,y)  PyNumber_InPlaceDivide(x,y)
#endif

#ifndef __PYX_EXTERN_C
  #ifdef __cplusplus
    #define __PYX_EXTERN_C extern "C"
  #else
    #define __PYX_EXTERN_C extern
  #endif
#endif

#define __PYX_HAVE__pycocotools___mask
#define __PYX_HAVE_API__pycocotools___mask
#include "string.h"
#include "stdio.h"
#include "stdlib.h"
#include "numpy/arrayobject.h"
#include "numpy/ufuncobject.h"
#include "maskApi.h"
#ifdef _OPENMP
#include <omp.h>
#endif /* _OPENMP */

#ifdef PYREX_WITHOUT_ASSERTIONS
#define CYTHON_WITHOUT_ASSERTIONS
#endif

#ifndef CYTHON_UNUSED
# if defined(__GNUC__)
#   if !(defined(__cplusplus)) || (__GNUC__ > 3 || (__GNUC__ == 3 && __GNUC_MINOR__ >= 4))
#     define CYTHON_UNUSED __attribute__ ((__unused__))
#   else
#     define CYTHON_UNUSED
#   endif
# elif defined(__ICC) || (defined(__INTEL_COMPILER) && !defined(_MSC_VER))
#   define CYTHON_UNUSED __attribute__ ((__unused__))
# else
#   define CYTHON_UNUSED
# endif
#endif
#ifndef CYTHON_NCP_UNUSED
# if CYTHON_COMPILING_IN_CPYTHON
#  define CYTHON_NCP_UNUSED
# else
#  define CYTHON_NCP_UNUSED CYTHON_UNUSED
# endif
#endif
typedef struct {PyObject **p; const char *s; const Py_ssize_t n; const char* encoding;
                const char is_unicode; const char is_str; const char intern; } __Pyx_StringTabEntry;

#define __PYX_DEFAULT_STRING_ENCODING_IS_ASCII 0
#define __PYX_DEFAULT_STRING_ENCODING_IS_DEFAULT 0
#define __PYX_DEFAULT_STRING_ENCODING ""
#define __Pyx_PyObject_FromString __Pyx_PyBytes_FromString
#define __Pyx_PyObject_FromStringAndSize __Pyx_PyBytes_FromStringAndSize
#define __Pyx_uchar_cast(c) ((unsigned char)c)
#define __Pyx_long_cast(x) ((long)x)
#define __Pyx_fits_Py_ssize_t(v, type, is_signed)  (\
    (sizeof(type) < sizeof(Py_ssize_t))  ||\
    (sizeof(type) > sizeof(Py_ssize_t) &&\
          likely(v < (type)PY_SSIZE_T_MAX ||\
                 v == (type)PY_SSIZE_T_MAX)  &&\
          (!is_signed || likely(v > (type)PY_SSIZE_T_MIN ||\
                                v == (type)PY_SSIZE_T_MIN)))  ||\
    (sizeof(type) == sizeof(Py_ssize_t) &&\
          (is_signed || likely(v < (type)PY_SSIZE_T_MAX ||\
                               v == (type)PY_SSIZE_T_MAX)))  )
#if defined (__cplusplus) && __cplusplus >= 201103L
    #include <cstdlib>
    #define __Pyx_sst_abs(value) std::abs(value)
#elif SIZEOF_INT >= SIZEOF_SIZE_T
    #define __Pyx_sst_abs(value) abs(value)
#elif SIZEOF_LONG >= SIZEOF_SIZE_T
    #define __Pyx_sst_abs(value) labs(value)
#elif defined (_MSC_VER) && defined (_M_X64)
    #define __Pyx_sst_abs(value) _abs64(value)
#elif defined (__STDC_VERSION__) && __STDC_VERSION__ >= 199901L
    #define __Pyx_sst_abs(value) llabs(value)
#elif defined (__GNUC__)
    #define __Pyx_sst_abs(value) __builtin_llabs(value)
#else
    #define __Pyx_sst_abs(value) ((value<0) ? -value : value)
#endif
static CYTHON_INLINE char* __Pyx_PyObject_AsString(PyObject*);
static CYTHON_INLINE char* __Pyx_PyObject_AsStringAndSize(PyObject*, Py_ssize_t* length);
#define __Pyx_PyByteArray_FromString(s) PyByteArray_FromStringAndSize((const char*)s, strlen((const char*)s))
#define __Pyx_PyByteArray_FromStringAndSize(s, l) PyByteArray_FromStringAndSize((const char*)s, l)
#define __Pyx_PyBytes_FromString        PyBytes_FromString
#define __Pyx_PyBytes_FromStringAndSize PyBytes_FromStringAndSize
static CYTHON_INLINE PyObject* __Pyx_PyUnicode_FromString(const char*);
#if PY_MAJOR_VERSION < 3
    #define __Pyx_PyStr_FromString        __Pyx_PyBytes_FromString
    #define __Pyx_PyStr_FromStringAndSize __Pyx_PyBytes_FromStringAndSize
#else
    #define __Pyx_PyStr_FromString        __Pyx_PyUnicode_FromString
    #define __Pyx_PyStr_FromStringAndSize __Pyx_PyUnicode_FromStringAndSize
#endif
#define __Pyx_PyObject_AsSString(s)    ((signed char*) __Pyx_PyObject_AsString(s))
#define __Pyx_PyObject_AsUString(s)    ((unsigned char*) __Pyx_PyObject_AsString(s))
#define __Pyx_PyObject_FromCString(s)  __Pyx_PyObject_FromString((const char*)s)
#define __Pyx_PyBytes_FromCString(s)   __Pyx_PyBytes_FromString((const char*)s)
#define __Pyx_PyByteArray_FromCString(s)   __Pyx_PyByteArray_FromString((const char*)s)
#define __Pyx_PyStr_FromCString(s)     __Pyx_PyStr_FromString((const char*)s)
#define __Pyx_PyUnicode_FromCString(s) __Pyx_PyUnicode_FromString((const char*)s)
#if PY_MAJOR_VERSION < 3
static CYTHON_INLINE size_t __Pyx_Py_UNICODE_strlen(const Py_UNICODE *u)
{
    const Py_UNICODE *u_end = u;
    while (*u_end++) ;
    return (size_t)(u_end - u - 1);
}
#else
#define __Pyx_Py_UNICODE_strlen Py_UNICODE_strlen
#endif
#define __Pyx_PyUnicode_FromUnicode(u)       PyUnicode_FromUnicode(u, __Pyx_Py_UNICODE_strlen(u))
#define __Pyx_PyUnicode_FromUnicodeAndLength PyUnicode_FromUnicode
#define __Pyx_PyUnicode_AsUnicode            PyUnicode_AsUnicode
#define __Pyx_NewRef(obj) (Py_INCREF(obj), obj)
#define __Pyx_Owned_Py_None(b) __Pyx_NewRef(Py_None)
#define __Pyx_PyBool_FromLong(b) ((b) ? __Pyx_NewRef(Py_True) : __Pyx_NewRef(Py_False))
static CYTHON_INLINE int __Pyx_PyObject_IsTrue(PyObject*);
static CYTHON_INLINE PyObject* __Pyx_PyNumber_IntOrLong(PyObject* x);
static CYTHON_INLINE Py_ssize_t __Pyx_PyIndex_AsSsize_t(PyObject*);
static CYTHON_INLINE PyObject * __Pyx_PyInt_FromSize_t(size_t);
#if CYTHON_COMPILING_IN_CPYTHON
#define __pyx_PyFloat_AsDouble(x) (PyFloat_CheckExact(x) ? PyFloat_AS_DOUBLE(x) : PyFloat_AsDouble(x))
#else
#define __pyx_PyFloat_AsDouble(x) PyFloat_AsDouble(x)
#endif
#define __pyx_PyFloat_AsFloat(x) ((float) __pyx_PyFloat_AsDouble(x))
#if PY_MAJOR_VERSION >= 3
#define __Pyx_PyNumber_Int(x) (PyLong_CheckExact(x) ? __Pyx_NewRef(x) : PyNumber_Long(x))
#else
#define __Pyx_PyNumber_Int(x) (PyInt_CheckExact(x) ? __Pyx_NewRef(x) : PyNumber_Int(x))
#endif
#define __Pyx_PyNumber_Float(x) (PyFloat_CheckExact(x) ? __Pyx_NewRef(x) : PyNumber_Float(x))
#if PY_MAJOR_VERSION < 3 && __PYX_DEFAULT_STRING_ENCODING_IS_ASCII
static int __Pyx_sys_getdefaultencoding_not_ascii;
static int __Pyx_init_sys_getdefaultencoding_params(void) {
    PyObject* sys;
    PyObject* default_encoding = NULL;
    PyObject* ascii_chars_u = NULL;
    PyObject* ascii_chars_b = NULL;
    const char* default_encoding_c;
    sys = PyImport_ImportModule("sys");
    if (!sys) goto bad;
    default_encoding = PyObject_CallMethod(sys, (char*) "getdefaultencoding", NULL);
    Py_DECREF(sys);
    if (!default_encoding) goto bad;
    default_encoding_c = PyBytes_AsString(default_encoding);
    if (!default_encoding_c) goto bad;
    if (strcmp(default_encoding_c, "ascii") == 0) {
        __Pyx_sys_getdefaultencoding_not_ascii = 0;
    } else {
        char ascii_chars[128];
        int c;
        for (c = 0; c < 128; c++) {
            ascii_chars[c] = c;
        }
        __Pyx_sys_getdefaultencoding_not_ascii = 1;
        ascii_chars_u = PyUnicode_DecodeASCII(ascii_chars, 128, NULL);
        if (!ascii_chars_u) goto bad;
        ascii_chars_b = PyUnicode_AsEncodedString(ascii_chars_u, default_encoding_c, NULL);
        if (!ascii_chars_b || !PyBytes_Check(ascii_chars_b) || memcmp(ascii_chars, PyBytes_AS_STRING(ascii_chars_b), 128) != 0) {
            PyErr_Format(
                PyExc_ValueError,
                "This module compiled with c_string_encoding=ascii, but default encoding '%.200s' is not a superset of ascii.",
                default_encoding_c);
            goto bad;
        }
        Py_DECREF(ascii_chars_u);
        Py_DECREF(ascii_chars_b);
    }
    Py_DECREF(default_encoding);
    return 0;
bad:
    Py_XDECREF(default_encoding);
    Py_XDECREF(ascii_chars_u);
    Py_XDECREF(ascii_chars_b);
    return -1;
}
#endif
#if __PYX_DEFAULT_STRING_ENCODING_IS_DEFAULT && PY_MAJOR_VERSION >= 3
#define __Pyx_PyUnicode_FromStringAndSize(c_str, size) PyUnicode_DecodeUTF8(c_str, size, NULL)
#else
#define __Pyx_PyUnicode_FromStringAndSize(c_str, size) PyUnicode_Decode(c_str, size, __PYX_DEFAULT_STRING_ENCODING, NULL)
#if __PYX_DEFAULT_STRING_ENCODING_IS_DEFAULT
static char* __PYX_DEFAULT_STRING_ENCODING;
static int __Pyx_init_sys_getdefaultencoding_params(void) {
    PyObject* sys;
    PyObject* default_encoding = NULL;
    char* default_encoding_c;
    sys = PyImport_ImportModule("sys");
    if (!sys) goto bad;
    default_encoding = PyObject_CallMethod(sys, (char*) (const char*) "getdefaultencoding", NULL);
    Py_DECREF(sys);
    if (!default_encoding) goto bad;
    default_encoding_c = PyBytes_AsString(default_encoding);
    if (!default_encoding_c) goto bad;
    __PYX_DEFAULT_STRING_ENCODING = (char*) malloc(strlen(default_encoding_c));
    if (!__PYX_DEFAULT_STRING_ENCODING) goto bad;
    strcpy(__PYX_DEFAULT_STRING_ENCODING, default_encoding_c);
    Py_DECREF(default_encoding);
    return 0;
bad:
    Py_XDECREF(default_encoding);
    return -1;
}
#endif
#endif


/* Test for GCC > 2.95 */
#if defined(__GNUC__)     && (__GNUC__ > 2 || (__GNUC__ == 2 && (__GNUC_MINOR__ > 95)))
  #define likely(x)   __builtin_expect(!!(x), 1)
  #define unlikely(x) __builtin_expect(!!(x), 0)
#else /* !__GNUC__ or GCC < 2.95 */
  #define likely(x)   (x)
  #define unlikely(x) (x)
#endif /* __GNUC__ */

static PyObject *__pyx_m;
static PyObject *__pyx_d;
static PyObject *__pyx_b;
static PyObject *__pyx_empty_tuple;
static PyObject *__pyx_empty_bytes;
static PyObject *__pyx_empty_unicode;
static int __pyx_lineno;
static int __pyx_clineno = 0;
static const char * __pyx_cfilenm= __FILE__;
static const char *__pyx_filename;

/* None.proto */
#if !defined(CYTHON_CCOMPLEX)
  #if defined(__cplusplus)
    #define CYTHON_CCOMPLEX 1
  #elif defined(_Complex_I)
    #define CYTHON_CCOMPLEX 1
  #else
    #define CYTHON_CCOMPLEX 0
  #endif
#endif
#if CYTHON_CCOMPLEX
  #ifdef __cplusplus
    #include <complex>
  #else
    #include <complex.h>
  #endif
#endif
#if CYTHON_CCOMPLEX && !defined(__cplusplus) && defined(__sun__) && defined(__GNUC__)
  #undef _Complex_I
  #define _Complex_I 1.0fj
#endif


static const char *__pyx_f[] = {
  "pycocotools/_mask.pyx",
  "__init__.pxd",
  "type.pxd",
};
/* BufferFormatStructs.proto */
#define IS_UNSIGNED(type) (((type) -1) > 0)
struct __Pyx_StructField_;
#define __PYX_BUF_FLAGS_PACKED_STRUCT (1 << 0)
typedef struct {
  const char* name;
  struct __Pyx_StructField_* fields;
  size_t size;
  size_t arraysize[8];
  int ndim;
  char typegroup;
  char is_unsigned;
  int flags;
} __Pyx_TypeInfo;
typedef struct __Pyx_StructField_ {
  __Pyx_TypeInfo* type;
  const char* name;
  size_t offset;
} __Pyx_StructField;
typedef struct {
  __Pyx_StructField* field;
  size_t parent_offset;
} __Pyx_BufFmt_StackElem;
typedef struct {
  __Pyx_StructField root;
  __Pyx_BufFmt_StackElem* head;
  size_t fmt_offset;
  size_t new_count, enc_count;
  size_t struct_alignment;
  int is_complex;
  char enc_type;
  char new_packmode;
  char enc_packmode;
  char is_valid_array;
} __Pyx_BufFmt_Context;


/* "../../../../anaconda2/lib/python2.7/site-packages/Cython/Includes/numpy/__init__.pxd":725
 * # in Cython to enable them only on the right systems.
 * 
 * ctypedef npy_int8       int8_t             # <<<<<<<<<<<<<<
 * ctypedef npy_int16      int16_t
 * ctypedef npy_int32      int32_t
 */
typedef npy_int8 __pyx_t_5numpy_int8_t;

/* "../../../../anaconda2/lib/python2.7/site-packages/Cython/Includes/numpy/__init__.pxd":726
 * 
 * ctypedef npy_int8       int8_t
 * ctypedef npy_int16      int16_t             # <<<<<<<<<<<<<<
 * ctypedef npy_int32      int32_t
 * ctypedef npy_int64      int64_t
 */
typedef npy_int16 __pyx_t_5numpy_int16_t;

/* "../../../../anaconda2/lib/python2.7/site-packages/Cython/Includes/numpy/__init__.pxd":727
 * ctypedef npy_int8       int8_t
 * ctypedef npy_int16      int16_t
 * ctypedef npy_int32      int32_t             # <<<<<<<<<<<<<<
 * ctypedef npy_int64      int64_t
 * #ctypedef npy_int96      int96_t
 */
typedef npy_int32 __pyx_t_5numpy_int32_t;

/* "../../../../anaconda2/lib/python2.7/site-packages/Cython/Includes/numpy/__init__.pxd":728
 * ctypedef npy_int16      int16_t
 * ctypedef npy_int32      int32_t
 * ctypedef npy_int64      int64_t             # <<<<<<<<<<<<<<
 * #ctypedef npy_int96      int96_t
 * #ctypedef npy_int128     int128_t
 */
typedef npy_int64 __pyx_t_5numpy_int64_t;

/* "../../../../anaconda2/lib/python2.7/site-packages/Cython/Includes/numpy/__init__.pxd":732
 * #ctypedef npy_int128     int128_t
 * 
 * ctypedef npy_uint8      uint8_t             # <<<<<<<<<<<<<<
 * ctypedef npy_uint16     uint16_t
 * ctypedef npy_uint32     uint32_t
 */
typedef npy_uint8 __pyx_t_5numpy_uint8_t;

/* "../../../../anaconda2/lib/python2.7/site-packages/Cython/Includes/numpy/__init__.pxd":733
 * 
 * ctypedef npy_uint8      uint8_t
 * ctypedef npy_uint16     uint16_t             # <<<<<<<<<<<<<<
 * ctypedef npy_uint32     uint32_t
 * ctypedef npy_uint64     uint64_t
 */
typedef npy_uint16 __pyx_t_5numpy_uint16_t;

/* "../../../../anaconda2/lib/python2.7/site-packages/Cython/Includes/numpy/__init__.pxd":734
 * ctypedef npy_uint8      uint8_t
 * ctypedef npy_uint16     uint16_t
 * ctypedef npy_uint32     uint32_t             # <<<<<<<<<<<<<<
 * ctypedef npy_uint64     uint64_t
 * #ctypedef npy_uint96     uint96_t
 */
typedef npy_uint32 __pyx_t_5numpy_uint32_t;

/* "../../../../anaconda2/lib/python2.7/site-packages/Cython/Includes/numpy/__init__.pxd":735
 * ctypedef npy_uint16     uint16_t
 * ctypedef npy_uint32     uint32_t
 * ctypedef npy_uint64     uint64_t             # <<<<<<<<<<<<<<
 * #ctypedef npy_uint96     uint96_t
 * #ctypedef npy_uint128    uint128_t
 */
typedef npy_uint64 __pyx_t_5numpy_uint64_t;

/* "../../../../anaconda2/lib/python2.7/site-packages/Cython/Includes/numpy/__init__.pxd":739
 * #ctypedef npy_uint128    uint128_t
 * 
 * ctypedef npy_float32    float32_t             # <<<<<<<<<<<<<<
 * ctypedef npy_float64    float64_t
 * #ctypedef npy_float80    float80_t
 */
typedef npy_float32 __pyx_t_5numpy_float32_t;

/* "../../../../anaconda2/lib/python2.7/site-packages/Cython/Includes/numpy/__init__.pxd":740
 * 
 * ctypedef npy_float32    float32_t
 * ctypedef npy_float64    float64_t             # <<<<<<<<<<<<<<
 * #ctypedef npy_float80    float80_t
 * #ctypedef npy_float128   float128_t
 */
typedef npy_float64 __pyx_t_5numpy_float64_t;

/* "../../../../anaconda2/lib/python2.7/site-packages/Cython/Includes/numpy/__init__.pxd":749
 * # The int types are mapped a bit surprising --
 * # numpy.int corresponds to 'l' and numpy.long to 'q'
 * ctypedef npy_long       int_t             # <<<<<<<<<<<<<<
 * ctypedef npy_longlong   long_t
 * ctypedef npy_longlong   longlong_t
 */
typedef npy_long __pyx_t_5numpy_int_t;

/* "../../../../anaconda2/lib/python2.7/site-packages/Cython/Includes/numpy/__init__.pxd":750
 * # numpy.int corresponds to 'l' and numpy.long to 'q'
 * ctypedef npy_long       int_t
 * ctypedef npy_longlong   long_t             # <<<<<<<<<<<<<<
 * ctypedef npy_longlong   longlong_t
 * 
 */
typedef npy_longlong __pyx_t_5numpy_long_t;

/* "../../../../anaconda2/lib/python2.7/site-packages/Cython/Includes/numpy/__init__.pxd":751
 * ctypedef npy_long       int_t
 * ctypedef npy_longlong   long_t
 * ctypedef npy_longlong   longlong_t             # <<<<<<<<<<<<<<
 * 
 * ctypedef npy_ulong      uint_t
 */
typedef npy_longlong __pyx_t_5numpy_longlong_t;

/* "../../../../anaconda2/lib/python2.7/site-packages/Cython/Includes/numpy/__init__.pxd":753
 * ctypedef npy_longlong   longlong_t
 * 
 * ctypedef npy_ulong      uint_t             # <<<<<<<<<<<<<<
 * ctypedef npy_ulonglong  ulong_t
 * ctypedef npy_ulonglong  ulonglong_t
 */
typedef npy_ulong __pyx_t_5numpy_uint_t;

/* "../../../../anaconda2/lib/python2.7/site-packages/Cython/Includes/numpy/__init__.pxd":754
 * 
 * ctypedef npy_ulong      uint_t
 * ctypedef npy_ulonglong  ulong_t             # <<<<<<<<<<<<<<
 * ctypedef npy_ulonglong  ulonglong_t
 * 
 */
typedef npy_ulonglong __pyx_t_5numpy_ulong_t;

/* "../../../../anaconda2/lib/python2.7/site-packages/Cython/Includes/numpy/__init__.pxd":755
 * ctypedef npy_ulong      uint_t
 * ctypedef npy_ulonglong  ulong_t
 * ctypedef npy_ulonglong  ulonglong_t             # <<<<<<<<<<<<<<
 * 
 * ctypedef npy_intp       intp_t
 */
typedef npy_ulonglong __pyx_t_5numpy_ulonglong_t;

/* "../../../../anaconda2/lib/python2.7/site-packages/Cython/Includes/numpy/__init__.pxd":757
 * ctypedef npy_ulonglong  ulonglong_t
 * 
 * ctypedef npy_intp       intp_t             # <<<<<<<<<<<<<<
 * ctypedef npy_uintp      uintp_t
 * 
 */
typedef npy_intp __pyx_t_5numpy_intp_t;

/* "../../../../anaconda2/lib/python2.7/site-packages/Cython/Includes/numpy/__init__.pxd":758
 * 
 * ctypedef npy_intp       intp_t
 * ctypedef npy_uintp      uintp_t             # <<<<<<<<<<<<<<
 * 
 * ctypedef npy_double     float_t
 */
typedef npy_uintp __pyx_t_5numpy_uintp_t;

/* "../../../../anaconda2/lib/python2.7/site-packages/Cython/Includes/numpy/__init__.pxd":760
 * ctypedef npy_uintp      uintp_t
 * 
 * ctypedef npy_double     float_t             # <<<<<<<<<<<<<<
 * ctypedef npy_double     double_t
 * ctypedef npy_longdouble longdouble_t
 */
typedef npy_double __pyx_t_5numpy_float_t;

/* "../../../../anaconda2/lib/python2.7/site-packages/Cython/Includes/numpy/__init__.pxd":761
 * 
 * ctypedef npy_double     float_t
 * ctypedef npy_double     double_t             # <<<<<<<<<<<<<<
 * ctypedef npy_longdouble longdouble_t
 * 
 */
typedef npy_double __pyx_t_5numpy_double_t;

/* "../../../../anaconda2/lib/python2.7/site-packages/Cython/Includes/numpy/__init__.pxd":762
 * ctypedef npy_double     float_t
 * ctypedef npy_double     double_t
 * ctypedef npy_longdouble longdouble_t             # <<<<<<<<<<<<<<
 * 
 * ctypedef npy_cfloat      cfloat_t
 */
typedef npy_longdouble __pyx_t_5numpy_longdouble_t;
/* None.proto */
#if CYTHON_CCOMPLEX
  #ifdef __cplusplus
    typedef ::std::complex< float > __pyx_t_float_complex;
  #else
    typedef float _Complex __pyx_t_float_complex;
  #endif
#else
    typedef struct { float real, imag; } __pyx_t_float_complex;
#endif

/* None.proto */
#if CYTHON_CCOMPLEX
  #ifdef __cplusplus
    typedef ::std::complex< double > __pyx_t_double_complex;
  #else
    typedef double _Complex __pyx_t_double_complex;
  #endif
#else
    typedef struct { double real, imag; } __pyx_t_double_complex;
#endif


/*--- Type declarations ---*/
struct __pyx_obj_11pycocotools_5_mask_RLEs;
struct __pyx_obj_11pycocotools_5_mask_Masks;

/* "../../../../anaconda2/lib/python2.7/site-packages/Cython/Includes/numpy/__init__.pxd":764
 * ctypedef npy_longdouble longdouble_t
 * 
 * ctypedef npy_cfloat      cfloat_t             # <<<<<<<<<<<<<<
 * ctypedef npy_cdouble     cdouble_t
 * ctypedef npy_clongdouble clongdouble_t
 */
typedef npy_cfloat __pyx_t_5numpy_cfloat_t;

/* "../../../../anaconda2/lib/python2.7/site-packages/Cython/Includes/numpy/__init__.pxd":765
 * 
 * ctypedef npy_cfloat      cfloat_t
 * ctypedef npy_cdouble     cdouble_t             # <<<<<<<<<<<<<<
 * ctypedef npy_clongdouble clongdouble_t
 * 
 */
typedef npy_cdouble __pyx_t_5numpy_cdouble_t;

/* "../../../../anaconda2/lib/python2.7/site-packages/Cython/Includes/numpy/__init__.pxd":766
 * ctypedef npy_cfloat      cfloat_t
 * ctypedef npy_cdouble     cdouble_t
 * ctypedef npy_clongdouble clongdouble_t             # <<<<<<<<<<<<<<
 * 
 * ctypedef npy_cdouble     complex_t
 */
typedef npy_clongdouble __pyx_t_5numpy_clongdouble_t;

/* "../../../../anaconda2/lib/python2.7/site-packages/Cython/Includes/numpy/__init__.pxd":768
 * ctypedef npy_clongdouble clongdouble_t
 * 
 * ctypedef npy_cdouble     complex_t             # <<<<<<<<<<<<<<
 * 
 * cdef inline object PyArray_MultiIterNew1(a):
 */
typedef npy_cdouble __pyx_t_5numpy_complex_t;

/* "pycocotools/_mask.pyx":53
 * # python class to wrap RLE array in C
 * # the class handles the memory allocation and deallocation
 * cdef class RLEs:             # <<<<<<<<<<<<<<
 *     cdef RLE *_R
 *     cdef siz _n
 */
struct __pyx_obj_11pycocotools_5_mask_RLEs {
  PyObject_HEAD
  RLE *_R;
  siz _n;
};


/* "pycocotools/_mask.pyx":74
 * # python class to wrap Mask array in C
 * # the class handles the memory allocation and deallocation
 * cdef class Masks:             # <<<<<<<<<<<<<<
 *     cdef byte *_mask
 *     cdef siz _h
 */
struct __pyx_obj_11pycocotools_5_mask_Masks {
  PyObject_HEAD
  byte *_mask;
  siz _h;
  siz _w;
  siz _n;
};


/* --- Runtime support code (head) --- */
/* Refnanny.proto */
#ifndef CYTHON_REFNANNY
  #define CYTHON_REFNANNY 0
#endif
#if CYTHON_REFNANNY
  typedef struct {
    void (*INCREF)(void*, PyObject*, int);
    void (*DECREF)(void*, PyObject*, int);
    void (*GOTREF)(void*, PyObject*, int);
    void (*GIVEREF)(void*, PyObject*, int);
    void* (*SetupContext)(const char*, int, const char*);
    void (*FinishContext)(void**);
  } __Pyx_RefNannyAPIStruct;
  static __Pyx_RefNannyAPIStruct *__Pyx_RefNanny = NULL;
  static __Pyx_RefNannyAPIStruct *__Pyx_RefNannyImportAPI(const char *modname);
  #define __Pyx_RefNannyDeclarations void *__pyx_refnanny = NULL;
#ifdef WITH_THREAD
  #define __Pyx_RefNannySetupContext(name, acquire_gil)\
          if (acquire_gil) {\
              PyGILState_STATE __pyx_gilstate_save = PyGILState_Ensure();\
              __pyx_refnanny = __Pyx_RefNanny->SetupContext((name), __LINE__, __FILE__);\
              PyGILState_Release(__pyx_gilstate_save);\
          } else {\
              __pyx_refnanny = __Pyx_RefNanny->SetupContext((name), __LINE__, __FILE__);\
          }
#else
  #define __Pyx_RefNannySetupContext(name, acquire_gil)\
          __pyx_refnanny = __Pyx_RefNanny->SetupContext((name), __LINE__, __FILE__)
#endif
  #define __Pyx_RefNannyFinishContext()\
          __Pyx_RefNanny->FinishContext(&__pyx_refnanny)
  #define __Pyx_INCREF(r)  __Pyx_RefNanny->INCREF(__pyx_refnanny, (PyObject *)(r), __LINE__)
  #define __Pyx_DECREF(r)  __Pyx_RefNanny->DECREF(__pyx_refnanny, (PyObject *)(r), __LINE__)
  #define __Pyx_GOTREF(r)  __Pyx_RefNanny->GOTREF(__pyx_refnanny, (PyObject *)(r), __LINE__)
  #define __Pyx_GIVEREF(r) __Pyx_RefNanny->GIVEREF(__pyx_refnanny, (PyObject *)(r), __LINE__)
  #define __Pyx_XINCREF(r)  do { if((r) != NULL) {__Pyx_INCREF(r); }} while(0)
  #define __Pyx_XDECREF(r)  do { if((r) != NULL) {__Pyx_DECREF(r); }} while(0)
  #define __Pyx_XGOTREF(r)  do { if((r) != NULL) {__Pyx_GOTREF(r); }} while(0)
  #define __Pyx_XGIVEREF(r) do { if((r) != NULL) {__Pyx_GIVEREF(r);}} while(0)
#else
  #define __Pyx_RefNannyDeclarations
  #define __Pyx_RefNannySetupContext(name, acquire_gil)
  #define __Pyx_RefNannyFinishContext()
  #define __Pyx_INCREF(r) Py_INCREF(r)
  #define __Pyx_DECREF(r) Py_DECREF(r)
  #define __Pyx_GOTREF(r)
  #define __Pyx_GIVEREF(r)
  #define __Pyx_XINCREF(r) Py_XINCREF(r)
  #define __Pyx_XDECREF(r) Py_XDECREF(r)
  #define __Pyx_XGOTREF(r)
  #define __Pyx_XGIVEREF(r)
#endif
#define __Pyx_XDECREF_SET(r, v) do {\
        PyObject *tmp = (PyObject *) r;\
        r = v; __Pyx_XDECREF(tmp);\
    } while (0)
#define __Pyx_DECREF_SET(r, v) do {\
        PyObject *tmp = (PyObject *) r;\
        r = v; __Pyx_DECREF(tmp);\
    } while (0)
#define __Pyx_CLEAR(r)    do { PyObject* tmp = ((PyObject*)(r)); r = NULL; __Pyx_DECREF(tmp);} while(0)
#define __Pyx_XCLEAR(r)   do { if((r) != NULL) {PyObject* tmp = ((PyObject*)(r)); r = NULL; __Pyx_DECREF(tmp);}} while(0)

/* PyObjectGetAttrStr.proto */
#if CYTHON_COMPILING_IN_CPYTHON
static CYTHON_INLINE PyObject* __Pyx_PyObject_GetAttrStr(PyObject* obj, PyObject* attr_name) {
    PyTypeObject* tp = Py_TYPE(obj);
    if (likely(tp->tp_getattro))
        return tp->tp_getattro(obj, attr_name);
#if PY_MAJOR_VERSION < 3
    if (likely(tp->tp_getattr))
        return tp->tp_getattr(obj, PyString_AS_STRING(attr_name));
#endif
    return PyObject_GetAttr(obj, attr_name);
}
#else
#define __Pyx_PyObject_GetAttrStr(o,n) PyObject_GetAttr(o,n)
#endif

/* GetBuiltinName.proto */
static PyObject *__Pyx_GetBuiltinName(PyObject *name);

/* RaiseDoubleKeywords.proto */
static void __Pyx_RaiseDoubleKeywordsError(const char* func_name, PyObject* kw_name);

/* ParseKeywords.proto */
static int __Pyx_ParseOptionalKeywords(PyObject *kwds, PyObject **argnames[],\
    PyObject *kwds2, PyObject *values[], Py_ssize_t num_pos_args,\
    const char* function_name);

/* RaiseArgTupleInvalid.proto */
static void __Pyx_RaiseArgtupleInvalid(const char* func_name, int exact,
    Py_ssize_t num_min, Py_ssize_t num_max, Py_ssize_t num_found);

/* IncludeStringH.proto */
#include <string.h>

/* BytesEquals.proto */
static CYTHON_INLINE int __Pyx_PyBytes_Equals(PyObject* s1, PyObject* s2, int equals);

/* UnicodeEquals.proto */
static CYTHON_INLINE int __Pyx_PyUnicode_Equals(PyObject* s1, PyObject* s2, int equals);

/* StrEquals.proto */
#if PY_MAJOR_VERSION >= 3
#define __Pyx_PyString_Equals __Pyx_PyUnicode_Equals
#else
#define __Pyx_PyString_Equals __Pyx_PyBytes_Equals
#endif

/* PyObjectCall.proto */
#if CYTHON_COMPILING_IN_CPYTHON
static CYTHON_INLINE PyObject* __Pyx_PyObject_Call(PyObject *func, PyObject *arg, PyObject *kw);
#else
#define __Pyx_PyObject_Call(func, arg, kw) PyObject_Call(func, arg, kw)
#endif

/* PyThreadStateGet.proto */
#if CYTHON_COMPILING_IN_CPYTHON
#define __Pyx_PyThreadState_declare  PyThreadState *__pyx_tstate;
#define __Pyx_PyThreadState_assign  __pyx_tstate = PyThreadState_GET();
#else
#define __Pyx_PyThreadState_declare
#define __Pyx_PyThreadState_assign
#endif

/* PyErrFetchRestore.proto */
#if CYTHON_COMPILING_IN_CPYTHON
#define __Pyx_ErrRestoreWithState(type, value, tb)  __Pyx_ErrRestoreInState(PyThreadState_GET(), type, value, tb)
#define __Pyx_ErrFetchWithState(type, value, tb)    __Pyx_ErrFetchInState(PyThreadState_GET(), type, value, tb)
#define __Pyx_ErrRestore(type, value, tb)  __Pyx_ErrRestoreInState(__pyx_tstate, type, value, tb)
#define __Pyx_ErrFetch(type, value, tb)    __Pyx_ErrFetchInState(__pyx_tstate, type, value, tb)
static CYTHON_INLINE void __Pyx_ErrRestoreInState(PyThreadState *tstate, PyObject *type, PyObject *value, PyObject *tb);
static CYTHON_INLINE void __Pyx_ErrFetchInState(PyThreadState *tstate, PyObject **type, PyObject **value, PyObject **tb);
#else
#define __Pyx_ErrRestoreWithState(type, value, tb)  PyErr_Restore(type, value, tb)
#define __Pyx_ErrFetchWithState(type, value, tb)  PyErr_Fetch(type, value, tb)
#define __Pyx_ErrRestore(type, value, tb)  PyErr_Restore(type, value, tb)
#define __Pyx_ErrFetch(type, value, tb)  PyErr_Fetch(type, value, tb)
#endif

/* RaiseException.proto */
static void __Pyx_Raise(PyObject *type, PyObject *value, PyObject *tb, PyObject *cause);

/* ExtTypeTest.proto */
static CYTHON_INLINE int __Pyx_TypeTest(PyObject *obj, PyTypeObject *type);

/* ArgTypeTest.proto */
static CYTHON_INLINE int __Pyx_ArgTypeTest(PyObject *obj, PyTypeObject *type, int none_allowed,
    const char *name, int exact);

/* ListAppend.proto */
#if CYTHON_COMPILING_IN_CPYTHON
static CYTHON_INLINE int __Pyx_PyList_Append(PyObject* list, PyObject* x) {
    PyListObject* L = (PyListObject*) list;
    Py_ssize_t len = Py_SIZE(list);
    if (likely(L->allocated > len) & likely(len > (L->allocated >> 1))) {
        Py_INCREF(x);
        PyList_SET_ITEM(list, len, x);
        Py_SIZE(list) = len+1;
        return 0;
    }
    return PyList_Append(list, x);
}
#else
#define __Pyx_PyList_Append(L,x) PyList_Append(L,x)
#endif

/* PyIntBinop.proto */
#if CYTHON_COMPILING_IN_CPYTHON
static PyObject* __Pyx_PyInt_AddObjC(PyObject *op1, PyObject *op2, long intval, int inplace);
#else
#define __Pyx_PyInt_AddObjC(op1, op2, intval, inplace)\
    (inplace ? PyNumber_InPlaceAdd(op1, op2) : PyNumber_Add(op1, op2))
#endif

/* GetItemInt.proto */
#define __Pyx_GetItemInt(o, i, type, is_signed, to_py_func, is_list, wraparound, boundscheck)\
    (__Pyx_fits_Py_ssize_t(i, type, is_signed) ?\
    __Pyx_GetItemInt_Fast(o, (Py_ssize_t)i, is_list, wraparound, boundscheck) :\
    (is_list ? (PyErr_SetString(PyExc_IndexError, "list index out of range"), (PyObject*)NULL) :\
               __Pyx_GetItemInt_Generic(o, to_py_func(i))))
#define __Pyx_GetItemInt_List(o, i, type, is_signed, to_py_func, is_list, wraparound, boundscheck)\
    (__Pyx_fits_Py_ssize_t(i, type, is_signed) ?\
    __Pyx_GetItemInt_List_Fast(o, (Py_ssize_t)i, wraparound, boundscheck) :\
    (PyErr_SetString(PyExc_IndexError, "list index out of range"), (PyObject*)NULL))
static CYTHON_INLINE PyObject *__Pyx_GetItemInt_List_Fast(PyObject *o, Py_ssize_t i,
                                                              int wraparound, int boundscheck);
#define __Pyx_GetItemInt_Tuple(o, i, type, is_signed, to_py_func, is_list, wraparound, boundscheck)\
    (__Pyx_fits_Py_ssize_t(i, type, is_signed) ?\
    __Pyx_GetItemInt_Tuple_Fast(o, (Py_ssize_t)i, wraparound, boundscheck) :\
    (PyErr_SetString(PyExc_IndexError, "tuple index out of range"), (PyObject*)NULL))
static CYTHON_INLINE PyObject *__Pyx_GetItemInt_Tuple_Fast(PyObject *o, Py_ssize_t i,
                                                              int wraparound, int boundscheck);
static CYTHON_INLINE PyObject *__Pyx_GetItemInt_Generic(PyObject *o, PyObject* j);
static CYTHON_INLINE PyObject *__Pyx_GetItemInt_Fast(PyObject *o, Py_ssize_t i,
                                                     int is_list, int wraparound, int boundscheck);

/* BufferFormatCheck.proto */
static CYTHON_INLINE int  __Pyx_GetBufferAndValidate(Py_buffer* buf, PyObject* obj,
    __Pyx_TypeInfo* dtype, int flags, int nd, int cast, __Pyx_BufFmt_StackElem* stack);
static CYTHON_INLINE void __Pyx_SafeReleaseBuffer(Py_buffer* info);
static const char* __Pyx_BufFmt_CheckString(__Pyx_BufFmt_Context* ctx, const char* ts);
static void __Pyx_BufFmt_Init(__Pyx_BufFmt_Context* ctx,
                              __Pyx_BufFmt_StackElem* stack,
                              __Pyx_TypeInfo* type); // PROTO

/* GetModuleGlobalName.proto */
static CYTHON_INLINE PyObject *__Pyx_GetModuleGlobalName(PyObject *name);

/* PyObjectCallMethO.proto */
#if CYTHON_COMPILING_IN_CPYTHON
static CYTHON_INLINE PyObject* __Pyx_PyObject_CallMethO(PyObject *func, PyObject *arg);
#endif

/* PyObjectCallOneArg.proto */
static CYTHON_INLINE PyObject* __Pyx_PyObject_CallOneArg(PyObject *func, PyObject *arg);

/* PyIntBinop.proto */
#if CYTHON_COMPILING_IN_CPYTHON
static PyObject* __Pyx_PyInt_EqObjC(PyObject *op1, PyObject *op2, long intval, int inplace);
#else
#define __Pyx_PyInt_EqObjC(op1, op2, intval, inplace)\
    PyObject_RichCompare(op1, op2, Py_EQ)
    #endif

/* ListCompAppend.proto */
#if CYTHON_COMPILING_IN_CPYTHON
static CYTHON_INLINE int __Pyx_ListComp_Append(PyObject* list, PyObject* x) {
    PyListObject* L = (PyListObject*) list;
    Py_ssize_t len = Py_SIZE(list);
    if (likely(L->allocated > len)) {
        Py_INCREF(x);
        PyList_SET_ITEM(list, len, x);
        Py_SIZE(list) = len+1;
        return 0;
    }
    return PyList_Append(list, x);
}
#else
#define __Pyx_ListComp_Append(L,x) PyList_Append(L,x)
#endif

/* FetchCommonType.proto */
static PyTypeObject* __Pyx_FetchCommonType(PyTypeObject* type);

/* CythonFunction.proto */
#define __Pyx_CyFunction_USED 1
#include <structmember.h>
#define __Pyx_CYFUNCTION_STATICMETHOD  0x01
#define __Pyx_CYFUNCTION_CLASSMETHOD   0x02
#define __Pyx_CYFUNCTION_CCLASS        0x04
#define __Pyx_CyFunction_GetClosure(f)\
    (((__pyx_CyFunctionObject *) (f))->func_closure)
#define __Pyx_CyFunction_GetClassObj(f)\
    (((__pyx_CyFunctionObject *) (f))->func_classobj)
#define __Pyx_CyFunction_Defaults(type, f)\
    ((type *)(((__pyx_CyFunctionObject *) (f))->defaults))
#define __Pyx_CyFunction_SetDefaultsGetter(f, g)\
    ((__pyx_CyFunctionObject *) (f))->defaults_getter = (g)
typedef struct {
    PyCFunctionObject func;
#if PY_VERSION_HEX < 0x030500A0
    PyObject *func_weakreflist;
#endif
    PyObject *func_dict;
    PyObject *func_name;
    PyObject *func_qualname;
    PyObject *func_doc;
    PyObject *func_globals;
    PyObject *func_code;
    PyObject *func_closure;
    PyObject *func_classobj;
    void *defaults;
    int defaults_pyobjects;
    int flags;
    PyObject *defaults_tuple;
    PyObject *defaults_kwdict;
    PyObject *(*defaults_getter)(PyObject *);
    PyObject *func_annotations;
} __pyx_CyFunctionObject;
static PyTypeObject *__pyx_CyFunctionType = 0;
#define __Pyx_CyFunction_NewEx(ml, flags, qualname, self, module, globals, code)\
    __Pyx_CyFunction_New(__pyx_CyFunctionType, ml, flags, qualname, self, module, globals, code)
static PyObject *__Pyx_CyFunction_New(PyTypeObject *, PyMethodDef *ml,
                                      int flags, PyObject* qualname,
                                      PyObject *self,
                                      PyObject *module, PyObject *globals,
                                      PyObject* code);
static CYTHON_INLINE void *__Pyx_CyFunction_InitDefaults(PyObject *m,
                                                         size_t size,
                                                         int pyobjects);
static CYTHON_INLINE void __Pyx_CyFunction_SetDefaultsTuple(PyObject *m,
                                                            PyObject *tuple);
static CYTHON_INLINE void __Pyx_CyFunction_SetDefaultsKwDict(PyObject *m,
                                                             PyObject *dict);
static CYTHON_INLINE void __Pyx_CyFunction_SetAnnotationsDict(PyObject *m,
                                                              PyObject *dict);
static int __pyx_CyFunction_init(void);

/* BufferFallbackError.proto */
static void __Pyx_RaiseBufferFallbackError(void);

/* None.proto */
static CYTHON_INLINE Py_ssize_t __Pyx_div_Py_ssize_t(Py_ssize_t, Py_ssize_t);

/* BufferIndexError.proto */
static void __Pyx_RaiseBufferIndexError(int axis);

#define __Pyx_BufPtrStrided1d(type, buf, i0, s0) (type)((char*)buf + i0 * s0)
/* DictGetItem.proto */
#if PY_MAJOR_VERSION >= 3 && !CYTHON_COMPILING_IN_PYPY
static PyObject *__Pyx_PyDict_GetItem(PyObject *d, PyObject* key) {
    PyObject *value;
    value = PyDict_GetItemWithError(d, key);
    if (unlikely(!value)) {
        if (!PyErr_Occurred()) {
            PyObject* args = PyTuple_Pack(1, key);
            if (likely(args))
                PyErr_SetObject(PyExc_KeyError, args);
            Py_XDECREF(args);
        }
        return NULL;
    }
    Py_INCREF(value);
    return value;
}
#else
    #define __Pyx_PyDict_GetItem(d, key) PyObject_GetItem(d, key)
#endif

/* RaiseTooManyValuesToUnpack.proto */
static CYTHON_INLINE void __Pyx_RaiseTooManyValuesError(Py_ssize_t expected);

/* RaiseNeedMoreValuesToUnpack.proto */
static CYTHON_INLINE void __Pyx_RaiseNeedMoreValuesError(Py_ssize_t index);

/* RaiseNoneIterError.proto */
static CYTHON_INLINE void __Pyx_RaiseNoneNotIterableError(void);

/* Import.proto */
static PyObject *__Pyx_Import(PyObject *name, PyObject *from_list, int level);

/* CodeObjectCache.proto */
typedef struct {
    PyCodeObject* code_object;
    int code_line;
} __Pyx_CodeObjectCacheEntry;
struct __Pyx_CodeObjectCache {
    int count;
    int max_count;
    __Pyx_CodeObjectCacheEntry* entries;
};
static struct __Pyx_CodeObjectCache __pyx_code_cache = {0,0,NULL};
static int __pyx_bisect_code_objects(__Pyx_CodeObjectCacheEntry* entries, int count, int code_line);
static PyCodeObject *__pyx_find_code_object(int code_line);
static void __pyx_insert_code_object(int code_line, PyCodeObject* code_object);

/* AddTraceback.proto */
static void __Pyx_AddTraceback(const char *funcname, int c_line,
                               int py_line, const char *filename);

/* BufferStructDeclare.proto */
typedef struct {
  Py_ssize_t shape, strides, suboffsets;
} __Pyx_Buf_DimInfo;
typedef struct {
  size_t refcount;
  Py_buffer pybuffer;
} __Pyx_Buffer;
typedef struct {
  __Pyx_Buffer *rcbuffer;
  char *data;
  __Pyx_Buf_DimInfo diminfo[8];
} __Pyx_LocalBuf_ND;

#if PY_MAJOR_VERSION < 3
    static int __Pyx_GetBuffer(PyObject *obj, Py_buffer *view, int flags);
    static void __Pyx_ReleaseBuffer(Py_buffer *view);
#else
    #define __Pyx_GetBuffer PyObject_GetBuffer
    #define __Pyx_ReleaseBuffer PyBuffer_Release
#endif


/* None.proto */
static Py_ssize_t __Pyx_zeros[] = {0, 0, 0, 0, 0, 0, 0, 0};
static Py_ssize_t __Pyx_minusones[] = {-1, -1, -1, -1, -1, -1, -1, -1};

/* CIntToPy.proto */
static CYTHON_INLINE PyObject* __Pyx_PyInt_From_siz(siz value);

/* CIntToPy.proto */
static CYTHON_INLINE PyObject* __Pyx_PyInt_From_long(long value);

/* CIntToPy.proto */
static CYTHON_INLINE PyObject* __Pyx_PyInt_From_Py_intptr_t(Py_intptr_t value);

/* None.proto */
#if CYTHON_CCOMPLEX
  #ifdef __cplusplus
    #define __Pyx_CREAL(z) ((z).real())
    #define __Pyx_CIMAG(z) ((z).imag())
  #else
    #define __Pyx_CREAL(z) (__real__(z))
    #define __Pyx_CIMAG(z) (__imag__(z))
  #endif
#else
    #define __Pyx_CREAL(z) ((z).real)
    #define __Pyx_CIMAG(z) ((z).imag)
#endif
#if defined(__cplusplus) && CYTHON_CCOMPLEX         && (defined(_WIN32) || defined(__clang__) || (defined(__GNUC__) && (__GNUC__ >= 5 || __GNUC__ == 4 && __GNUC_MINOR__ >= 4 )) || __cplusplus >= 201103)
    #define __Pyx_SET_CREAL(z,x) ((z).real(x))
    #define __Pyx_SET_CIMAG(z,y) ((z).imag(y))
#else
    #define __Pyx_SET_CREAL(z,x) __Pyx_CREAL(z) = (x)
    #define __Pyx_SET_CIMAG(z,y) __Pyx_CIMAG(z) = (y)
#endif

/* None.proto */
static CYTHON_INLINE __pyx_t_float_complex __pyx_t_float_complex_from_parts(float, float);

/* None.proto */
#if CYTHON_CCOMPLEX
    #define __Pyx_c_eqf(a, b)   ((a)==(b))
    #define __Pyx_c_sumf(a, b)  ((a)+(b))
    #define __Pyx_c_difff(a, b) ((a)-(b))
    #define __Pyx_c_prodf(a, b) ((a)*(b))
    #define __Pyx_c_quotf(a, b) ((a)/(b))
    #define __Pyx_c_negf(a)     (-(a))
  #ifdef __cplusplus
    #define __Pyx_c_is_zerof(z) ((z)==(float)0)
    #define __Pyx_c_conjf(z)    (::std::conj(z))
    #if 1
        #define __Pyx_c_absf(z)     (::std::abs(z))
        #define __Pyx_c_powf(a, b)  (::std::pow(a, b))
    #endif
  #else
    #define __Pyx_c_is_zerof(z) ((z)==0)
    #define __Pyx_c_conjf(z)    (conjf(z))
    #if 1
        #define __Pyx_c_absf(z)     (cabsf(z))
        #define __Pyx_c_powf(a, b)  (cpowf(a, b))
    #endif
 #endif
#else
    static CYTHON_INLINE int __Pyx_c_eqf(__pyx_t_float_complex, __pyx_t_float_complex);
    static CYTHON_INLINE __pyx_t_float_complex __Pyx_c_sumf(__pyx_t_float_complex, __pyx_t_float_complex);
    static CYTHON_INLINE __pyx_t_float_complex __Pyx_c_difff(__pyx_t_float_complex, __pyx_t_float_complex);
    static CYTHON_INLINE __pyx_t_float_complex __Pyx_c_prodf(__pyx_t_float_complex, __pyx_t_float_complex);
    static CYTHON_INLINE __pyx_t_float_complex __Pyx_c_quotf(__pyx_t_float_complex, __pyx_t_float_complex);
    static CYTHON_INLINE __pyx_t_float_complex __Pyx_c_negf(__pyx_t_float_complex);
    static CYTHON_INLINE int __Pyx_c_is_zerof(__pyx_t_float_complex);
    static CYTHON_INLINE __pyx_t_float_complex __Pyx_c_conjf(__pyx_t_float_complex);
    #if 1
        static CYTHON_INLINE float __Pyx_c_absf(__pyx_t_float_complex);
        static CYTHON_INLINE __pyx_t_float_complex __Pyx_c_powf(__pyx_t_float_complex, __pyx_t_float_complex);
    #endif
#endif

/* None.proto */
static CYTHON_INLINE __pyx_t_double_complex __pyx_t_double_complex_from_parts(double, double);

/* None.proto */
#if CYTHON_CCOMPLEX
    #define __Pyx_c_eq(a, b)   ((a)==(b))
    #define __Pyx_c_sum(a, b)  ((a)+(b))
    #define __Pyx_c_diff(a, b) ((a)-(b))
    #define __Pyx_c_prod(a, b) ((a)*(b))
    #define __Pyx_c_quot(a, b) ((a)/(b))
    #define __Pyx_c_neg(a)     (-(a))
  #ifdef __cplusplus
    #define __Pyx_c_is_zero(z) ((z)==(double)0)
    #define __Pyx_c_conj(z)    (::std::conj(z))
    #if 1
        #define __Pyx_c_abs(z)     (::std::abs(z))
        #define __Pyx_c_pow(a, b)  (::std::pow(a, b))
    #endif
  #else
    #define __Pyx_c_is_zero(z) ((z)==0)
    #define __Pyx_c_conj(z)    (conj(z))
    #if 1
        #define __Pyx_c_abs(z)     (cabs(z))
        #define __Pyx_c_pow(a, b)  (cpow(a, b))
    #endif
 #endif
#else
    static CYTHON_INLINE int __Pyx_c_eq(__pyx_t_double_complex, __pyx_t_double_complex);
    static CYTHON_INLINE __pyx_t_double_complex __Pyx_c_sum(__pyx_t_double_complex, __pyx_t_double_complex);
    static CYTHON_INLINE __pyx_t_double_complex __Pyx_c_diff(__pyx_t_double_complex, __pyx_t_double_complex);
    static CYTHON_INLINE __pyx_t_double_complex __Pyx_c_prod(__pyx_t_double_complex, __pyx_t_double_complex);
    static CYTHON_INLINE __pyx_t_double_complex __Pyx_c_quot(__pyx_t_double_complex, __pyx_t_double_complex);
    static CYTHON_INLINE __pyx_t_double_complex __Pyx_c_neg(__pyx_t_double_complex);
    static CYTHON_INLINE int __Pyx_c_is_zero(__pyx_t_double_complex);
    static CYTHON_INLINE __pyx_t_double_complex __Pyx_c_conj(__pyx_t_double_complex);
    #if 1
        static CYTHON_INLINE double __Pyx_c_abs(__pyx_t_double_complex);
        static CYTHON_INLINE __pyx_t_double_complex __Pyx_c_pow(__pyx_t_double_complex, __pyx_t_double_complex);
    #endif
#endif

/* CIntToPy.proto */
static CYTHON_INLINE PyObject* __Pyx_PyInt_From_int(int value);

/* CIntToPy.proto */
static CYTHON_INLINE PyObject* __Pyx_PyInt_From_enum__NPY_TYPES(enum NPY_TYPES value);

/* CIntFromPy.proto */
static CYTHON_INLINE siz __Pyx_PyInt_As_siz(PyObject *);

/* CIntFromPy.proto */
static CYTHON_INLINE size_t __Pyx_PyInt_As_size_t(PyObject *);

/* CIntFromPy.proto */
static CYTHON_INLINE int __Pyx_PyInt_As_int(PyObject *);

/* CIntFromPy.proto */
static CYTHON_INLINE long __Pyx_PyInt_As_long(PyObject *);

/* CheckBinaryVersion.proto */
static int __Pyx_check_binary_version(void);

/* PyIdentifierFromString.proto */
#if !defined(__Pyx_PyIdentifier_FromString)
#if PY_MAJOR_VERSION < 3
  #define __Pyx_PyIdentifier_FromString(s) PyString_FromString(s)
#else
  #define __Pyx_PyIdentifier_FromString(s) PyUnicode_FromString(s)
#endif
#endif

/* ModuleImport.proto */
static PyObject *__Pyx_ImportModule(const char *name);

/* TypeImport.proto */
static PyTypeObject *__Pyx_ImportType(const char *module_name, const char *class_name, size_t size, int strict);

/* InitStrings.proto */
static int __Pyx_InitStrings(__Pyx_StringTabEntry *t);


/* Module declarations from 'cpython.buffer' */

/* Module declarations from 'libc.string' */

/* Module declarations from 'libc.stdio' */

/* Module declarations from '__builtin__' */

/* Module declarations from 'cpython.type' */
static PyTypeObject *__pyx_ptype_7cpython_4type_type = 0;

/* Module declarations from 'cpython' */

/* Module declarations from 'cpython.object' */

/* Module declarations from 'cpython.ref' */

/* Module declarations from 'libc.stdlib' */

/* Module declarations from 'numpy' */

/* Module declarations from 'numpy' */
static PyTypeObject *__pyx_ptype_5numpy_dtype = 0;
static PyTypeObject *__pyx_ptype_5numpy_flatiter = 0;
static PyTypeObject *__pyx_ptype_5numpy_broadcast = 0;
static PyTypeObject *__pyx_ptype_5numpy_ndarray = 0;
static PyTypeObject *__pyx_ptype_5numpy_ufunc = 0;
static CYTHON_INLINE char *__pyx_f_5numpy__util_dtypestring(PyArray_Descr *, char *, char *, int *); /*proto*/

/* Module declarations from 'pycocotools._mask' */
static PyTypeObject *__pyx_ptype_11pycocotools_5_mask_RLEs = 0;
static PyTypeObject *__pyx_ptype_11pycocotools_5_mask_Masks = 0;
static __Pyx_TypeInfo __Pyx_TypeInfo_nn___pyx_t_5numpy_uint8_t = { "uint8_t", NULL, sizeof(__pyx_t_5numpy_uint8_t), { 0 }, 0, IS_UNSIGNED(__pyx_t_5numpy_uint8_t) ? 'U' : 'I', IS_UNSIGNED(__pyx_t_5numpy_uint8_t), 0 };
static __Pyx_TypeInfo __Pyx_TypeInfo_nn___pyx_t_5numpy_double_t = { "double_t", NULL, sizeof(__pyx_t_5numpy_double_t), { 0 }, 0, 'R', 0, 0 };
static __Pyx_TypeInfo __Pyx_TypeInfo_nn___pyx_t_5numpy_uint32_t = { "uint32_t", NULL, sizeof(__pyx_t_5numpy_uint32_t), { 0 }, 0, IS_UNSIGNED(__pyx_t_5numpy_uint32_t) ? 'U' : 'I', IS_UNSIGNED(__pyx_t_5numpy_uint32_t), 0 };
#define __Pyx_MODULE_NAME "pycocotools._mask"
int __pyx_module_is_main_pycocotools___mask = 0;

/* Implementation of 'pycocotools._mask' */
static PyObject *__pyx_builtin_range;
static PyObject *__pyx_builtin_AttributeError;
static PyObject *__pyx_builtin_enumerate;
static PyObject *__pyx_builtin_Exception;
static PyObject *__pyx_builtin_ValueError;
static PyObject *__pyx_builtin_RuntimeError;
static const char __pyx_k_F[] = "F";
static const char __pyx_k_N[] = "N";
static const char __pyx_k_R[] = "R";
static const char __pyx_k_a[] = "_a";
static const char __pyx_k_h[] = "h";
static const char __pyx_k_i[] = "i";
static const char __pyx_k_j[] = "j";
static const char __pyx_k_m[] = "m";
static const char __pyx_k_n[] = "n";
static const char __pyx_k_p[] = "p";
static const char __pyx_k_w[] = "w";
static const char __pyx_k_Rs[] = "Rs";
static const char __pyx_k_bb[] = "bb";
static const char __pyx_k_dt[] = "dt";
static const char __pyx_k_gt[] = "gt";
static const char __pyx_k_np[] = "np";
static const char __pyx_k_a_2[] = "a";
static const char __pyx_k_all[] = "all";
static const char __pyx_k_iou[] = "_iou";
static const char __pyx_k_len[] = "_len";
static const char __pyx_k_obj[] = "obj";
static const char __pyx_k_area[] = "area";
static const char __pyx_k_bb_2[] = "_bb";
static const char __pyx_k_cnts[] = "cnts";
static const char __pyx_k_data[] = "data";
static const char __pyx_k_main[] = "__main__";
static const char __pyx_k_mask[] = "mask";
static const char __pyx_k_objs[] = "objs";
static const char __pyx_k_poly[] = "poly";
static const char __pyx_k_size[] = "size";
static const char __pyx_k_test[] = "__test__";
static const char __pyx_k_array[] = "array";
static const char __pyx_k_bbIou[] = "_bbIou";
static const char __pyx_k_dtype[] = "dtype";
static const char __pyx_k_iou_2[] = "iou";
static const char __pyx_k_isbox[] = "isbox";
static const char __pyx_k_isrle[] = "isrle";
static const char __pyx_k_masks[] = "masks";
static const char __pyx_k_merge[] = "merge";
static const char __pyx_k_numpy[] = "numpy";
static const char __pyx_k_order[] = "order";
static const char __pyx_k_pyobj[] = "pyobj";
static const char __pyx_k_range[] = "range";
static const char __pyx_k_shape[] = "shape";
static const char __pyx_k_uint8[] = "uint8";
static const char __pyx_k_zeros[] = "zeros";
static const char __pyx_k_astype[] = "astype";
static const char __pyx_k_author[] = "__author__";
static const char __pyx_k_counts[] = "counts";
static const char __pyx_k_decode[] = "decode";
static const char __pyx_k_double[] = "double";
static const char __pyx_k_encode[] = "encode";
static const char __pyx_k_frBbox[] = "frBbox";
static const char __pyx_k_frPoly[] = "frPoly";
static const char __pyx_k_import[] = "__import__";
static const char __pyx_k_iouFun[] = "_iouFun";
static const char __pyx_k_rleIou[] = "_rleIou";
static const char __pyx_k_toBbox[] = "toBbox";
static const char __pyx_k_ucRles[] = "ucRles";
static const char __pyx_k_uint32[] = "uint32";
static const char __pyx_k_iscrowd[] = "iscrowd";
static const char __pyx_k_np_poly[] = "np_poly";
static const char __pyx_k_preproc[] = "_preproc";
static const char __pyx_k_reshape[] = "reshape";
static const char __pyx_k_rleObjs[] = "rleObjs";
static const char __pyx_k_tsungyi[] = "tsungyi";
static const char __pyx_k_c_string[] = "c_string";
static const char __pyx_k_frString[] = "_frString";
static const char __pyx_k_toString[] = "_toString";
static const char __pyx_k_Exception[] = "Exception";
static const char __pyx_k_enumerate[] = "enumerate";
static const char __pyx_k_intersect[] = "intersect";
static const char __pyx_k_py_string[] = "py_string";
static const char __pyx_k_pyiscrowd[] = "pyiscrowd";
static const char __pyx_k_ValueError[] = "ValueError";
static const char __pyx_k_frPyObjects[] = "frPyObjects";
static const char __pyx_k_RuntimeError[] = "RuntimeError";
static const char __pyx_k_AttributeError[] = "AttributeError";
static const char __pyx_k_iou_locals__len[] = "iou.<locals>._len";
static const char __pyx_k_frUncompressedRLE[] = "frUncompressedRLE";
static const char __pyx_k_iou_locals__bbIou[] = "iou.<locals>._bbIou";
static const char __pyx_k_pycocotools__mask[] = "pycocotools._mask";
static const char __pyx_k_iou_locals__rleIou[] = "iou.<locals>._rleIou";
static const char __pyx_k_iou_locals__preproc[] = "iou.<locals>._preproc";
static const char __pyx_k_input_data_type_not_allowed[] = "input data type not allowed.";
static const char __pyx_k_input_type_is_not_supported[] = "input type is not supported.";
static const char __pyx_k_ndarray_is_not_C_contiguous[] = "ndarray is not C contiguous";
static const char __pyx_k_home_shang_Work_dev_TFFRCNN_lib[] = "/home/shang/Work/dev/TFFRCNN/lib/pycocotools/_mask.pyx";
static const char __pyx_k_numpy_ndarray_input_is_only_for[] = "numpy ndarray input is only for *bounding boxes* and should have Nx4 dimension";
static const char __pyx_k_unknown_dtype_code_in_numpy_pxd[] = "unknown dtype code in numpy.pxd (%d)";
static const char __pyx_k_unrecognized_type_The_following[] = "unrecognized type.  The following type: RLEs (rle), np.ndarray (box), and list (box) are supported.";
static const char __pyx_k_Format_string_allocated_too_shor[] = "Format string allocated too short, see comment in numpy.pxd";
static const char __pyx_k_Non_native_byte_order_not_suppor[] = "Non-native byte order not supported";
static const char __pyx_k_The_dt_and_gt_should_have_the_sa[] = "The dt and gt should have the same data type, either RLEs, list or np.ndarray";
static const char __pyx_k_list_input_can_be_bounding_box_N[] = "list input can be bounding box (Nx4) or RLEs ([RLE])";
static const char __pyx_k_ndarray_is_not_Fortran_contiguou[] = "ndarray is not Fortran contiguous";
static const char __pyx_k_Format_string_allocated_too_shor_2[] = "Format string allocated too short.";
static PyObject *__pyx_n_s_AttributeError;
static PyObject *__pyx_n_s_Exception;
static PyObject *__pyx_n_s_F;
static PyObject *__pyx_kp_u_Format_string_allocated_too_shor;
static PyObject *__pyx_kp_u_Format_string_allocated_too_shor_2;
static PyObject *__pyx_n_s_N;
static PyObject *__pyx_kp_u_Non_native_byte_order_not_suppor;
static PyObject *__pyx_n_s_R;
static PyObject *__pyx_n_s_Rs;
static PyObject *__pyx_n_s_RuntimeError;
static PyObject *__pyx_kp_s_The_dt_and_gt_should_have_the_sa;
static PyObject *__pyx_n_s_ValueError;
static PyObject *__pyx_n_s_a;
static PyObject *__pyx_n_s_a_2;
static PyObject *__pyx_n_s_all;
static PyObject *__pyx_n_s_area;
static PyObject *__pyx_n_s_array;
static PyObject *__pyx_n_s_astype;
static PyObject *__pyx_n_s_author;
static PyObject *__pyx_n_s_bb;
static PyObject *__pyx_n_s_bbIou;
static PyObject *__pyx_n_s_bb_2;
static PyObject *__pyx_n_s_c_string;
static PyObject *__pyx_n_s_cnts;
static PyObject *__pyx_n_s_counts;
static PyObject *__pyx_n_s_data;
static PyObject *__pyx_n_s_decode;
static PyObject *__pyx_n_s_double;
static PyObject *__pyx_n_s_dt;
static PyObject *__pyx_n_s_dtype;
static PyObject *__pyx_n_s_encode;
static PyObject *__pyx_n_s_enumerate;
static PyObject *__pyx_n_s_frBbox;
static PyObject *__pyx_n_s_frPoly;
static PyObject *__pyx_n_s_frPyObjects;
static PyObject *__pyx_n_s_frString;
static PyObject *__pyx_n_s_frUncompressedRLE;
static PyObject *__pyx_n_s_gt;
static PyObject *__pyx_n_s_h;
static PyObject *__pyx_kp_s_home_shang_Work_dev_TFFRCNN_lib;
static PyObject *__pyx_n_s_i;
static PyObject *__pyx_n_s_import;
static PyObject *__pyx_kp_s_input_data_type_not_allowed;
static PyObject *__pyx_kp_s_input_type_is_not_supported;
static PyObject *__pyx_n_s_intersect;
static PyObject *__pyx_n_s_iou;
static PyObject *__pyx_n_s_iouFun;
static PyObject *__pyx_n_s_iou_2;
static PyObject *__pyx_n_s_iou_locals__bbIou;
static PyObject *__pyx_n_s_iou_locals__len;
static PyObject *__pyx_n_s_iou_locals__preproc;
static PyObject *__pyx_n_s_iou_locals__rleIou;
static PyObject *__pyx_n_s_isbox;
static PyObject *__pyx_n_s_iscrowd;
static PyObject *__pyx_n_s_isrle;
static PyObject *__pyx_n_s_j;
static PyObject *__pyx_n_s_len;
static PyObject *__pyx_kp_s_list_input_can_be_bounding_box_N;
static PyObject *__pyx_n_s_m;
static PyObject *__pyx_n_s_main;
static PyObject *__pyx_n_s_mask;
static PyObject *__pyx_n_s_masks;
static PyObject *__pyx_n_s_merge;
static PyObject *__pyx_n_s_n;
static PyObject *__pyx_kp_u_ndarray_is_not_C_contiguous;
static PyObject *__pyx_kp_u_ndarray_is_not_Fortran_contiguou;
static PyObject *__pyx_n_s_np;
static PyObject *__pyx_n_s_np_poly;
static PyObject *__pyx_n_s_numpy;
static PyObject *__pyx_kp_s_numpy_ndarray_input_is_only_for;
static PyObject *__pyx_n_s_obj;
static PyObject *__pyx_n_s_objs;
static PyObject *__pyx_n_s_order;
static PyObject *__pyx_n_s_p;
static PyObject *__pyx_n_s_poly;
static PyObject *__pyx_n_s_preproc;
static PyObject *__pyx_n_s_py_string;
static PyObject *__pyx_n_s_pycocotools__mask;
static PyObject *__pyx_n_s_pyiscrowd;
static PyObject *__pyx_n_s_pyobj;
static PyObject *__pyx_n_s_range;
static PyObject *__pyx_n_s_reshape;
static PyObject *__pyx_n_s_rleIou;
static PyObject *__pyx_n_s_rleObjs;
static PyObject *__pyx_n_s_shape;
static PyObject *__pyx_n_s_size;
static PyObject *__pyx_n_s_test;
static PyObject *__pyx_n_s_toBbox;
static PyObject *__pyx_n_s_toString;
static PyObject *__pyx_n_s_tsungyi;
static PyObject *__pyx_n_s_ucRles;
static PyObject *__pyx_n_s_uint32;
static PyObject *__pyx_n_s_uint8;
static PyObject *__pyx_kp_u_unknown_dtype_code_in_numpy_pxd;
static PyObject *__pyx_kp_s_unrecognized_type_The_following;
static PyObject *__pyx_n_s_w;
static PyObject *__pyx_n_s_zeros;
static int __pyx_pf_11pycocotools_5_mask_4RLEs___cinit__(struct __pyx_obj_11pycocotools_5_mask_RLEs *__pyx_v_self, siz __pyx_v_n); /* proto */
static void __pyx_pf_11pycocotools_5_mask_4RLEs_2__dealloc__(struct __pyx_obj_11pycocotools_5_mask_RLEs *__pyx_v_self); /* proto */
static PyObject *__pyx_pf_11pycocotools_5_mask_4RLEs_4__getattr__(struct __pyx_obj_11pycocotools_5_mask_RLEs *__pyx_v_self, PyObject *__pyx_v_key); /* proto */
static int __pyx_pf_11pycocotools_5_mask_5Masks___cinit__(struct __pyx_obj_11pycocotools_5_mask_Masks *__pyx_v_self, PyObject *__pyx_v_h, PyObject *__pyx_v_w, PyObject *__pyx_v_n); /* proto */
static PyObject *__pyx_pf_11pycocotools_5_mask_5Masks_2__array__(struct __pyx_obj_11pycocotools_5_mask_Masks *__pyx_v_self); /* proto */
static PyObject *__pyx_pf_11pycocotools_5_mask__toString(CYTHON_UNUSED PyObject *__pyx_self, struct __pyx_obj_11pycocotools_5_mask_RLEs *__pyx_v_Rs); /* proto */
static PyObject *__pyx_pf_11pycocotools_5_mask_2_frString(CYTHON_UNUSED PyObject *__pyx_self, PyObject *__pyx_v_rleObjs); /* proto */
static PyObject *__pyx_pf_11pycocotools_5_mask_4encode(CYTHON_UNUSED PyObject *__pyx_self, PyArrayObject *__pyx_v_mask); /* proto */
static PyObject *__pyx_pf_11pycocotools_5_mask_6decode(CYTHON_UNUSED PyObject *__pyx_self, PyObject *__pyx_v_rleObjs); /* proto */
static PyObject *__pyx_pf_11pycocotools_5_mask_8merge(CYTHON_UNUSED PyObject *__pyx_self, PyObject *__pyx_v_rleObjs, int __pyx_v_intersect); /* proto */
static PyObject *__pyx_pf_11pycocotools_5_mask_10area(CYTHON_UNUSED PyObject *__pyx_self, PyObject *__pyx_v_rleObjs); /* proto */
static PyObject *__pyx_pf_11pycocotools_5_mask_3iou__preproc(CYTHON_UNUSED PyObject *__pyx_self, PyObject *__pyx_v_objs); /* proto */
static PyObject *__pyx_pf_11pycocotools_5_mask_3iou_2_rleIou(CYTHON_UNUSED PyObject *__pyx_self, struct __pyx_obj_11pycocotools_5_mask_RLEs *__pyx_v_dt, struct __pyx_obj_11pycocotools_5_mask_RLEs *__pyx_v_gt, PyArrayObject *__pyx_v_iscrowd, siz __pyx_v_m, siz __pyx_v_n, PyArrayObject *__pyx_v__iou); /* proto */
static PyObject *__pyx_pf_11pycocotools_5_mask_3iou_4_bbIou(CYTHON_UNUSED PyObject *__pyx_self, PyArrayObject *__pyx_v_dt, PyArrayObject *__pyx_v_gt, PyArrayObject *__pyx_v_iscrowd, siz __pyx_v_m, siz __pyx_v_n, PyArrayObject *__pyx_v__iou); /* proto */
static PyObject *__pyx_pf_11pycocotools_5_mask_3iou_6_len(CYTHON_UNUSED PyObject *__pyx_self, PyObject *__pyx_v_obj); /* proto */
static PyObject *__pyx_pf_11pycocotools_5_mask_12iou(CYTHON_UNUSED PyObject *__pyx_self, PyObject *__pyx_v_dt, PyObject *__pyx_v_gt, PyObject *__pyx_v_pyiscrowd); /* proto */
static PyObject *__pyx_pf_11pycocotools_5_mask_14toBbox(CYTHON_UNUSED PyObject *__pyx_self, PyObject *__pyx_v_rleObjs); /* proto */
static PyObject *__pyx_pf_11pycocotools_5_mask_16frBbox(CYTHON_UNUSED PyObject *__pyx_self, PyArrayObject *__pyx_v_bb, siz __pyx_v_h, siz __pyx_v_w); /* proto */
static PyObject *__pyx_pf_11pycocotools_5_mask_18frPoly(CYTHON_UNUSED PyObject *__pyx_self, PyObject *__pyx_v_poly, siz __pyx_v_h, siz __pyx_v_w); /* proto */
static PyObject *__pyx_pf_11pycocotools_5_mask_20frUncompressedRLE(CYTHON_UNUSED PyObject *__pyx_self, PyObject *__pyx_v_ucRles, CYTHON_UNUSED siz __pyx_v_h, CYTHON_UNUSED siz __pyx_v_w); /* proto */
static PyObject *__pyx_pf_11pycocotools_5_mask_22frPyObjects(CYTHON_UNUSED PyObject *__pyx_self, PyObject *__pyx_v_pyobj, siz __pyx_v_h, PyObject *__pyx_v_w); /* proto */
static int __pyx_pf_5numpy_7ndarray___getbuffer__(PyArrayObject *__pyx_v_self, Py_buffer *__pyx_v_info, int __pyx_v_flags); /* proto */
static void __pyx_pf_5numpy_7ndarray_2__releasebuffer__(PyArrayObject *__pyx_v_self, Py_buffer *__pyx_v_info); /* proto */
static PyObject *__pyx_tp_new_11pycocotools_5_mask_RLEs(PyTypeObject *t, PyObject *a, PyObject *k); /*proto*/
static PyObject *__pyx_tp_new_11pycocotools_5_mask_Masks(PyTypeObject *t, PyObject *a, PyObject *k); /*proto*/
static PyObject *__pyx_int_0;
static PyObject *__pyx_int_1;
static PyObject *__pyx_int_4;
static PyObject *__pyx_tuple_;
static PyObject *__pyx_tuple__2;
static PyObject *__pyx_tuple__3;
static PyObject *__pyx_tuple__4;
static PyObject *__pyx_tuple__5;
static PyObject *__pyx_tuple__7;
static PyObject *__pyx_tuple__9;
static PyObject *__pyx_tuple__11;
static PyObject *__pyx_tuple__13;
static PyObject *__pyx_tuple__14;
static PyObject *__pyx_tuple__15;
static PyObject *__pyx_tuple__16;
static PyObject *__pyx_tuple__17;
static PyObject *__pyx_tuple__18;
static PyObject *__pyx_tuple__19;
static PyObject *__pyx_tuple__20;
static PyObject *__pyx_tuple__21;
static PyObject *__pyx_tuple__22;
static PyObject *__pyx_tuple__23;
static PyObject *__pyx_tuple__25;
static PyObject *__pyx_tuple__27;
static PyObject *__pyx_tuple__29;
static PyObject *__pyx_tuple__31;
static PyObject *__pyx_tuple__33;
static PyObject *__pyx_tuple__35;
static PyObject *__pyx_tuple__37;
static PyObject *__pyx_tuple__39;
static PyObject *__pyx_tuple__41;
static PyObject *__pyx_tuple__43;
static PyObject *__pyx_tuple__45;
static PyObject *__pyx_codeobj__6;
static PyObject *__pyx_codeobj__8;
static PyObject *__pyx_codeobj__10;
static PyObject *__pyx_codeobj__12;
static PyObject *__pyx_codeobj__24;
static PyObject *__pyx_codeobj__26;
static PyObject *__pyx_codeobj__28;
static PyObject *__pyx_codeobj__30;
static PyObject *__pyx_codeobj__32;
static PyObject *__pyx_codeobj__34;
static PyObject *__pyx_codeobj__36;
static PyObject *__pyx_codeobj__38;
static PyObject *__pyx_codeobj__40;
static PyObject *__pyx_codeobj__42;
static PyObject *__pyx_codeobj__44;
static PyObject *__pyx_codeobj__46;

/* "pycocotools/_mask.pyx":57
 *     cdef siz _n
 * 
 *     def __cinit__(self, siz n =0):             # <<<<<<<<<<<<<<
 *         rlesInit(&self._R, n)
 *         self._n = n
 */

/* Python wrapper */
static int __pyx_pw_11pycocotools_5_mask_4RLEs_1__cinit__(PyObject *__pyx_v_self, PyObject *__pyx_args, PyObject *__pyx_kwds); /*proto*/
static int __pyx_pw_11pycocotools_5_mask_4RLEs_1__cinit__(PyObject *__pyx_v_self, PyObject *__pyx_args, PyObject *__pyx_kwds) {
  siz __pyx_v_n;
  int __pyx_r;
  __Pyx_RefNannyDeclarations
  __Pyx_RefNannySetupContext("__cinit__ (wrapper)", 0);
  {
    static PyObject **__pyx_pyargnames[] = {&__pyx_n_s_n,0};
    PyObject* values[1] = {0};
    if (unlikely(__pyx_kwds)) {
      Py_ssize_t kw_args;
      const Py_ssize_t pos_args = PyTuple_GET_SIZE(__pyx_args);
      switch (pos_args) {
        case  1: values[0] = PyTuple_GET_ITEM(__pyx_args, 0);
        case  0: break;
        default: goto __pyx_L5_argtuple_error;
      }
      kw_args = PyDict_Size(__pyx_kwds);
      switch (pos_args) {
        case  0:
        if (kw_args > 0) {
          PyObject* value = PyDict_GetItem(__pyx_kwds, __pyx_n_s_n);
          if (value) { values[0] = value; kw_args--; }
        }
      }
      if (unlikely(kw_args > 0)) {
        if (unlikely(__Pyx_ParseOptionalKeywords(__pyx_kwds, __pyx_pyargnames, 0, values, pos_args, "__cinit__") < 0)) __PYX_ERR(0, 57, __pyx_L3_error)
      }
    } else {
      switch (PyTuple_GET_SIZE(__pyx_args)) {
        case  1: values[0] = PyTuple_GET_ITEM(__pyx_args, 0);
        case  0: break;
        default: goto __pyx_L5_argtuple_error;
      }
    }
    if (values[0]) {
      __pyx_v_n = __Pyx_PyInt_As_siz(values[0]); if (unlikely((__pyx_v_n == (siz)-1) && PyErr_Occurred())) __PYX_ERR(0, 57, __pyx_L3_error)
    } else {
      __pyx_v_n = ((siz)0);
    }
  }
  goto __pyx_L4_argument_unpacking_done;
  __pyx_L5_argtuple_error:;
  __Pyx_RaiseArgtupleInvalid("__cinit__", 0, 0, 1, PyTuple_GET_SIZE(__pyx_args)); __PYX_ERR(0, 57, __pyx_L3_error)
  __pyx_L3_error:;
  __Pyx_AddTraceback("pycocotools._mask.RLEs.__cinit__", __pyx_clineno, __pyx_lineno, __pyx_filename);
  __Pyx_RefNannyFinishContext();
  return -1;
  __pyx_L4_argument_unpacking_done:;
  __pyx_r = __pyx_pf_11pycocotools_5_mask_4RLEs___cinit__(((struct __pyx_obj_11pycocotools_5_mask_RLEs *)__pyx_v_self), __pyx_v_n);

  /* function exit code */
  __Pyx_RefNannyFinishContext();
  return __pyx_r;
}

static int __pyx_pf_11pycocotools_5_mask_4RLEs___cinit__(struct __pyx_obj_11pycocotools_5_mask_RLEs *__pyx_v_self, siz __pyx_v_n) {
  int __pyx_r;
  __Pyx_RefNannyDeclarations
  __Pyx_RefNannySetupContext("__cinit__", 0);

  /* "pycocotools/_mask.pyx":58
 * 
 *     def __cinit__(self, siz n =0):
 *         rlesInit(&self._R, n)             # <<<<<<<<<<<<<<
 *         self._n = n
 * 
 */
  rlesInit((&__pyx_v_self->_R), __pyx_v_n);

  /* "pycocotools/_mask.pyx":59
 *     def __cinit__(self, siz n =0):
 *         rlesInit(&self._R, n)
 *         self._n = n             # <<<<<<<<<<<<<<
 * 
 *     # free the RLE array here
 */
  __pyx_v_self->_n = __pyx_v_n;

  /* "pycocotools/_mask.pyx":57
 *     cdef siz _n
 * 
 *     def __cinit__(self, siz n =0):             # <<<<<<<<<<<<<<
 *         rlesInit(&self._R, n)
 *         self._n = n
 */

  /* function exit code */
  __pyx_r = 0;
  __Pyx_RefNannyFinishContext();
  return __pyx_r;
}

/* "pycocotools/_mask.pyx":62
 * 
 *     # free the RLE array here
 *     def __dealloc__(self):             # <<<<<<<<<<<<<<
 *         if self._R is not NULL:
 *             for i in range(self._n):
 */

/* Python wrapper */
static void __pyx_pw_11pycocotools_5_mask_4RLEs_3__dealloc__(PyObject *__pyx_v_self); /*proto*/
static void __pyx_pw_11pycocotools_5_mask_4RLEs_3__dealloc__(PyObject *__pyx_v_self) {
  __Pyx_RefNannyDeclarations
  __Pyx_RefNannySetupContext("__dealloc__ (wrapper)", 0);
  __pyx_pf_11pycocotools_5_mask_4RLEs_2__dealloc__(((struct __pyx_obj_11pycocotools_5_mask_RLEs *)__pyx_v_self));

  /* function exit code */
  __Pyx_RefNannyFinishContext();
}

static void __pyx_pf_11pycocotools_5_mask_4RLEs_2__dealloc__(struct __pyx_obj_11pycocotools_5_mask_RLEs *__pyx_v_self) {
  siz __pyx_v_i;
  __Pyx_RefNannyDeclarations
  int __pyx_t_1;
  siz __pyx_t_2;
  siz __pyx_t_3;
  __Pyx_RefNannySetupContext("__dealloc__", 0);

  /* "pycocotools/_mask.pyx":63
 *     # free the RLE array here
 *     def __dealloc__(self):
 *         if self._R is not NULL:             # <<<<<<<<<<<<<<
 *             for i in range(self._n):
 *                 free(self._R[i].cnts)
 */
  __pyx_t_1 = ((__pyx_v_self->_R != NULL) != 0);
  if (__pyx_t_1) {

    /* "pycocotools/_mask.pyx":64
 *     def __dealloc__(self):
 *         if self._R is not NULL:
 *             for i in range(self._n):             # <<<<<<<<<<<<<<
 *                 free(self._R[i].cnts)
 *             free(self._R)
 */
    __pyx_t_2 = __pyx_v_self->_n;
    for (__pyx_t_3 = 0; __pyx_t_3 < __pyx_t_2; __pyx_t_3+=1) {
      __pyx_v_i = __pyx_t_3;

      /* "pycocotools/_mask.pyx":65
 *         if self._R is not NULL:
 *             for i in range(self._n):
 *                 free(self._R[i].cnts)             # <<<<<<<<<<<<<<
 *             free(self._R)
 *     def __getattr__(self, key):
 */
      free((__pyx_v_self->_R[__pyx_v_i]).cnts);
    }

    /* "pycocotools/_mask.pyx":66
 *             for i in range(self._n):
 *                 free(self._R[i].cnts)
 *             free(self._R)             # <<<<<<<<<<<<<<
 *     def __getattr__(self, key):
 *         if key == 'n':
 */
    free(__pyx_v_self->_R);

    /* "pycocotools/_mask.pyx":63
 *     # free the RLE array here
 *     def __dealloc__(self):
 *         if self._R is not NULL:             # <<<<<<<<<<<<<<
 *             for i in range(self._n):
 *                 free(self._R[i].cnts)
 */
  }

  /* "pycocotools/_mask.pyx":62
 * 
 *     # free the RLE array here
 *     def __dealloc__(self):             # <<<<<<<<<<<<<<
 *         if self._R is not NULL:
 *             for i in range(self._n):
 */

  /* function exit code */
  __Pyx_RefNannyFinishContext();
}

/* "pycocotools/_mask.pyx":67
 *                 free(self._R[i].cnts)
 *             free(self._R)
 *     def __getattr__(self, key):             # <<<<<<<<<<<<<<
 *         if key == 'n':
 *             return self._n
 */

/* Python wrapper */
static PyObject *__pyx_pw_11pycocotools_5_mask_4RLEs_5__getattr__(PyObject *__pyx_v_self, PyObject *__pyx_v_key); /*proto*/
static PyObject *__pyx_pw_11pycocotools_5_mask_4RLEs_5__getattr__(PyObject *__pyx_v_self, PyObject *__pyx_v_key) {
  PyObject *__pyx_r = 0;
  __Pyx_RefNannyDeclarations
  __Pyx_RefNannySetupContext("__getattr__ (wrapper)", 0);
  __pyx_r = __pyx_pf_11pycocotools_5_mask_4RLEs_4__getattr__(((struct __pyx_obj_11pycocotools_5_mask_RLEs *)__pyx_v_self), ((PyObject *)__pyx_v_key));

  /* function exit code */
  __Pyx_RefNannyFinishContext();
  return __pyx_r;
}

static PyObject *__pyx_pf_11pycocotools_5_mask_4RLEs_4__getattr__(struct __pyx_obj_11pycocotools_5_mask_RLEs *__pyx_v_self, PyObject *__pyx_v_key) {
  PyObject *__pyx_r = NULL;
  __Pyx_RefNannyDeclarations
  int __pyx_t_1;
  PyObject *__pyx_t_2 = NULL;
  PyObject *__pyx_t_3 = NULL;
  __Pyx_RefNannySetupContext("__getattr__", 0);

  /* "pycocotools/_mask.pyx":68
 *             free(self._R)
 *     def __getattr__(self, key):
 *         if key == 'n':             # <<<<<<<<<<<<<<
 *             return self._n
 *         raise AttributeError(key)
 */
  __pyx_t_1 = (__Pyx_PyString_Equals(__pyx_v_key, __pyx_n_s_n, Py_EQ)); if (unlikely(__pyx_t_1 < 0)) __PYX_ERR(0, 68, __pyx_L1_error)
  if (__pyx_t_1) {

    /* "pycocotools/_mask.pyx":69
 *     def __getattr__(self, key):
 *         if key == 'n':
 *             return self._n             # <<<<<<<<<<<<<<
 *         raise AttributeError(key)
 * 
 */
    __Pyx_XDECREF(__pyx_r);
    __pyx_t_2 = __Pyx_PyInt_From_siz(__pyx_v_self->_n); if (unlikely(!__pyx_t_2)) __PYX_ERR(0, 69, __pyx_L1_error)
    __Pyx_GOTREF(__pyx_t_2);
    __pyx_r = __pyx_t_2;
    __pyx_t_2 = 0;
    goto __pyx_L0;

    /* "pycocotools/_mask.pyx":68
 *             free(self._R)
 *     def __getattr__(self, key):
 *         if key == 'n':             # <<<<<<<<<<<<<<
 *             return self._n
 *         raise AttributeError(key)
 */
  }

  /* "pycocotools/_mask.pyx":70
 *         if key == 'n':
 *             return self._n
 *         raise AttributeError(key)             # <<<<<<<<<<<<<<
 * 
 * # python class to wrap Mask array in C
 */
  __pyx_t_2 = PyTuple_New(1); if (unlikely(!__pyx_t_2)) __PYX_ERR(0, 70, __pyx_L1_error)
  __Pyx_GOTREF(__pyx_t_2);
  __Pyx_INCREF(__pyx_v_key);
  __Pyx_GIVEREF(__pyx_v_key);
  PyTuple_SET_ITEM(__pyx_t_2, 0, __pyx_v_key);
  __pyx_t_3 = __Pyx_PyObject_Call(__pyx_builtin_AttributeError, __pyx_t_2, NULL); if (unlikely(!__pyx_t_3)) __PYX_ERR(0, 70, __pyx_L1_error)
  __Pyx_GOTREF(__pyx_t_3);
  __Pyx_DECREF(__pyx_t_2); __pyx_t_2 = 0;
  __Pyx_Raise(__pyx_t_3, 0, 0, 0);
  __Pyx_DECREF(__pyx_t_3); __pyx_t_3 = 0;
  __PYX_ERR(0, 70, __pyx_L1_error)

  /* "pycocotools/_mask.pyx":67
 *                 free(self._R[i].cnts)
 *             free(self._R)
 *     def __getattr__(self, key):             # <<<<<<<<<<<<<<
 *         if key == 'n':
 *             return self._n
 */

  /* function exit code */
  __pyx_L1_error:;
  __Pyx_XDECREF(__pyx_t_2);
  __Pyx_XDECREF(__pyx_t_3);
  __Pyx_AddTraceback("pycocotools._mask.RLEs.__getattr__", __pyx_clineno, __pyx_lineno, __pyx_filename);
  __pyx_r = NULL;
  __pyx_L0:;
  __Pyx_XGIVEREF(__pyx_r);
  __Pyx_RefNannyFinishContext();
  return __pyx_r;
}

/* "pycocotools/_mask.pyx":80
 *     cdef siz _n
 * 
 *     def __cinit__(self, h, w, n):             # <<<<<<<<<<<<<<
 *         self._mask = <byte*> malloc(h*w*n* sizeof(byte))
 *         self._h = h
 */

/* Python wrapper */
static int __pyx_pw_11pycocotools_5_mask_5Masks_1__cinit__(PyObject *__pyx_v_self, PyObject *__pyx_args, PyObject *__pyx_kwds); /*proto*/
static int __pyx_pw_11pycocotools_5_mask_5Masks_1__cinit__(PyObject *__pyx_v_self, PyObject *__pyx_args, PyObject *__pyx_kwds) {
  PyObject *__pyx_v_h = 0;
  PyObject *__pyx_v_w = 0;
  PyObject *__pyx_v_n = 0;
  int __pyx_r;
  __Pyx_RefNannyDeclarations
  __Pyx_RefNannySetupContext("__cinit__ (wrapper)", 0);
  {
    static PyObject **__pyx_pyargnames[] = {&__pyx_n_s_h,&__pyx_n_s_w,&__pyx_n_s_n,0};
    PyObject* values[3] = {0,0,0};
    if (unlikely(__pyx_kwds)) {
      Py_ssize_t kw_args;
      const Py_ssize_t pos_args = PyTuple_GET_SIZE(__pyx_args);
      switch (pos_args) {
        case  3: values[2] = PyTuple_GET_ITEM(__pyx_args, 2);
        case  2: values[1] = PyTuple_GET_ITEM(__pyx_args, 1);
        case  1: values[0] = PyTuple_GET_ITEM(__pyx_args, 0);
        case  0: break;
        default: goto __pyx_L5_argtuple_error;
      }
      kw_args = PyDict_Size(__pyx_kwds);
      switch (pos_args) {
        case  0:
        if (likely((values[0] = PyDict_GetItem(__pyx_kwds, __pyx_n_s_h)) != 0)) kw_args--;
        else goto __pyx_L5_argtuple_error;
        case  1:
        if (likely((values[1] = PyDict_GetItem(__pyx_kwds, __pyx_n_s_w)) != 0)) kw_args--;
        else {
          __Pyx_RaiseArgtupleInvalid("__cinit__", 1, 3, 3, 1); __PYX_ERR(0, 80, __pyx_L3_error)
        }
        case  2:
        if (likely((values[2] = PyDict_GetItem(__pyx_kwds, __pyx_n_s_n)) != 0)) kw_args--;
        else {
          __Pyx_RaiseArgtupleInvalid("__cinit__", 1, 3, 3, 2); __PYX_ERR(0, 80, __pyx_L3_error)
        }
      }
      if (unlikely(kw_args > 0)) {
        if (unlikely(__Pyx_ParseOptionalKeywords(__pyx_kwds, __pyx_pyargnames, 0, values, pos_args, "__cinit__") < 0)) __PYX_ERR(0, 80, __pyx_L3_error)
      }
    } else if (PyTuple_GET_SIZE(__pyx_args) != 3) {
      goto __pyx_L5_argtuple_error;
    } else {
      values[0] = PyTuple_GET_ITEM(__pyx_args, 0);
      values[1] = PyTuple_GET_ITEM(__pyx_args, 1);
      values[2] = PyTuple_GET_ITEM(__pyx_args, 2);
    }
    __pyx_v_h = values[0];
    __pyx_v_w = values[1];
    __pyx_v_n = values[2];
  }
  goto __pyx_L4_argument_unpacking_done;
  __pyx_L5_argtuple_error:;
  __Pyx_RaiseArgtupleInvalid("__cinit__", 1, 3, 3, PyTuple_GET_SIZE(__pyx_args)); __PYX_ERR(0, 80, __pyx_L3_error)
  __pyx_L3_error:;
  __Pyx_AddTraceback("pycocotools._mask.Masks.__cinit__", __pyx_clineno, __pyx_lineno, __pyx_filename);
  __Pyx_RefNannyFinishContext();
  return -1;
  __pyx_L4_argument_unpacking_done:;
  __pyx_r = __pyx_pf_11pycocotools_5_mask_5Masks___cinit__(((struct __pyx_obj_11pycocotools_5_mask_Masks *)__pyx_v_self), __pyx_v_h, __pyx_v_w, __pyx_v_n);

  /* function exit code */
  __Pyx_RefNannyFinishContext();
  return __pyx_r;
}

static int __pyx_pf_11pycocotools_5_mask_5Masks___cinit__(struct __pyx_obj_11pycocotools_5_mask_Masks *__pyx_v_self, PyObject *__pyx_v_h, PyObject *__pyx_v_w, PyObject *__pyx_v_n) {
  int __pyx_r;
  __Pyx_RefNannyDeclarations
  PyObject *__pyx_t_1 = NULL;
  PyObject *__pyx_t_2 = NULL;
  PyObject *__pyx_t_3 = NULL;
  size_t __pyx_t_4;
  siz __pyx_t_5;
  __Pyx_RefNannySetupContext("__cinit__", 0);

  /* "pycocotools/_mask.pyx":81
 * 
 *     def __cinit__(self, h, w, n):
 *         self._mask = <byte*> malloc(h*w*n* sizeof(byte))             # <<<<<<<<<<<<<<
 *         self._h = h
 *         self._w = w
 */
  __pyx_t_1 = PyNumber_Multiply(__pyx_v_h, __pyx_v_w); if (unlikely(!__pyx_t_1)) __PYX_ERR(0, 81, __pyx_L1_error)
  __Pyx_GOTREF(__pyx_t_1);
  __pyx_t_2 = PyNumber_Multiply(__pyx_t_1, __pyx_v_n); if (unlikely(!__pyx_t_2)) __PYX_ERR(0, 81, __pyx_L1_error)
  __Pyx_GOTREF(__pyx_t_2);
  __Pyx_DECREF(__pyx_t_1); __pyx_t_1 = 0;
  __pyx_t_1 = __Pyx_PyInt_FromSize_t((sizeof(byte))); if (unlikely(!__pyx_t_1)) __PYX_ERR(0, 81, __pyx_L1_error)
  __Pyx_GOTREF(__pyx_t_1);
  __pyx_t_3 = PyNumber_Multiply(__pyx_t_2, __pyx_t_1); if (unlikely(!__pyx_t_3)) __PYX_ERR(0, 81, __pyx_L1_error)
  __Pyx_GOTREF(__pyx_t_3);
  __Pyx_DECREF(__pyx_t_2); __pyx_t_2 = 0;
  __Pyx_DECREF(__pyx_t_1); __pyx_t_1 = 0;
  __pyx_t_4 = __Pyx_PyInt_As_size_t(__pyx_t_3); if (unlikely((__pyx_t_4 == (size_t)-1) && PyErr_Occurred())) __PYX_ERR(0, 81, __pyx_L1_error)
  __Pyx_DECREF(__pyx_t_3); __pyx_t_3 = 0;
  __pyx_v_self->_mask = ((byte *)malloc(__pyx_t_4));

  /* "pycocotools/_mask.pyx":82
 *     def __cinit__(self, h, w, n):
 *         self._mask = <byte*> malloc(h*w*n* sizeof(byte))
 *         self._h = h             # <<<<<<<<<<<<<<
 *         self._w = w
 *         self._n = n
 */
  __pyx_t_5 = __Pyx_PyInt_As_siz(__pyx_v_h); if (unlikely((__pyx_t_5 == (siz)-1) && PyErr_Occurred())) __PYX_ERR(0, 82, __pyx_L1_error)
  __pyx_v_self->_h = __pyx_t_5;

  /* "pycocotools/_mask.pyx":83
 *         self._mask = <byte*> malloc(h*w*n* sizeof(byte))
 *         self._h = h
 *         self._w = w             # <<<<<<<<<<<<<<
 *         self._n = n
 *     # def __dealloc__(self):
 */
  __pyx_t_5 = __Pyx_PyInt_As_siz(__pyx_v_w); if (unlikely((__pyx_t_5 == (siz)-1) && PyErr_Occurred())) __PYX_ERR(0, 83, __pyx_L1_error)
  __pyx_v_self->_w = __pyx_t_5;

  /* "pycocotools/_mask.pyx":84
 *         self._h = h
 *         self._w = w
 *         self._n = n             # <<<<<<<<<<<<<<
 *     # def __dealloc__(self):
 *         # the memory management of _mask has been passed to np.ndarray
 */
  __pyx_t_5 = __Pyx_PyInt_As_siz(__pyx_v_n); if (unlikely((__pyx_t_5 == (siz)-1) && PyErr_Occurred())) __PYX_ERR(0, 84, __pyx_L1_error)
  __pyx_v_self->_n = __pyx_t_5;

  /* "pycocotools/_mask.pyx":80
 *     cdef siz _n
 * 
 *     def __cinit__(self, h, w, n):             # <<<<<<<<<<<<<<
 *         self._mask = <byte*> malloc(h*w*n* sizeof(byte))
 *         self._h = h
 */

  /* function exit code */
  __pyx_r = 0;
  goto __pyx_L0;
  __pyx_L1_error:;
  __Pyx_XDECREF(__pyx_t_1);
  __Pyx_XDECREF(__pyx_t_2);
  __Pyx_XDECREF(__pyx_t_3);
  __Pyx_AddTraceback("pycocotools._mask.Masks.__cinit__", __pyx_clineno, __pyx_lineno, __pyx_filename);
  __pyx_r = -1;
  __pyx_L0:;
  __Pyx_RefNannyFinishContext();
  return __pyx_r;
}

/* "pycocotools/_mask.pyx":90
 * 
 *     # called when passing into np.array() and return an np.ndarray in column-major order
 *     def __array__(self):             # <<<<<<<<<<<<<<
 *         cdef np.npy_intp shape[1]
 *         shape[0] = <np.npy_intp> self._h*self._w*self._n
 */

/* Python wrapper */
static PyObject *__pyx_pw_11pycocotools_5_mask_5Masks_3__array__(PyObject *__pyx_v_self, CYTHON_UNUSED PyObject *unused); /*proto*/
static PyObject *__pyx_pw_11pycocotools_5_mask_5Masks_3__array__(PyObject *__pyx_v_self, CYTHON_UNUSED PyObject *unused) {
  PyObject *__pyx_r = 0;
  __Pyx_RefNannyDeclarations
  __Pyx_RefNannySetupContext("__array__ (wrapper)", 0);
  __pyx_r = __pyx_pf_11pycocotools_5_mask_5Masks_2__array__(((struct __pyx_obj_11pycocotools_5_mask_Masks *)__pyx_v_self));

  /* function exit code */
  __Pyx_RefNannyFinishContext();
  return __pyx_r;
}

static PyObject *__pyx_pf_11pycocotools_5_mask_5Masks_2__array__(struct __pyx_obj_11pycocotools_5_mask_Masks *__pyx_v_self) {
  npy_intp __pyx_v_shape[1];
  PyObject *__pyx_v_ndarray = NULL;
  PyObject *__pyx_r = NULL;
  __Pyx_RefNannyDeclarations
  PyObject *__pyx_t_1 = NULL;
  PyObject *__pyx_t_2 = NULL;
  PyObject *__pyx_t_3 = NULL;
  PyObject *__pyx_t_4 = NULL;
  PyObject *__pyx_t_5 = NULL;
  __Pyx_RefNannySetupContext("__array__", 0);

  /* "pycocotools/_mask.pyx":92
 *     def __array__(self):
 *         cdef np.npy_intp shape[1]
 *         shape[0] = <np.npy_intp> self._h*self._w*self._n             # <<<<<<<<<<<<<<
 *         # Create a 1D array, and reshape it to fortran/Matlab column-major array
 *         ndarray = np.PyArray_SimpleNewFromData(1, shape, np.NPY_UINT8, self._mask).reshape((self._h, self._w, self._n), order='F')
 */
  (__pyx_v_shape[0]) = ((((npy_intp)__pyx_v_self->_h) * __pyx_v_self->_w) * __pyx_v_self->_n);

  /* "pycocotools/_mask.pyx":94
 *         shape[0] = <np.npy_intp> self._h*self._w*self._n
 *         # Create a 1D array, and reshape it to fortran/Matlab column-major array
 *         ndarray = np.PyArray_SimpleNewFromData(1, shape, np.NPY_UINT8, self._mask).reshape((self._h, self._w, self._n), order='F')             # <<<<<<<<<<<<<<
 *         # The _mask allocated by Masks is now handled by ndarray
 *         PyArray_ENABLEFLAGS(ndarray, np.NPY_OWNDATA)
 */
  __pyx_t_1 = PyArray_SimpleNewFromData(1, __pyx_v_shape, NPY_UINT8, __pyx_v_self->_mask); if (unlikely(!__pyx_t_1)) __PYX_ERR(0, 94, __pyx_L1_error)
  __Pyx_GOTREF(__pyx_t_1);
  __pyx_t_2 = __Pyx_PyObject_GetAttrStr(__pyx_t_1, __pyx_n_s_reshape); if (unlikely(!__pyx_t_2)) __PYX_ERR(0, 94, __pyx_L1_error)
  __Pyx_GOTREF(__pyx_t_2);
  __Pyx_DECREF(__pyx_t_1); __pyx_t_1 = 0;
  __pyx_t_1 = __Pyx_PyInt_From_siz(__pyx_v_self->_h); if (unlikely(!__pyx_t_1)) __PYX_ERR(0, 94, __pyx_L1_error)
  __Pyx_GOTREF(__pyx_t_1);
  __pyx_t_3 = __Pyx_PyInt_From_siz(__pyx_v_self->_w); if (unlikely(!__pyx_t_3)) __PYX_ERR(0, 94, __pyx_L1_error)
  __Pyx_GOTREF(__pyx_t_3);
  __pyx_t_4 = __Pyx_PyInt_From_siz(__pyx_v_self->_n); if (unlikely(!__pyx_t_4)) __PYX_ERR(0, 94, __pyx_L1_error)
  __Pyx_GOTREF(__pyx_t_4);
  __pyx_t_5 = PyTuple_New(3); if (unlikely(!__pyx_t_5)) __PYX_ERR(0, 94, __pyx_L1_error)
  __Pyx_GOTREF(__pyx_t_5);
  __Pyx_GIVEREF(__pyx_t_1);
  PyTuple_SET_ITEM(__pyx_t_5, 0, __pyx_t_1);
  __Pyx_GIVEREF(__pyx_t_3);
  PyTuple_SET_ITEM(__pyx_t_5, 1, __pyx_t_3);
  __Pyx_GIVEREF(__pyx_t_4);
  PyTuple_SET_ITEM(__pyx_t_5, 2, __pyx_t_4);
  __pyx_t_1 = 0;
  __pyx_t_3 = 0;
  __pyx_t_4 = 0;
  __pyx_t_4 = PyTuple_New(1); if (unlikely(!__pyx_t_4)) __PYX_ERR(0, 94, __pyx_L1_error)
  __Pyx_GOTREF(__pyx_t_4);
  __Pyx_GIVEREF(__pyx_t_5);
  PyTuple_SET_ITEM(__pyx_t_4, 0, __pyx_t_5);
  __pyx_t_5 = 0;
  __pyx_t_5 = PyDict_New(); if (unlikely(!__pyx_t_5)) __PYX_ERR(0, 94, __pyx_L1_error)
  __Pyx_GOTREF(__pyx_t_5);
  if (PyDict_SetItem(__pyx_t_5, __pyx_n_s_order, __pyx_n_s_F) < 0) __PYX_ERR(0, 94, __pyx_L1_error)
  __pyx_t_3 = __Pyx_PyObject_Call(__pyx_t_2, __pyx_t_4, __pyx_t_5); if (unlikely(!__pyx_t_3)) __PYX_ERR(0, 94, __pyx_L1_error)
  __Pyx_GOTREF(__pyx_t_3);
  __Pyx_DECREF(__pyx_t_2); __pyx_t_2 = 0;
  __Pyx_DECREF(__pyx_t_4); __pyx_t_4 = 0;
  __Pyx_DECREF(__pyx_t_5); __pyx_t_5 = 0;
  __pyx_v_ndarray = __pyx_t_3;
  __pyx_t_3 = 0;

  /* "pycocotools/_mask.pyx":96
 *         ndarray = np.PyArray_SimpleNewFromData(1, shape, np.NPY_UINT8, self._mask).reshape((self._h, self._w, self._n), order='F')
 *         # The _mask allocated by Masks is now handled by ndarray
 *         PyArray_ENABLEFLAGS(ndarray, np.NPY_OWNDATA)             # <<<<<<<<<<<<<<
 *         return ndarray
 * 
 */
  if (!(likely(((__pyx_v_ndarray) == Py_None) || likely(__Pyx_TypeTest(__pyx_v_ndarray, __pyx_ptype_5numpy_ndarray))))) __PYX_ERR(0, 96, __pyx_L1_error)
  PyArray_ENABLEFLAGS(((PyArrayObject *)__pyx_v_ndarray), NPY_OWNDATA);

  /* "pycocotools/_mask.pyx":97
 *         # The _mask allocated by Masks is now handled by ndarray
 *         PyArray_ENABLEFLAGS(ndarray, np.NPY_OWNDATA)
 *         return ndarray             # <<<<<<<<<<<<<<
 * 
 * # internal conversion from Python RLEs object to compressed RLE format
 */
  __Pyx_XDECREF(__pyx_r);
  __Pyx_INCREF(__pyx_v_ndarray);
  __pyx_r = __pyx_v_ndarray;
  goto __pyx_L0;

  /* "pycocotools/_mask.pyx":90
 * 
 *     # called when passing into np.array() and return an np.ndarray in column-major order
 *     def __array__(self):             # <<<<<<<<<<<<<<
 *         cdef np.npy_intp shape[1]
 *         shape[0] = <np.npy_intp> self._h*self._w*self._n
 */

  /* function exit code */
  __pyx_L1_error:;
  __Pyx_XDECREF(__pyx_t_1);
  __Pyx_XDECREF(__pyx_t_2);
  __Pyx_XDECREF(__pyx_t_3);
  __Pyx_XDECREF(__pyx_t_4);
  __Pyx_XDECREF(__pyx_t_5);
  __Pyx_AddTraceback("pycocotools._mask.Masks.__array__", __pyx_clineno, __pyx_lineno, __pyx_filename);
  __pyx_r = NULL;
  __pyx_L0:;
  __Pyx_XDECREF(__pyx_v_ndarray);
  __Pyx_XGIVEREF(__pyx_r);
  __Pyx_RefNannyFinishContext();
  return __pyx_r;
}

/* "pycocotools/_mask.pyx":100
 * 
 * # internal conversion from Python RLEs object to compressed RLE format
 * def _toString(RLEs Rs):             # <<<<<<<<<<<<<<
 *     cdef siz n = Rs.n
 *     cdef bytes py_string
 */

/* Python wrapper */
static PyObject *__pyx_pw_11pycocotools_5_mask_1_toString(PyObject *__pyx_self, PyObject *__pyx_v_Rs); /*proto*/
static PyMethodDef __pyx_mdef_11pycocotools_5_mask_1_toString = {"_toString", (PyCFunction)__pyx_pw_11pycocotools_5_mask_1_toString, METH_O, 0};
static PyObject *__pyx_pw_11pycocotools_5_mask_1_toString(PyObject *__pyx_self, PyObject *__pyx_v_Rs) {
  PyObject *__pyx_r = 0;
  __Pyx_RefNannyDeclarations
  __Pyx_RefNannySetupContext("_toString (wrapper)", 0);
  if (unlikely(!__Pyx_ArgTypeTest(((PyObject *)__pyx_v_Rs), __pyx_ptype_11pycocotools_5_mask_RLEs, 1, "Rs", 0))) __PYX_ERR(0, 100, __pyx_L1_error)
  __pyx_r = __pyx_pf_11pycocotools_5_mask__toString(__pyx_self, ((struct __pyx_obj_11pycocotools_5_mask_RLEs *)__pyx_v_Rs));

  /* function exit code */
  goto __pyx_L0;
  __pyx_L1_error:;
  __pyx_r = NULL;
  __pyx_L0:;
  __Pyx_RefNannyFinishContext();
  return __pyx_r;
}

static PyObject *__pyx_pf_11pycocotools_5_mask__toString(CYTHON_UNUSED PyObject *__pyx_self, struct __pyx_obj_11pycocotools_5_mask_RLEs *__pyx_v_Rs) {
  siz __pyx_v_n;
  PyObject *__pyx_v_py_string = 0;
  char *__pyx_v_c_string;
  PyObject *__pyx_v_objs = NULL;
  siz __pyx_v_i;
  PyObject *__pyx_r = NULL;
  __Pyx_RefNannyDeclarations
  PyObject *__pyx_t_1 = NULL;
  siz __pyx_t_2;
  siz __pyx_t_3;
  PyObject *__pyx_t_4 = NULL;
  PyObject *__pyx_t_5 = NULL;
  PyObject *__pyx_t_6 = NULL;
  int __pyx_t_7;
  __Pyx_RefNannySetupContext("_toString", 0);

  /* "pycocotools/_mask.pyx":101
 * # internal conversion from Python RLEs object to compressed RLE format
 * def _toString(RLEs Rs):
 *     cdef siz n = Rs.n             # <<<<<<<<<<<<<<
 *     cdef bytes py_string
 *     cdef char* c_string
 */
  __pyx_t_1 = __Pyx_PyObject_GetAttrStr(((PyObject *)__pyx_v_Rs), __pyx_n_s_n); if (unlikely(!__pyx_t_1)) __PYX_ERR(0, 101, __pyx_L1_error)
  __Pyx_GOTREF(__pyx_t_1);
  __pyx_t_2 = __Pyx_PyInt_As_siz(__pyx_t_1); if (unlikely((__pyx_t_2 == (siz)-1) && PyErr_Occurred())) __PYX_ERR(0, 101, __pyx_L1_error)
  __Pyx_DECREF(__pyx_t_1); __pyx_t_1 = 0;
  __pyx_v_n = __pyx_t_2;

  /* "pycocotools/_mask.pyx":104
 *     cdef bytes py_string
 *     cdef char* c_string
 *     objs = []             # <<<<<<<<<<<<<<
 *     for i in range(n):
 *         c_string = rleToString( <RLE*> &Rs._R[i] )
 */
  __pyx_t_1 = PyList_New(0); if (unlikely(!__pyx_t_1)) __PYX_ERR(0, 104, __pyx_L1_error)
  __Pyx_GOTREF(__pyx_t_1);
  __pyx_v_objs = ((PyObject*)__pyx_t_1);
  __pyx_t_1 = 0;

  /* "pycocotools/_mask.pyx":105
 *     cdef char* c_string
 *     objs = []
 *     for i in range(n):             # <<<<<<<<<<<<<<
 *         c_string = rleToString( <RLE*> &Rs._R[i] )
 *         py_string = c_string
 */
  __pyx_t_2 = __pyx_v_n;
  for (__pyx_t_3 = 0; __pyx_t_3 < __pyx_t_2; __pyx_t_3+=1) {
    __pyx_v_i = __pyx_t_3;

    /* "pycocotools/_mask.pyx":106
 *     objs = []
 *     for i in range(n):
 *         c_string = rleToString( <RLE*> &Rs._R[i] )             # <<<<<<<<<<<<<<
 *         py_string = c_string
 *         objs.append({
 */
    __pyx_v_c_string = rleToString(((RLE *)(&(__pyx_v_Rs->_R[__pyx_v_i]))));

    /* "pycocotools/_mask.pyx":107
 *     for i in range(n):
 *         c_string = rleToString( <RLE*> &Rs._R[i] )
 *         py_string = c_string             # <<<<<<<<<<<<<<
 *         objs.append({
 *             'size': [Rs._R[i].h, Rs._R[i].w],
 */
    __pyx_t_1 = __Pyx_PyBytes_FromString(__pyx_v_c_string); if (unlikely(!__pyx_t_1)) __PYX_ERR(0, 107, __pyx_L1_error)
    __Pyx_GOTREF(__pyx_t_1);
    __Pyx_XDECREF_SET(__pyx_v_py_string, ((PyObject*)__pyx_t_1));
    __pyx_t_1 = 0;

    /* "pycocotools/_mask.pyx":109
 *         py_string = c_string
 *         objs.append({
 *             'size': [Rs._R[i].h, Rs._R[i].w],             # <<<<<<<<<<<<<<
 *             'counts': py_string
 *         })
 */
    __pyx_t_1 = PyDict_New(); if (unlikely(!__pyx_t_1)) __PYX_ERR(0, 109, __pyx_L1_error)
    __Pyx_GOTREF(__pyx_t_1);
    __pyx_t_4 = __Pyx_PyInt_From_siz((__pyx_v_Rs->_R[__pyx_v_i]).h); if (unlikely(!__pyx_t_4)) __PYX_ERR(0, 109, __pyx_L1_error)
    __Pyx_GOTREF(__pyx_t_4);
    __pyx_t_5 = __Pyx_PyInt_From_siz((__pyx_v_Rs->_R[__pyx_v_i]).w); if (unlikely(!__pyx_t_5)) __PYX_ERR(0, 109, __pyx_L1_error)
    __Pyx_GOTREF(__pyx_t_5);
    __pyx_t_6 = PyList_New(2); if (unlikely(!__pyx_t_6)) __PYX_ERR(0, 109, __pyx_L1_error)
    __Pyx_GOTREF(__pyx_t_6);
    __Pyx_GIVEREF(__pyx_t_4);
    PyList_SET_ITEM(__pyx_t_6, 0, __pyx_t_4);
    __Pyx_GIVEREF(__pyx_t_5);
    PyList_SET_ITEM(__pyx_t_6, 1, __pyx_t_5);
    __pyx_t_4 = 0;
    __pyx_t_5 = 0;
    if (PyDict_SetItem(__pyx_t_1, __pyx_n_s_size, __pyx_t_6) < 0) __PYX_ERR(0, 109, __pyx_L1_error)
    __Pyx_DECREF(__pyx_t_6); __pyx_t_6 = 0;

    /* "pycocotools/_mask.pyx":111
 *             'size': [Rs._R[i].h, Rs._R[i].w],
 *             'counts': py_string
 *         })             # <<<<<<<<<<<<<<
 *         free(c_string)
 *     return objs
 */
    if (PyDict_SetItem(__pyx_t_1, __pyx_n_s_counts, __pyx_v_py_string) < 0) __PYX_ERR(0, 109, __pyx_L1_error)

    /* "pycocotools/_mask.pyx":108
 *         c_string = rleToString( <RLE*> &Rs._R[i] )
 *         py_string = c_string
 *         objs.append({             # <<<<<<<<<<<<<<
 *             'size': [Rs._R[i].h, Rs._R[i].w],
 *             'counts': py_string
 */
    __pyx_t_7 = __Pyx_PyList_Append(__pyx_v_objs, __pyx_t_1); if (unlikely(__pyx_t_7 == -1)) __PYX_ERR(0, 108, __pyx_L1_error)
    __Pyx_DECREF(__pyx_t_1); __pyx_t_1 = 0;

    /* "pycocotools/_mask.pyx":112
 *             'counts': py_string
 *         })
 *         free(c_string)             # <<<<<<<<<<<<<<
 *     return objs
 * 
 */
    free(__pyx_v_c_string);
  }

  /* "pycocotools/_mask.pyx":113
 *         })
 *         free(c_string)
 *     return objs             # <<<<<<<<<<<<<<
 * 
 * # internal conversion from compressed RLE format to Python RLEs object
 */
  __Pyx_XDECREF(__pyx_r);
  __Pyx_INCREF(__pyx_v_objs);
  __pyx_r = __pyx_v_objs;
  goto __pyx_L0;

  /* "pycocotools/_mask.pyx":100
 * 
 * # internal conversion from Python RLEs object to compressed RLE format
 * def _toString(RLEs Rs):             # <<<<<<<<<<<<<<
 *     cdef siz n = Rs.n
 *     cdef bytes py_string
 */

  /* function exit code */
  __pyx_L1_error:;
  __Pyx_XDECREF(__pyx_t_1);
  __Pyx_XDECREF(__pyx_t_4);
  __Pyx_XDECREF(__pyx_t_5);
  __Pyx_XDECREF(__pyx_t_6);
  __Pyx_AddTraceback("pycocotools._mask._toString", __pyx_clineno, __pyx_lineno, __pyx_filename);
  __pyx_r = NULL;
  __pyx_L0:;
  __Pyx_XDECREF(__pyx_v_py_string);
  __Pyx_XDECREF(__pyx_v_objs);
  __Pyx_XGIVEREF(__pyx_r);
  __Pyx_RefNannyFinishContext();
  return __pyx_r;
}

/* "pycocotools/_mask.pyx":116
 * 
 * # internal conversion from compressed RLE format to Python RLEs object
 * def _frString(rleObjs):             # <<<<<<<<<<<<<<
 *     cdef siz n = len(rleObjs)
 *     Rs = RLEs(n)
 */

/* Python wrapper */
static PyObject *__pyx_pw_11pycocotools_5_mask_3_frString(PyObject *__pyx_self, PyObject *__pyx_v_rleObjs); /*proto*/
static PyMethodDef __pyx_mdef_11pycocotools_5_mask_3_frString = {"_frString", (PyCFunction)__pyx_pw_11pycocotools_5_mask_3_frString, METH_O, 0};
static PyObject *__pyx_pw_11pycocotools_5_mask_3_frString(PyObject *__pyx_self, PyObject *__pyx_v_rleObjs) {
  PyObject *__pyx_r = 0;
  __Pyx_RefNannyDeclarations
  __Pyx_RefNannySetupContext("_frString (wrapper)", 0);
  __pyx_r = __pyx_pf_11pycocotools_5_mask_2_frString(__pyx_self, ((PyObject *)__pyx_v_rleObjs));

  /* function exit code */
  __Pyx_RefNannyFinishContext();
  return __pyx_r;
}

static PyObject *__pyx_pf_11pycocotools_5_mask_2_frString(CYTHON_UNUSED PyObject *__pyx_self, PyObject *__pyx_v_rleObjs) {
  siz __pyx_v_n;
  struct __pyx_obj_11pycocotools_5_mask_RLEs *__pyx_v_Rs = NULL;
  PyObject *__pyx_v_py_string = 0;
  char *__pyx_v_c_string;
  PyObject *__pyx_v_i = NULL;
  PyObject *__pyx_v_obj = NULL;
  PyObject *__pyx_r = NULL;
  __Pyx_RefNannyDeclarations
  Py_ssize_t __pyx_t_1;
  PyObject *__pyx_t_2 = NULL;
  PyObject *__pyx_t_3 = NULL;
  PyObject *(*__pyx_t_4)(PyObject *);
  PyObject *__pyx_t_5 = NULL;
  PyObject *__pyx_t_6 = NULL;
  char *__pyx_t_7;
  Py_ssize_t __pyx_t_8;
  siz __pyx_t_9;
  siz __pyx_t_10;
  __Pyx_RefNannySetupContext("_frString", 0);

  /* "pycocotools/_mask.pyx":117
 * # internal conversion from compressed RLE format to Python RLEs object
 * def _frString(rleObjs):
 *     cdef siz n = len(rleObjs)             # <<<<<<<<<<<<<<
 *     Rs = RLEs(n)
 *     cdef bytes py_string
 */
  __pyx_t_1 = PyObject_Length(__pyx_v_rleObjs); if (unlikely(__pyx_t_1 == -1)) __PYX_ERR(0, 117, __pyx_L1_error)
  __pyx_v_n = __pyx_t_1;

  /* "pycocotools/_mask.pyx":118
 * def _frString(rleObjs):
 *     cdef siz n = len(rleObjs)
 *     Rs = RLEs(n)             # <<<<<<<<<<<<<<
 *     cdef bytes py_string
 *     cdef char* c_string
 */
  __pyx_t_2 = __Pyx_PyInt_From_siz(__pyx_v_n); if (unlikely(!__pyx_t_2)) __PYX_ERR(0, 118, __pyx_L1_error)
  __Pyx_GOTREF(__pyx_t_2);
  __pyx_t_3 = PyTuple_New(1); if (unlikely(!__pyx_t_3)) __PYX_ERR(0, 118, __pyx_L1_error)
  __Pyx_GOTREF(__pyx_t_3);
  __Pyx_GIVEREF(__pyx_t_2);
  PyTuple_SET_ITEM(__pyx_t_3, 0, __pyx_t_2);
  __pyx_t_2 = 0;
  __pyx_t_2 = __Pyx_PyObject_Call(((PyObject *)__pyx_ptype_11pycocotools_5_mask_RLEs), __pyx_t_3, NULL); if (unlikely(!__pyx_t_2)) __PYX_ERR(0, 118, __pyx_L1_error)
  __Pyx_GOTREF(__pyx_t_2);
  __Pyx_DECREF(__pyx_t_3); __pyx_t_3 = 0;
  __pyx_v_Rs = ((struct __pyx_obj_11pycocotools_5_mask_RLEs *)__pyx_t_2);
  __pyx_t_2 = 0;

  /* "pycocotools/_mask.pyx":121
 *     cdef bytes py_string
 *     cdef char* c_string
 *     for i, obj in enumerate(rleObjs):             # <<<<<<<<<<<<<<
 *         py_string = str(obj['counts'])
 *         c_string = py_string
 */
  __Pyx_INCREF(__pyx_int_0);
  __pyx_t_2 = __pyx_int_0;
  if (likely(PyList_CheckExact(__pyx_v_rleObjs)) || PyTuple_CheckExact(__pyx_v_rleObjs)) {
    __pyx_t_3 = __pyx_v_rleObjs; __Pyx_INCREF(__pyx_t_3); __pyx_t_1 = 0;
    __pyx_t_4 = NULL;
  } else {
    __pyx_t_1 = -1; __pyx_t_3 = PyObject_GetIter(__pyx_v_rleObjs); if (unlikely(!__pyx_t_3)) __PYX_ERR(0, 121, __pyx_L1_error)
    __Pyx_GOTREF(__pyx_t_3);
    __pyx_t_4 = Py_TYPE(__pyx_t_3)->tp_iternext; if (unlikely(!__pyx_t_4)) __PYX_ERR(0, 121, __pyx_L1_error)
  }
  for (;;) {
    if (likely(!__pyx_t_4)) {
      if (likely(PyList_CheckExact(__pyx_t_3))) {
        if (__pyx_t_1 >= PyList_GET_SIZE(__pyx_t_3)) break;
        #if CYTHON_COMPILING_IN_CPYTHON
        __pyx_t_5 = PyList_GET_ITEM(__pyx_t_3, __pyx_t_1); __Pyx_INCREF(__pyx_t_5); __pyx_t_1++; if (unlikely(0 < 0)) __PYX_ERR(0, 121, __pyx_L1_error)
        #else
        __pyx_t_5 = PySequence_ITEM(__pyx_t_3, __pyx_t_1); __pyx_t_1++; if (unlikely(!__pyx_t_5)) __PYX_ERR(0, 121, __pyx_L1_error)
        __Pyx_GOTREF(__pyx_t_5);
        #endif
      } else {
        if (__pyx_t_1 >= PyTuple_GET_SIZE(__pyx_t_3)) break;
        #if CYTHON_COMPILING_IN_CPYTHON
        __pyx_t_5 = PyTuple_GET_ITEM(__pyx_t_3, __pyx_t_1); __Pyx_INCREF(__pyx_t_5); __pyx_t_1++; if (unlikely(0 < 0)) __PYX_ERR(0, 121, __pyx_L1_error)
        #else
        __pyx_t_5 = PySequence_ITEM(__pyx_t_3, __pyx_t_1); __pyx_t_1++; if (unlikely(!__pyx_t_5)) __PYX_ERR(0, 121, __pyx_L1_error)
        __Pyx_GOTREF(__pyx_t_5);
        #endif
      }
    } else {
      __pyx_t_5 = __pyx_t_4(__pyx_t_3);
      if (unlikely(!__pyx_t_5)) {
        PyObject* exc_type = PyErr_Occurred();
        if (exc_type) {
          if (likely(exc_type == PyExc_StopIteration || PyErr_GivenExceptionMatches(exc_type, PyExc_StopIteration))) PyErr_Clear();
          else __PYX_ERR(0, 121, __pyx_L1_error)
        }
        break;
      }
      __Pyx_GOTREF(__pyx_t_5);
    }
    __Pyx_XDECREF_SET(__pyx_v_obj, __pyx_t_5);
    __pyx_t_5 = 0;
    __Pyx_INCREF(__pyx_t_2);
    __Pyx_XDECREF_SET(__pyx_v_i, __pyx_t_2);
    __pyx_t_5 = __Pyx_PyInt_AddObjC(__pyx_t_2, __pyx_int_1, 1, 0); if (unlikely(!__pyx_t_5)) __PYX_ERR(0, 121, __pyx_L1_error)
    __Pyx_GOTREF(__pyx_t_5);
    __Pyx_DECREF(__pyx_t_2);
    __pyx_t_2 = __pyx_t_5;
    __pyx_t_5 = 0;

    /* "pycocotools/_mask.pyx":122
 *     cdef char* c_string
 *     for i, obj in enumerate(rleObjs):
 *         py_string = str(obj['counts'])             # <<<<<<<<<<<<<<
 *         c_string = py_string
 *         rleFrString( <RLE*> &Rs._R[i], <char*> c_string, obj['size'][0], obj['size'][1] )
 */
    __pyx_t_5 = PyObject_GetItem(__pyx_v_obj, __pyx_n_s_counts); if (unlikely(!__pyx_t_5)) __PYX_ERR(0, 122, __pyx_L1_error)
    __Pyx_GOTREF(__pyx_t_5);
    __pyx_t_6 = PyTuple_New(1); if (unlikely(!__pyx_t_6)) __PYX_ERR(0, 122, __pyx_L1_error)
    __Pyx_GOTREF(__pyx_t_6);
    __Pyx_GIVEREF(__pyx_t_5);
    PyTuple_SET_ITEM(__pyx_t_6, 0, __pyx_t_5);
    __pyx_t_5 = 0;
    __pyx_t_5 = __Pyx_PyObject_Call(((PyObject *)(&PyString_Type)), __pyx_t_6, NULL); if (unlikely(!__pyx_t_5)) __PYX_ERR(0, 122, __pyx_L1_error)
    __Pyx_GOTREF(__pyx_t_5);
    __Pyx_DECREF(__pyx_t_6); __pyx_t_6 = 0;
    if (!(likely(PyBytes_CheckExact(__pyx_t_5))||((__pyx_t_5) == Py_None)||(PyErr_Format(PyExc_TypeError, "Expected %.16s, got %.200s", "bytes", Py_TYPE(__pyx_t_5)->tp_name), 0))) __PYX_ERR(0, 122, __pyx_L1_error)
    __Pyx_XDECREF_SET(__pyx_v_py_string, ((PyObject*)__pyx_t_5));
    __pyx_t_5 = 0;

    /* "pycocotools/_mask.pyx":123
 *     for i, obj in enumerate(rleObjs):
 *         py_string = str(obj['counts'])
 *         c_string = py_string             # <<<<<<<<<<<<<<
 *         rleFrString( <RLE*> &Rs._R[i], <char*> c_string, obj['size'][0], obj['size'][1] )
 *     return Rs
 */
    __pyx_t_7 = __Pyx_PyObject_AsString(__pyx_v_py_string); if (unlikely((!__pyx_t_7) && PyErr_Occurred())) __PYX_ERR(0, 123, __pyx_L1_error)
    __pyx_v_c_string = __pyx_t_7;

    /* "pycocotools/_mask.pyx":124
 *         py_string = str(obj['counts'])
 *         c_string = py_string
 *         rleFrString( <RLE*> &Rs._R[i], <char*> c_string, obj['size'][0], obj['size'][1] )             # <<<<<<<<<<<<<<
 *     return Rs
 * 
 */
    __pyx_t_8 = __Pyx_PyIndex_AsSsize_t(__pyx_v_i); if (unlikely((__pyx_t_8 == (Py_ssize_t)-1) && PyErr_Occurred())) __PYX_ERR(0, 124, __pyx_L1_error)
    __pyx_t_5 = PyObject_GetItem(__pyx_v_obj, __pyx_n_s_size); if (unlikely(!__pyx_t_5)) __PYX_ERR(0, 124, __pyx_L1_error)
    __Pyx_GOTREF(__pyx_t_5);
    __pyx_t_6 = __Pyx_GetItemInt(__pyx_t_5, 0, long, 1, __Pyx_PyInt_From_long, 0, 0, 1); if (unlikely(!__pyx_t_6)) __PYX_ERR(0, 124, __pyx_L1_error)
    __Pyx_GOTREF(__pyx_t_6);
    __Pyx_DECREF(__pyx_t_5); __pyx_t_5 = 0;
    __pyx_t_9 = __Pyx_PyInt_As_siz(__pyx_t_6); if (unlikely((__pyx_t_9 == (siz)-1) && PyErr_Occurred())) __PYX_ERR(0, 124, __pyx_L1_error)
    __Pyx_DECREF(__pyx_t_6); __pyx_t_6 = 0;
    __pyx_t_6 = PyObject_GetItem(__pyx_v_obj, __pyx_n_s_size); if (unlikely(!__pyx_t_6)) __PYX_ERR(0, 124, __pyx_L1_error)
    __Pyx_GOTREF(__pyx_t_6);
    __pyx_t_5 = __Pyx_GetItemInt(__pyx_t_6, 1, long, 1, __Pyx_PyInt_From_long, 0, 0, 1); if (unlikely(!__pyx_t_5)) __PYX_ERR(0, 124, __pyx_L1_error)
    __Pyx_GOTREF(__pyx_t_5);
    __Pyx_DECREF(__pyx_t_6); __pyx_t_6 = 0;
    __pyx_t_10 = __Pyx_PyInt_As_siz(__pyx_t_5); if (unlikely((__pyx_t_10 == (siz)-1) && PyErr_Occurred())) __PYX_ERR(0, 124, __pyx_L1_error)
    __Pyx_DECREF(__pyx_t_5); __pyx_t_5 = 0;
    rleFrString(((RLE *)(&(__pyx_v_Rs->_R[__pyx_t_8]))), ((char *)__pyx_v_c_string), __pyx_t_9, __pyx_t_10);

    /* "pycocotools/_mask.pyx":121
 *     cdef bytes py_string
 *     cdef char* c_string
 *     for i, obj in enumerate(rleObjs):             # <<<<<<<<<<<<<<
 *         py_string = str(obj['counts'])
 *         c_string = py_string
 */
  }
  __Pyx_DECREF(__pyx_t_3); __pyx_t_3 = 0;
  __Pyx_DECREF(__pyx_t_2); __pyx_t_2 = 0;

  /* "pycocotools/_mask.pyx":125
 *         c_string = py_string
 *         rleFrString( <RLE*> &Rs._R[i], <char*> c_string, obj['size'][0], obj['size'][1] )
 *     return Rs             # <<<<<<<<<<<<<<
 * 
 * # encode mask to RLEs objects
 */
  __Pyx_XDECREF(__pyx_r);
  __Pyx_INCREF(((PyObject *)__pyx_v_Rs));
  __pyx_r = ((PyObject *)__pyx_v_Rs);
  goto __pyx_L0;

  /* "pycocotools/_mask.pyx":116
 * 
 * # internal conversion from compressed RLE format to Python RLEs object
 * def _frString(rleObjs):             # <<<<<<<<<<<<<<
 *     cdef siz n = len(rleObjs)
 *     Rs = RLEs(n)
 */

  /* function exit code */
  __pyx_L1_error:;
  __Pyx_XDECREF(__pyx_t_2);
  __Pyx_XDECREF(__pyx_t_3);
  __Pyx_XDECREF(__pyx_t_5);
  __Pyx_XDECREF(__pyx_t_6);
  __Pyx_AddTraceback("pycocotools._mask._frString", __pyx_clineno, __pyx_lineno, __pyx_filename);
  __pyx_r = NULL;
  __pyx_L0:;
  __Pyx_XDECREF((PyObject *)__pyx_v_Rs);
  __Pyx_XDECREF(__pyx_v_py_string);
  __Pyx_XDECREF(__pyx_v_i);
  __Pyx_XDECREF(__pyx_v_obj);
  __Pyx_XGIVEREF(__pyx_r);
  __Pyx_RefNannyFinishContext();
  return __pyx_r;
}

/* "pycocotools/_mask.pyx":129
 * # encode mask to RLEs objects
 * # list of RLE string can be generated by RLEs member function
 * def encode(np.ndarray[np.uint8_t, ndim=3, mode='fortran'] mask):             # <<<<<<<<<<<<<<
 *     h, w, n = mask.shape[0], mask.shape[1], mask.shape[2]
 *     cdef RLEs Rs = RLEs(n)
 */

/* Python wrapper */
static PyObject *__pyx_pw_11pycocotools_5_mask_5encode(PyObject *__pyx_self, PyObject *__pyx_v_mask); /*proto*/
static PyMethodDef __pyx_mdef_11pycocotools_5_mask_5encode = {"encode", (PyCFunction)__pyx_pw_11pycocotools_5_mask_5encode, METH_O, 0};
static PyObject *__pyx_pw_11pycocotools_5_mask_5encode(PyObject *__pyx_self, PyObject *__pyx_v_mask) {
  PyObject *__pyx_r = 0;
  __Pyx_RefNannyDeclarations
  __Pyx_RefNannySetupContext("encode (wrapper)", 0);
  if (unlikely(!__Pyx_ArgTypeTest(((PyObject *)__pyx_v_mask), __pyx_ptype_5numpy_ndarray, 1, "mask", 0))) __PYX_ERR(0, 129, __pyx_L1_error)
  __pyx_r = __pyx_pf_11pycocotools_5_mask_4encode(__pyx_self, ((PyArrayObject *)__pyx_v_mask));

  /* function exit code */
  goto __pyx_L0;
  __pyx_L1_error:;
  __pyx_r = NULL;
  __pyx_L0:;
  __Pyx_RefNannyFinishContext();
  return __pyx_r;
}

static PyObject *__pyx_pf_11pycocotools_5_mask_4encode(CYTHON_UNUSED PyObject *__pyx_self, PyArrayObject *__pyx_v_mask) {
  npy_intp __pyx_v_h;
  npy_intp __pyx_v_w;
  npy_intp __pyx_v_n;
  struct __pyx_obj_11pycocotools_5_mask_RLEs *__pyx_v_Rs = 0;
  PyObject *__pyx_v_objs = NULL;
  __Pyx_LocalBuf_ND __pyx_pybuffernd_mask;
  __Pyx_Buffer __pyx_pybuffer_mask;
  PyObject *__pyx_r = NULL;
  __Pyx_RefNannyDeclarations
  npy_intp __pyx_t_1;
  npy_intp __pyx_t_2;
  npy_intp __pyx_t_3;
  PyObject *__pyx_t_4 = NULL;
  PyObject *__pyx_t_5 = NULL;
  PyObject *__pyx_t_6 = NULL;
  PyObject *__pyx_t_7 = NULL;
  __Pyx_RefNannySetupContext("encode", 0);
  __pyx_pybuffer_mask.pybuffer.buf = NULL;
  __pyx_pybuffer_mask.refcount = 0;
  __pyx_pybuffernd_mask.data = NULL;
  __pyx_pybuffernd_mask.rcbuffer = &__pyx_pybuffer_mask;
  {
    __Pyx_BufFmt_StackElem __pyx_stack[1];
    if (unlikely(__Pyx_GetBufferAndValidate(&__pyx_pybuffernd_mask.rcbuffer->pybuffer, (PyObject*)__pyx_v_mask, &__Pyx_TypeInfo_nn___pyx_t_5numpy_uint8_t, PyBUF_FORMAT| PyBUF_F_CONTIGUOUS, 3, 0, __pyx_stack) == -1)) __PYX_ERR(0, 129, __pyx_L1_error)
  }
  __pyx_pybuffernd_mask.diminfo[0].strides = __pyx_pybuffernd_mask.rcbuffer->pybuffer.strides[0]; __pyx_pybuffernd_mask.diminfo[0].shape = __pyx_pybuffernd_mask.rcbuffer->pybuffer.shape[0]; __pyx_pybuffernd_mask.diminfo[1].strides = __pyx_pybuffernd_mask.rcbuffer->pybuffer.strides[1]; __pyx_pybuffernd_mask.diminfo[1].shape = __pyx_pybuffernd_mask.rcbuffer->pybuffer.shape[1]; __pyx_pybuffernd_mask.diminfo[2].strides = __pyx_pybuffernd_mask.rcbuffer->pybuffer.strides[2]; __pyx_pybuffernd_mask.diminfo[2].shape = __pyx_pybuffernd_mask.rcbuffer->pybuffer.shape[2];

  /* "pycocotools/_mask.pyx":130
 * # list of RLE string can be generated by RLEs member function
 * def encode(np.ndarray[np.uint8_t, ndim=3, mode='fortran'] mask):
 *     h, w, n = mask.shape[0], mask.shape[1], mask.shape[2]             # <<<<<<<<<<<<<<
 *     cdef RLEs Rs = RLEs(n)
 *     rleEncode(Rs._R,<byte*>mask.data,h,w,n)
 */
  __pyx_t_1 = (__pyx_v_mask->dimensions[0]);
  __pyx_t_2 = (__pyx_v_mask->dimensions[1]);
  __pyx_t_3 = (__pyx_v_mask->dimensions[2]);
  __pyx_v_h = __pyx_t_1;
  __pyx_v_w = __pyx_t_2;
  __pyx_v_n = __pyx_t_3;

  /* "pycocotools/_mask.pyx":131
 * def encode(np.ndarray[np.uint8_t, ndim=3, mode='fortran'] mask):
 *     h, w, n = mask.shape[0], mask.shape[1], mask.shape[2]
 *     cdef RLEs Rs = RLEs(n)             # <<<<<<<<<<<<<<
 *     rleEncode(Rs._R,<byte*>mask.data,h,w,n)
 *     objs = _toString(Rs)
 */
  __pyx_t_4 = __Pyx_PyInt_From_Py_intptr_t(__pyx_v_n); if (unlikely(!__pyx_t_4)) __PYX_ERR(0, 131, __pyx_L1_error)
  __Pyx_GOTREF(__pyx_t_4);
  __pyx_t_5 = PyTuple_New(1); if (unlikely(!__pyx_t_5)) __PYX_ERR(0, 131, __pyx_L1_error)
  __Pyx_GOTREF(__pyx_t_5);
  __Pyx_GIVEREF(__pyx_t_4);
  PyTuple_SET_ITEM(__pyx_t_5, 0, __pyx_t_4);
  __pyx_t_4 = 0;
  __pyx_t_4 = __Pyx_PyObject_Call(((PyObject *)__pyx_ptype_11pycocotools_5_mask_RLEs), __pyx_t_5, NULL); if (unlikely(!__pyx_t_4)) __PYX_ERR(0, 131, __pyx_L1_error)
  __Pyx_GOTREF(__pyx_t_4);
  __Pyx_DECREF(__pyx_t_5); __pyx_t_5 = 0;
  __pyx_v_Rs = ((struct __pyx_obj_11pycocotools_5_mask_RLEs *)__pyx_t_4);
  __pyx_t_4 = 0;

  /* "pycocotools/_mask.pyx":132
 *     h, w, n = mask.shape[0], mask.shape[1], mask.shape[2]
 *     cdef RLEs Rs = RLEs(n)
 *     rleEncode(Rs._R,<byte*>mask.data,h,w,n)             # <<<<<<<<<<<<<<
 *     objs = _toString(Rs)
 *     return objs
 */
  rleEncode(__pyx_v_Rs->_R, ((byte *)__pyx_v_mask->data), __pyx_v_h, __pyx_v_w, __pyx_v_n);

  /* "pycocotools/_mask.pyx":133
 *     cdef RLEs Rs = RLEs(n)
 *     rleEncode(Rs._R,<byte*>mask.data,h,w,n)
 *     objs = _toString(Rs)             # <<<<<<<<<<<<<<
 *     return objs
 * 
 */
  __pyx_t_5 = __Pyx_GetModuleGlobalName(__pyx_n_s_toString); if (unlikely(!__pyx_t_5)) __PYX_ERR(0, 133, __pyx_L1_error)
  __Pyx_GOTREF(__pyx_t_5);
  __pyx_t_6 = NULL;
  if (CYTHON_COMPILING_IN_CPYTHON && unlikely(PyMethod_Check(__pyx_t_5))) {
    __pyx_t_6 = PyMethod_GET_SELF(__pyx_t_5);
    if (likely(__pyx_t_6)) {
      PyObject* function = PyMethod_GET_FUNCTION(__pyx_t_5);
      __Pyx_INCREF(__pyx_t_6);
      __Pyx_INCREF(function);
      __Pyx_DECREF_SET(__pyx_t_5, function);
    }
  }
  if (!__pyx_t_6) {
    __pyx_t_4 = __Pyx_PyObject_CallOneArg(__pyx_t_5, ((PyObject *)__pyx_v_Rs)); if (unlikely(!__pyx_t_4)) __PYX_ERR(0, 133, __pyx_L1_error)
    __Pyx_GOTREF(__pyx_t_4);
  } else {
    __pyx_t_7 = PyTuple_New(1+1); if (unlikely(!__pyx_t_7)) __PYX_ERR(0, 133, __pyx_L1_error)
    __Pyx_GOTREF(__pyx_t_7);
    __Pyx_GIVEREF(__pyx_t_6); PyTuple_SET_ITEM(__pyx_t_7, 0, __pyx_t_6); __pyx_t_6 = NULL;
    __Pyx_INCREF(((PyObject *)__pyx_v_Rs));
    __Pyx_GIVEREF(((PyObject *)__pyx_v_Rs));
    PyTuple_SET_ITEM(__pyx_t_7, 0+1, ((PyObject *)__pyx_v_Rs));
    __pyx_t_4 = __Pyx_PyObject_Call(__pyx_t_5, __pyx_t_7, NULL); if (unlikely(!__pyx_t_4)) __PYX_ERR(0, 133, __pyx_L1_error)
    __Pyx_GOTREF(__pyx_t_4);
    __Pyx_DECREF(__pyx_t_7); __pyx_t_7 = 0;
  }
  __Pyx_DECREF(__pyx_t_5); __pyx_t_5 = 0;
  __pyx_v_objs = __pyx_t_4;
  __pyx_t_4 = 0;

  /* "pycocotools/_mask.pyx":134
 *     rleEncode(Rs._R,<byte*>mask.data,h,w,n)
 *     objs = _toString(Rs)
 *     return objs             # <<<<<<<<<<<<<<
 * 
 * # decode mask from compressed list of RLE string or RLEs object
 */
  __Pyx_XDECREF(__pyx_r);
  __Pyx_INCREF(__pyx_v_objs);
  __pyx_r = __pyx_v_objs;
  goto __pyx_L0;

  /* "pycocotools/_mask.pyx":129
 * # encode mask to RLEs objects
 * # list of RLE string can be generated by RLEs member function
 * def encode(np.ndarray[np.uint8_t, ndim=3, mode='fortran'] mask):             # <<<<<<<<<<<<<<
 *     h, w, n = mask.shape[0], mask.shape[1], mask.shape[2]
 *     cdef RLEs Rs = RLEs(n)
 */

  /* function exit code */
  __pyx_L1_error:;
  __Pyx_XDECREF(__pyx_t_4);
  __Pyx_XDECREF(__pyx_t_5);
  __Pyx_XDECREF(__pyx_t_6);
  __Pyx_XDECREF(__pyx_t_7);
  { PyObject *__pyx_type, *__pyx_value, *__pyx_tb;
    __Pyx_PyThreadState_declare
    __Pyx_PyThreadState_assign
    __Pyx_ErrFetch(&__pyx_type, &__pyx_value, &__pyx_tb);
    __Pyx_SafeReleaseBuffer(&__pyx_pybuffernd_mask.rcbuffer->pybuffer);
  __Pyx_ErrRestore(__pyx_type, __pyx_value, __pyx_tb);}
  __Pyx_AddTraceback("pycocotools._mask.encode", __pyx_clineno, __pyx_lineno, __pyx_filename);
  __pyx_r = NULL;
  goto __pyx_L2;
  __pyx_L0:;
  __Pyx_SafeReleaseBuffer(&__pyx_pybuffernd_mask.rcbuffer->pybuffer);
  __pyx_L2:;
  __Pyx_XDECREF((PyObject *)__pyx_v_Rs);
  __Pyx_XDECREF(__pyx_v_objs);
  __Pyx_XGIVEREF(__pyx_r);
  __Pyx_RefNannyFinishContext();
  return __pyx_r;
}

/* "pycocotools/_mask.pyx":137
 * 
 * # decode mask from compressed list of RLE string or RLEs object
 * def decode(rleObjs):             # <<<<<<<<<<<<<<
 *     cdef RLEs Rs = _frString(rleObjs)
 *     h, w, n = Rs._R[0].h, Rs._R[0].w, Rs._n
 */

/* Python wrapper */
static PyObject *__pyx_pw_11pycocotools_5_mask_7decode(PyObject *__pyx_self, PyObject *__pyx_v_rleObjs); /*proto*/
static PyMethodDef __pyx_mdef_11pycocotools_5_mask_7decode = {"decode", (PyCFunction)__pyx_pw_11pycocotools_5_mask_7decode, METH_O, 0};
static PyObject *__pyx_pw_11pycocotools_5_mask_7decode(PyObject *__pyx_self, PyObject *__pyx_v_rleObjs) {
  PyObject *__pyx_r = 0;
  __Pyx_RefNannyDeclarations
  __Pyx_RefNannySetupContext("decode (wrapper)", 0);
  __pyx_r = __pyx_pf_11pycocotools_5_mask_6decode(__pyx_self, ((PyObject *)__pyx_v_rleObjs));

  /* function exit code */
  __Pyx_RefNannyFinishContext();
  return __pyx_r;
}

static PyObject *__pyx_pf_11pycocotools_5_mask_6decode(CYTHON_UNUSED PyObject *__pyx_self, PyObject *__pyx_v_rleObjs) {
  struct __pyx_obj_11pycocotools_5_mask_RLEs *__pyx_v_Rs = 0;
  siz __pyx_v_h;
  siz __pyx_v_w;
  siz __pyx_v_n;
  struct __pyx_obj_11pycocotools_5_mask_Masks *__pyx_v_masks = NULL;
  PyObject *__pyx_r = NULL;
  __Pyx_RefNannyDeclarations
  PyObject *__pyx_t_1 = NULL;
  PyObject *__pyx_t_2 = NULL;
  PyObject *__pyx_t_3 = NULL;
  PyObject *__pyx_t_4 = NULL;
  siz __pyx_t_5;
  siz __pyx_t_6;
  siz __pyx_t_7;
  __Pyx_RefNannySetupContext("decode", 0);

  /* "pycocotools/_mask.pyx":138
 * # decode mask from compressed list of RLE string or RLEs object
 * def decode(rleObjs):
 *     cdef RLEs Rs = _frString(rleObjs)             # <<<<<<<<<<<<<<
 *     h, w, n = Rs._R[0].h, Rs._R[0].w, Rs._n
 *     masks = Masks(h, w, n)
 */
  __pyx_t_2 = __Pyx_GetModuleGlobalName(__pyx_n_s_frString); if (unlikely(!__pyx_t_2)) __PYX_ERR(0, 138, __pyx_L1_error)
  __Pyx_GOTREF(__pyx_t_2);
  __pyx_t_3 = NULL;
  if (CYTHON_COMPILING_IN_CPYTHON && unlikely(PyMethod_Check(__pyx_t_2))) {
    __pyx_t_3 = PyMethod_GET_SELF(__pyx_t_2);
    if (likely(__pyx_t_3)) {
      PyObject* function = PyMethod_GET_FUNCTION(__pyx_t_2);
      __Pyx_INCREF(__pyx_t_3);
      __Pyx_INCREF(function);
      __Pyx_DECREF_SET(__pyx_t_2, function);
    }
  }
  if (!__pyx_t_3) {
    __pyx_t_1 = __Pyx_PyObject_CallOneArg(__pyx_t_2, __pyx_v_rleObjs); if (unlikely(!__pyx_t_1)) __PYX_ERR(0, 138, __pyx_L1_error)
    __Pyx_GOTREF(__pyx_t_1);
  } else {
    __pyx_t_4 = PyTuple_New(1+1); if (unlikely(!__pyx_t_4)) __PYX_ERR(0, 138, __pyx_L1_error)
    __Pyx_GOTREF(__pyx_t_4);
    __Pyx_GIVEREF(__pyx_t_3); PyTuple_SET_ITEM(__pyx_t_4, 0, __pyx_t_3); __pyx_t_3 = NULL;
    __Pyx_INCREF(__pyx_v_rleObjs);
    __Pyx_GIVEREF(__pyx_v_rleObjs);
    PyTuple_SET_ITEM(__pyx_t_4, 0+1, __pyx_v_rleObjs);
    __pyx_t_1 = __Pyx_PyObject_Call(__pyx_t_2, __pyx_t_4, NULL); if (unlikely(!__pyx_t_1)) __PYX_ERR(0, 138, __pyx_L1_error)
    __Pyx_GOTREF(__pyx_t_1);
    __Pyx_DECREF(__pyx_t_4); __pyx_t_4 = 0;
  }
  __Pyx_DECREF(__pyx_t_2); __pyx_t_2 = 0;
  if (!(likely(((__pyx_t_1) == Py_None) || likely(__Pyx_TypeTest(__pyx_t_1, __pyx_ptype_11pycocotools_5_mask_RLEs))))) __PYX_ERR(0, 138, __pyx_L1_error)
  __pyx_v_Rs = ((struct __pyx_obj_11pycocotools_5_mask_RLEs *)__pyx_t_1);
  __pyx_t_1 = 0;

  /* "pycocotools/_mask.pyx":139
 * def decode(rleObjs):
 *     cdef RLEs Rs = _frString(rleObjs)
 *     h, w, n = Rs._R[0].h, Rs._R[0].w, Rs._n             # <<<<<<<<<<<<<<
 *     masks = Masks(h, w, n)
 *     rleDecode( <RLE*>Rs._R, masks._mask, n );
 */
  __pyx_t_5 = (__pyx_v_Rs->_R[0]).h;
  __pyx_t_6 = (__pyx_v_Rs->_R[0]).w;
  __pyx_t_7 = __pyx_v_Rs->_n;
  __pyx_v_h = __pyx_t_5;
  __pyx_v_w = __pyx_t_6;
  __pyx_v_n = __pyx_t_7;

  /* "pycocotools/_mask.pyx":140
 *     cdef RLEs Rs = _frString(rleObjs)
 *     h, w, n = Rs._R[0].h, Rs._R[0].w, Rs._n
 *     masks = Masks(h, w, n)             # <<<<<<<<<<<<<<
 *     rleDecode( <RLE*>Rs._R, masks._mask, n );
 *     return np.array(masks)
 */
  __pyx_t_1 = __Pyx_PyInt_From_siz(__pyx_v_h); if (unlikely(!__pyx_t_1)) __PYX_ERR(0, 140, __pyx_L1_error)
  __Pyx_GOTREF(__pyx_t_1);
  __pyx_t_2 = __Pyx_PyInt_From_siz(__pyx_v_w); if (unlikely(!__pyx_t_2)) __PYX_ERR(0, 140, __pyx_L1_error)
  __Pyx_GOTREF(__pyx_t_2);
  __pyx_t_4 = __Pyx_PyInt_From_siz(__pyx_v_n); if (unlikely(!__pyx_t_4)) __PYX_ERR(0, 140, __pyx_L1_error)
  __Pyx_GOTREF(__pyx_t_4);
  __pyx_t_3 = PyTuple_New(3); if (unlikely(!__pyx_t_3)) __PYX_ERR(0, 140, __pyx_L1_error)
  __Pyx_GOTREF(__pyx_t_3);
  __Pyx_GIVEREF(__pyx_t_1);
  PyTuple_SET_ITEM(__pyx_t_3, 0, __pyx_t_1);
  __Pyx_GIVEREF(__pyx_t_2);
  PyTuple_SET_ITEM(__pyx_t_3, 1, __pyx_t_2);
  __Pyx_GIVEREF(__pyx_t_4);
  PyTuple_SET_ITEM(__pyx_t_3, 2, __pyx_t_4);
  __pyx_t_1 = 0;
  __pyx_t_2 = 0;
  __pyx_t_4 = 0;
  __pyx_t_4 = __Pyx_PyObject_Call(((PyObject *)__pyx_ptype_11pycocotools_5_mask_Masks), __pyx_t_3, NULL); if (unlikely(!__pyx_t_4)) __PYX_ERR(0, 140, __pyx_L1_error)
  __Pyx_GOTREF(__pyx_t_4);
  __Pyx_DECREF(__pyx_t_3); __pyx_t_3 = 0;
  __pyx_v_masks = ((struct __pyx_obj_11pycocotools_5_mask_Masks *)__pyx_t_4);
  __pyx_t_4 = 0;

  /* "pycocotools/_mask.pyx":141
 *     h, w, n = Rs._R[0].h, Rs._R[0].w, Rs._n
 *     masks = Masks(h, w, n)
 *     rleDecode( <RLE*>Rs._R, masks._mask, n );             # <<<<<<<<<<<<<<
 *     return np.array(masks)
 * 
 */
  rleDecode(((RLE *)__pyx_v_Rs->_R), __pyx_v_masks->_mask, __pyx_v_n);

  /* "pycocotools/_mask.pyx":142
 *     masks = Masks(h, w, n)
 *     rleDecode( <RLE*>Rs._R, masks._mask, n );
 *     return np.array(masks)             # <<<<<<<<<<<<<<
 * 
 * def merge(rleObjs, bint intersect=0):
 */
  __Pyx_XDECREF(__pyx_r);
  __pyx_t_3 = __Pyx_GetModuleGlobalName(__pyx_n_s_np); if (unlikely(!__pyx_t_3)) __PYX_ERR(0, 142, __pyx_L1_error)
  __Pyx_GOTREF(__pyx_t_3);
  __pyx_t_2 = __Pyx_PyObject_GetAttrStr(__pyx_t_3, __pyx_n_s_array); if (unlikely(!__pyx_t_2)) __PYX_ERR(0, 142, __pyx_L1_error)
  __Pyx_GOTREF(__pyx_t_2);
  __Pyx_DECREF(__pyx_t_3); __pyx_t_3 = 0;
  __pyx_t_3 = NULL;
  if (CYTHON_COMPILING_IN_CPYTHON && unlikely(PyMethod_Check(__pyx_t_2))) {
    __pyx_t_3 = PyMethod_GET_SELF(__pyx_t_2);
    if (likely(__pyx_t_3)) {
      PyObject* function = PyMethod_GET_FUNCTION(__pyx_t_2);
      __Pyx_INCREF(__pyx_t_3);
      __Pyx_INCREF(function);
      __Pyx_DECREF_SET(__pyx_t_2, function);
    }
  }
  if (!__pyx_t_3) {
    __pyx_t_4 = __Pyx_PyObject_CallOneArg(__pyx_t_2, ((PyObject *)__pyx_v_masks)); if (unlikely(!__pyx_t_4)) __PYX_ERR(0, 142, __pyx_L1_error)
    __Pyx_GOTREF(__pyx_t_4);
  } else {
    __pyx_t_1 = PyTuple_New(1+1); if (unlikely(!__pyx_t_1)) __PYX_ERR(0, 142, __pyx_L1_error)
    __Pyx_GOTREF(__pyx_t_1);
    __Pyx_GIVEREF(__pyx_t_3); PyTuple_SET_ITEM(__pyx_t_1, 0, __pyx_t_3); __pyx_t_3 = NULL;
    __Pyx_INCREF(((PyObject *)__pyx_v_masks));
    __Pyx_GIVEREF(((PyObject *)__pyx_v_masks));
    PyTuple_SET_ITEM(__pyx_t_1, 0+1, ((PyObject *)__pyx_v_masks));
    __pyx_t_4 = __Pyx_PyObject_Call(__pyx_t_2, __pyx_t_1, NULL); if (unlikely(!__pyx_t_4)) __PYX_ERR(0, 142, __pyx_L1_error)
    __Pyx_GOTREF(__pyx_t_4);
    __Pyx_DECREF(__pyx_t_1); __pyx_t_1 = 0;
  }
  __Pyx_DECREF(__pyx_t_2); __pyx_t_2 = 0;
  __pyx_r = __pyx_t_4;
  __pyx_t_4 = 0;
  goto __pyx_L0;

  /* "pycocotools/_mask.pyx":137
 * 
 * # decode mask from compressed list of RLE string or RLEs object
 * def decode(rleObjs):             # <<<<<<<<<<<<<<
 *     cdef RLEs Rs = _frString(rleObjs)
 *     h, w, n = Rs._R[0].h, Rs._R[0].w, Rs._n
 */

  /* function exit code */
  __pyx_L1_error:;
  __Pyx_XDECREF(__pyx_t_1);
  __Pyx_XDECREF(__pyx_t_2);
  __Pyx_XDECREF(__pyx_t_3);
  __Pyx_XDECREF(__pyx_t_4);
  __Pyx_AddTraceback("pycocotools._mask.decode", __pyx_clineno, __pyx_lineno, __pyx_filename);
  __pyx_r = NULL;
  __pyx_L0:;
  __Pyx_XDECREF((PyObject *)__pyx_v_Rs);
  __Pyx_XDECREF((PyObject *)__pyx_v_masks);
  __Pyx_XGIVEREF(__pyx_r);
  __Pyx_RefNannyFinishContext();
  return __pyx_r;
}

/* "pycocotools/_mask.pyx":144
 *     return np.array(masks)
 * 
 * def merge(rleObjs, bint intersect=0):             # <<<<<<<<<<<<<<
 *     cdef RLEs Rs = _frString(rleObjs)
 *     cdef RLEs R = RLEs(1)
 */

/* Python wrapper */
static PyObject *__pyx_pw_11pycocotools_5_mask_9merge(PyObject *__pyx_self, PyObject *__pyx_args, PyObject *__pyx_kwds); /*proto*/
static PyMethodDef __pyx_mdef_11pycocotools_5_mask_9merge = {"merge", (PyCFunction)__pyx_pw_11pycocotools_5_mask_9merge, METH_VARARGS|METH_KEYWORDS, 0};
static PyObject *__pyx_pw_11pycocotools_5_mask_9merge(PyObject *__pyx_self, PyObject *__pyx_args, PyObject *__pyx_kwds) {
  PyObject *__pyx_v_rleObjs = 0;
  int __pyx_v_intersect;
  PyObject *__pyx_r = 0;
  __Pyx_RefNannyDeclarations
  __Pyx_RefNannySetupContext("merge (wrapper)", 0);
  {
    static PyObject **__pyx_pyargnames[] = {&__pyx_n_s_rleObjs,&__pyx_n_s_intersect,0};
    PyObject* values[2] = {0,0};
    if (unlikely(__pyx_kwds)) {
      Py_ssize_t kw_args;
      const Py_ssize_t pos_args = PyTuple_GET_SIZE(__pyx_args);
      switch (pos_args) {
        case  2: values[1] = PyTuple_GET_ITEM(__pyx_args, 1);
        case  1: values[0] = PyTuple_GET_ITEM(__pyx_args, 0);
        case  0: break;
        default: goto __pyx_L5_argtuple_error;
      }
      kw_args = PyDict_Size(__pyx_kwds);
      switch (pos_args) {
        case  0:
        if (likely((values[0] = PyDict_GetItem(__pyx_kwds, __pyx_n_s_rleObjs)) != 0)) kw_args--;
        else goto __pyx_L5_argtuple_error;
        case  1:
        if (kw_args > 0) {
          PyObject* value = PyDict_GetItem(__pyx_kwds, __pyx_n_s_intersect);
          if (value) { values[1] = value; kw_args--; }
        }
      }
      if (unlikely(kw_args > 0)) {
        if (unlikely(__Pyx_ParseOptionalKeywords(__pyx_kwds, __pyx_pyargnames, 0, values, pos_args, "merge") < 0)) __PYX_ERR(0, 144, __pyx_L3_error)
      }
    } else {
      switch (PyTuple_GET_SIZE(__pyx_args)) {
        case  2: values[1] = PyTuple_GET_ITEM(__pyx_args, 1);
        case  1: values[0] = PyTuple_GET_ITEM(__pyx_args, 0);
        break;
        default: goto __pyx_L5_argtuple_error;
      }
    }
    __pyx_v_rleObjs = values[0];
    if (values[1]) {
      __pyx_v_intersect = __Pyx_PyObject_IsTrue(values[1]); if (unlikely((__pyx_v_intersect == (int)-1) && PyErr_Occurred())) __PYX_ERR(0, 144, __pyx_L3_error)
    } else {
      __pyx_v_intersect = ((int)0);
    }
  }
  goto __pyx_L4_argument_unpacking_done;
  __pyx_L5_argtuple_error:;
  __Pyx_RaiseArgtupleInvalid("merge", 0, 1, 2, PyTuple_GET_SIZE(__pyx_args)); __PYX_ERR(0, 144, __pyx_L3_error)
  __pyx_L3_error:;
  __Pyx_AddTraceback("pycocotools._mask.merge", __pyx_clineno, __pyx_lineno, __pyx_filename);
  __Pyx_RefNannyFinishContext();
  return NULL;
  __pyx_L4_argument_unpacking_done:;
  __pyx_r = __pyx_pf_11pycocotools_5_mask_8merge(__pyx_self, __pyx_v_rleObjs, __pyx_v_intersect);

  /* function exit code */
  __Pyx_RefNannyFinishContext();
  return __pyx_r;
}

static PyObject *__pyx_pf_11pycocotools_5_mask_8merge(CYTHON_UNUSED PyObject *__pyx_self, PyObject *__pyx_v_rleObjs, int __pyx_v_intersect) {
  struct __pyx_obj_11pycocotools_5_mask_RLEs *__pyx_v_Rs = 0;
  struct __pyx_obj_11pycocotools_5_mask_RLEs *__pyx_v_R = 0;
  PyObject *__pyx_v_obj = NULL;
  PyObject *__pyx_r = NULL;
  __Pyx_RefNannyDeclarations
  PyObject *__pyx_t_1 = NULL;
  PyObject *__pyx_t_2 = NULL;
  PyObject *__pyx_t_3 = NULL;
  PyObject *__pyx_t_4 = NULL;
  __Pyx_RefNannySetupContext("merge", 0);

  /* "pycocotools/_mask.pyx":145
 * 
 * def merge(rleObjs, bint intersect=0):
 *     cdef RLEs Rs = _frString(rleObjs)             # <<<<<<<<<<<<<<
 *     cdef RLEs R = RLEs(1)
 *     rleMerge(<RLE*>Rs._R, <RLE*> R._R, <siz> Rs._n, intersect)
 */
  __pyx_t_2 = __Pyx_GetModuleGlobalName(__pyx_n_s_frString); if (unlikely(!__pyx_t_2)) __PYX_ERR(0, 145, __pyx_L1_error)
  __Pyx_GOTREF(__pyx_t_2);
  __pyx_t_3 = NULL;
  if (CYTHON_COMPILING_IN_CPYTHON && unlikely(PyMethod_Check(__pyx_t_2))) {
    __pyx_t_3 = PyMethod_GET_SELF(__pyx_t_2);
    if (likely(__pyx_t_3)) {
      PyObject* function = PyMethod_GET_FUNCTION(__pyx_t_2);
      __Pyx_INCREF(__pyx_t_3);
      __Pyx_INCREF(function);
      __Pyx_DECREF_SET(__pyx_t_2, function);
    }
  }
  if (!__pyx_t_3) {
    __pyx_t_1 = __Pyx_PyObject_CallOneArg(__pyx_t_2, __pyx_v_rleObjs); if (unlikely(!__pyx_t_1)) __PYX_ERR(0, 145, __pyx_L1_error)
    __Pyx_GOTREF(__pyx_t_1);
  } else {
    __pyx_t_4 = PyTuple_New(1+1); if (unlikely(!__pyx_t_4)) __PYX_ERR(0, 145, __pyx_L1_error)
    __Pyx_GOTREF(__pyx_t_4);
    __Pyx_GIVEREF(__pyx_t_3); PyTuple_SET_ITEM(__pyx_t_4, 0, __pyx_t_3); __pyx_t_3 = NULL;
    __Pyx_INCREF(__pyx_v_rleObjs);
    __Pyx_GIVEREF(__pyx_v_rleObjs);
    PyTuple_SET_ITEM(__pyx_t_4, 0+1, __pyx_v_rleObjs);
    __pyx_t_1 = __Pyx_PyObject_Call(__pyx_t_2, __pyx_t_4, NULL); if (unlikely(!__pyx_t_1)) __PYX_ERR(0, 145, __pyx_L1_error)
    __Pyx_GOTREF(__pyx_t_1);
    __Pyx_DECREF(__pyx_t_4); __pyx_t_4 = 0;
  }
  __Pyx_DECREF(__pyx_t_2); __pyx_t_2 = 0;
  if (!(likely(((__pyx_t_1) == Py_None) || likely(__Pyx_TypeTest(__pyx_t_1, __pyx_ptype_11pycocotools_5_mask_RLEs))))) __PYX_ERR(0, 145, __pyx_L1_error)
  __pyx_v_Rs = ((struct __pyx_obj_11pycocotools_5_mask_RLEs *)__pyx_t_1);
  __pyx_t_1 = 0;

  /* "pycocotools/_mask.pyx":146
 * def merge(rleObjs, bint intersect=0):
 *     cdef RLEs Rs = _frString(rleObjs)
 *     cdef RLEs R = RLEs(1)             # <<<<<<<<<<<<<<
 *     rleMerge(<RLE*>Rs._R, <RLE*> R._R, <siz> Rs._n, intersect)
 *     obj = _toString(R)[0]
 */
  __pyx_t_1 = __Pyx_PyObject_Call(((PyObject *)__pyx_ptype_11pycocotools_5_mask_RLEs), __pyx_tuple_, NULL); if (unlikely(!__pyx_t_1)) __PYX_ERR(0, 146, __pyx_L1_error)
  __Pyx_GOTREF(__pyx_t_1);
  __pyx_v_R = ((struct __pyx_obj_11pycocotools_5_mask_RLEs *)__pyx_t_1);
  __pyx_t_1 = 0;

  /* "pycocotools/_mask.pyx":147
 *     cdef RLEs Rs = _frString(rleObjs)
 *     cdef RLEs R = RLEs(1)
 *     rleMerge(<RLE*>Rs._R, <RLE*> R._R, <siz> Rs._n, intersect)             # <<<<<<<<<<<<<<
 *     obj = _toString(R)[0]
 *     return obj
 */
  rleMerge(((RLE *)__pyx_v_Rs->_R), ((RLE *)__pyx_v_R->_R), ((siz)__pyx_v_Rs->_n), __pyx_v_intersect);

  /* "pycocotools/_mask.pyx":148
 *     cdef RLEs R = RLEs(1)
 *     rleMerge(<RLE*>Rs._R, <RLE*> R._R, <siz> Rs._n, intersect)
 *     obj = _toString(R)[0]             # <<<<<<<<<<<<<<
 *     return obj
 * 
 */
  __pyx_t_2 = __Pyx_GetModuleGlobalName(__pyx_n_s_toString); if (unlikely(!__pyx_t_2)) __PYX_ERR(0, 148, __pyx_L1_error)
  __Pyx_GOTREF(__pyx_t_2);
  __pyx_t_4 = NULL;
  if (CYTHON_COMPILING_IN_CPYTHON && unlikely(PyMethod_Check(__pyx_t_2))) {
    __pyx_t_4 = PyMethod_GET_SELF(__pyx_t_2);
    if (likely(__pyx_t_4)) {
      PyObject* function = PyMethod_GET_FUNCTION(__pyx_t_2);
      __Pyx_INCREF(__pyx_t_4);
      __Pyx_INCREF(function);
      __Pyx_DECREF_SET(__pyx_t_2, function);
    }
  }
  if (!__pyx_t_4) {
    __pyx_t_1 = __Pyx_PyObject_CallOneArg(__pyx_t_2, ((PyObject *)__pyx_v_R)); if (unlikely(!__pyx_t_1)) __PYX_ERR(0, 148, __pyx_L1_error)
    __Pyx_GOTREF(__pyx_t_1);
  } else {
    __pyx_t_3 = PyTuple_New(1+1); if (unlikely(!__pyx_t_3)) __PYX_ERR(0, 148, __pyx_L1_error)
    __Pyx_GOTREF(__pyx_t_3);
    __Pyx_GIVEREF(__pyx_t_4); PyTuple_SET_ITEM(__pyx_t_3, 0, __pyx_t_4); __pyx_t_4 = NULL;
    __Pyx_INCREF(((PyObject *)__pyx_v_R));
    __Pyx_GIVEREF(((PyObject *)__pyx_v_R));
    PyTuple_SET_ITEM(__pyx_t_3, 0+1, ((PyObject *)__pyx_v_R));
    __pyx_t_1 = __Pyx_PyObject_Call(__pyx_t_2, __pyx_t_3, NULL); if (unlikely(!__pyx_t_1)) __PYX_ERR(0, 148, __pyx_L1_error)
    __Pyx_GOTREF(__pyx_t_1);
    __Pyx_DECREF(__pyx_t_3); __pyx_t_3 = 0;
  }
  __Pyx_DECREF(__pyx_t_2); __pyx_t_2 = 0;
  __pyx_t_2 = __Pyx_GetItemInt(__pyx_t_1, 0, long, 1, __Pyx_PyInt_From_long, 0, 0, 1); if (unlikely(!__pyx_t_2)) __PYX_ERR(0, 148, __pyx_L1_error)
  __Pyx_GOTREF(__pyx_t_2);
  __Pyx_DECREF(__pyx_t_1); __pyx_t_1 = 0;
  __pyx_v_obj = __pyx_t_2;
  __pyx_t_2 = 0;

  /* "pycocotools/_mask.pyx":149
 *     rleMerge(<RLE*>Rs._R, <RLE*> R._R, <siz> Rs._n, intersect)
 *     obj = _toString(R)[0]
 *     return obj             # <<<<<<<<<<<<<<
 * 
 * def area(rleObjs):
 */
  __Pyx_XDECREF(__pyx_r);
  __Pyx_INCREF(__pyx_v_obj);
  __pyx_r = __pyx_v_obj;
  goto __pyx_L0;

  /* "pycocotools/_mask.pyx":144
 *     return np.array(masks)
 * 
 * def merge(rleObjs, bint intersect=0):             # <<<<<<<<<<<<<<
 *     cdef RLEs Rs = _frString(rleObjs)
 *     cdef RLEs R = RLEs(1)
 */

  /* function exit code */
  __pyx_L1_error:;
  __Pyx_XDECREF(__pyx_t_1);
  __Pyx_XDECREF(__pyx_t_2);
  __Pyx_XDECREF(__pyx_t_3);
  __Pyx_XDECREF(__pyx_t_4);
  __Pyx_AddTraceback("pycocotools._mask.merge", __pyx_clineno, __pyx_lineno, __pyx_filename);
  __pyx_r = NULL;
  __pyx_L0:;
  __Pyx_XDECREF((PyObject *)__pyx_v_Rs);
  __Pyx_XDECREF((PyObject *)__pyx_v_R);
  __Pyx_XDECREF(__pyx_v_obj);
  __Pyx_XGIVEREF(__pyx_r);
  __Pyx_RefNannyFinishContext();
  return __pyx_r;
}

/* "pycocotools/_mask.pyx":151
 *     return obj
 * 
 * def area(rleObjs):             # <<<<<<<<<<<<<<
 *     cdef RLEs Rs = _frString(rleObjs)
 *     cdef uint* _a = <uint*> malloc(Rs._n* sizeof(uint))
 */

/* Python wrapper */
static PyObject *__pyx_pw_11pycocotools_5_mask_11area(PyObject *__pyx_self, PyObject *__pyx_v_rleObjs); /*proto*/
static PyMethodDef __pyx_mdef_11pycocotools_5_mask_11area = {"area", (PyCFunction)__pyx_pw_11pycocotools_5_mask_11area, METH_O, 0};
static PyObject *__pyx_pw_11pycocotools_5_mask_11area(PyObject *__pyx_self, PyObject *__pyx_v_rleObjs) {
  PyObject *__pyx_r = 0;
  __Pyx_RefNannyDeclarations
  __Pyx_RefNannySetupContext("area (wrapper)", 0);
  __pyx_r = __pyx_pf_11pycocotools_5_mask_10area(__pyx_self, ((PyObject *)__pyx_v_rleObjs));

  /* function exit code */
  __Pyx_RefNannyFinishContext();
  return __pyx_r;
}

static PyObject *__pyx_pf_11pycocotools_5_mask_10area(CYTHON_UNUSED PyObject *__pyx_self, PyObject *__pyx_v_rleObjs) {
  struct __pyx_obj_11pycocotools_5_mask_RLEs *__pyx_v_Rs = 0;
  uint *__pyx_v__a;
  npy_intp __pyx_v_shape[1];
  PyObject *__pyx_v_a = NULL;
  PyObject *__pyx_r = NULL;
  __Pyx_RefNannyDeclarations
  PyObject *__pyx_t_1 = NULL;
  PyObject *__pyx_t_2 = NULL;
  PyObject *__pyx_t_3 = NULL;
  PyObject *__pyx_t_4 = NULL;
  PyObject *__pyx_t_5 = NULL;
  __Pyx_RefNannySetupContext("area", 0);

  /* "pycocotools/_mask.pyx":152
 * 
 * def area(rleObjs):
 *     cdef RLEs Rs = _frString(rleObjs)             # <<<<<<<<<<<<<<
 *     cdef uint* _a = <uint*> malloc(Rs._n* sizeof(uint))
 *     rleArea(Rs._R, Rs._n, _a)
 */
  __pyx_t_2 = __Pyx_GetModuleGlobalName(__pyx_n_s_frString); if (unlikely(!__pyx_t_2)) __PYX_ERR(0, 152, __pyx_L1_error)
  __Pyx_GOTREF(__pyx_t_2);
  __pyx_t_3 = NULL;
  if (CYTHON_COMPILING_IN_CPYTHON && unlikely(PyMethod_Check(__pyx_t_2))) {
    __pyx_t_3 = PyMethod_GET_SELF(__pyx_t_2);
    if (likely(__pyx_t_3)) {
      PyObject* function = PyMethod_GET_FUNCTION(__pyx_t_2);
      __Pyx_INCREF(__pyx_t_3);
      __Pyx_INCREF(function);
      __Pyx_DECREF_SET(__pyx_t_2, function);
    }
  }
  if (!__pyx_t_3) {
    __pyx_t_1 = __Pyx_PyObject_CallOneArg(__pyx_t_2, __pyx_v_rleObjs); if (unlikely(!__pyx_t_1)) __PYX_ERR(0, 152, __pyx_L1_error)
    __Pyx_GOTREF(__pyx_t_1);
  } else {
    __pyx_t_4 = PyTuple_New(1+1); if (unlikely(!__pyx_t_4)) __PYX_ERR(0, 152, __pyx_L1_error)
    __Pyx_GOTREF(__pyx_t_4);
    __Pyx_GIVEREF(__pyx_t_3); PyTuple_SET_ITEM(__pyx_t_4, 0, __pyx_t_3); __pyx_t_3 = NULL;
    __Pyx_INCREF(__pyx_v_rleObjs);
    __Pyx_GIVEREF(__pyx_v_rleObjs);
    PyTuple_SET_ITEM(__pyx_t_4, 0+1, __pyx_v_rleObjs);
    __pyx_t_1 = __Pyx_PyObject_Call(__pyx_t_2, __pyx_t_4, NULL); if (unlikely(!__pyx_t_1)) __PYX_ERR(0, 152, __pyx_L1_error)
    __Pyx_GOTREF(__pyx_t_1);
    __Pyx_DECREF(__pyx_t_4); __pyx_t_4 = 0;
  }
  __Pyx_DECREF(__pyx_t_2); __pyx_t_2 = 0;
  if (!(likely(((__pyx_t_1) == Py_None) || likely(__Pyx_TypeTest(__pyx_t_1, __pyx_ptype_11pycocotools_5_mask_RLEs))))) __PYX_ERR(0, 152, __pyx_L1_error)
  __pyx_v_Rs = ((struct __pyx_obj_11pycocotools_5_mask_RLEs *)__pyx_t_1);
  __pyx_t_1 = 0;

  /* "pycocotools/_mask.pyx":153
 * def area(rleObjs):
 *     cdef RLEs Rs = _frString(rleObjs)
 *     cdef uint* _a = <uint*> malloc(Rs._n* sizeof(uint))             # <<<<<<<<<<<<<<
 *     rleArea(Rs._R, Rs._n, _a)
 *     cdef np.npy_intp shape[1]
 */
  __pyx_v__a = ((uint *)malloc((__pyx_v_Rs->_n * (sizeof(unsigned int)))));

  /* "pycocotools/_mask.pyx":154
 *     cdef RLEs Rs = _frString(rleObjs)
 *     cdef uint* _a = <uint*> malloc(Rs._n* sizeof(uint))
 *     rleArea(Rs._R, Rs._n, _a)             # <<<<<<<<<<<<<<
 *     cdef np.npy_intp shape[1]
 *     shape[0] = <np.npy_intp> Rs._n
 */
  rleArea(__pyx_v_Rs->_R, __pyx_v_Rs->_n, __pyx_v__a);

  /* "pycocotools/_mask.pyx":156
 *     rleArea(Rs._R, Rs._n, _a)
 *     cdef np.npy_intp shape[1]
 *     shape[0] = <np.npy_intp> Rs._n             # <<<<<<<<<<<<<<
 *     a = np.array((Rs._n, ), dtype=np.uint8)
 *     a = np.PyArray_SimpleNewFromData(1, shape, np.NPY_UINT32, _a)
 */
  (__pyx_v_shape[0]) = ((npy_intp)__pyx_v_Rs->_n);

  /* "pycocotools/_mask.pyx":157
 *     cdef np.npy_intp shape[1]
 *     shape[0] = <np.npy_intp> Rs._n
 *     a = np.array((Rs._n, ), dtype=np.uint8)             # <<<<<<<<<<<<<<
 *     a = np.PyArray_SimpleNewFromData(1, shape, np.NPY_UINT32, _a)
 *     PyArray_ENABLEFLAGS(a, np.NPY_OWNDATA)
 */
  __pyx_t_1 = __Pyx_GetModuleGlobalName(__pyx_n_s_np); if (unlikely(!__pyx_t_1)) __PYX_ERR(0, 157, __pyx_L1_error)
  __Pyx_GOTREF(__pyx_t_1);
  __pyx_t_2 = __Pyx_PyObject_GetAttrStr(__pyx_t_1, __pyx_n_s_array); if (unlikely(!__pyx_t_2)) __PYX_ERR(0, 157, __pyx_L1_error)
  __Pyx_GOTREF(__pyx_t_2);
  __Pyx_DECREF(__pyx_t_1); __pyx_t_1 = 0;
  __pyx_t_1 = __Pyx_PyInt_From_siz(__pyx_v_Rs->_n); if (unlikely(!__pyx_t_1)) __PYX_ERR(0, 157, __pyx_L1_error)
  __Pyx_GOTREF(__pyx_t_1);
  __pyx_t_4 = PyTuple_New(1); if (unlikely(!__pyx_t_4)) __PYX_ERR(0, 157, __pyx_L1_error)
  __Pyx_GOTREF(__pyx_t_4);
  __Pyx_GIVEREF(__pyx_t_1);
  PyTuple_SET_ITEM(__pyx_t_4, 0, __pyx_t_1);
  __pyx_t_1 = 0;
  __pyx_t_1 = PyTuple_New(1); if (unlikely(!__pyx_t_1)) __PYX_ERR(0, 157, __pyx_L1_error)
  __Pyx_GOTREF(__pyx_t_1);
  __Pyx_GIVEREF(__pyx_t_4);
  PyTuple_SET_ITEM(__pyx_t_1, 0, __pyx_t_4);
  __pyx_t_4 = 0;
  __pyx_t_4 = PyDict_New(); if (unlikely(!__pyx_t_4)) __PYX_ERR(0, 157, __pyx_L1_error)
  __Pyx_GOTREF(__pyx_t_4);
  __pyx_t_3 = __Pyx_GetModuleGlobalName(__pyx_n_s_np); if (unlikely(!__pyx_t_3)) __PYX_ERR(0, 157, __pyx_L1_error)
  __Pyx_GOTREF(__pyx_t_3);
  __pyx_t_5 = __Pyx_PyObject_GetAttrStr(__pyx_t_3, __pyx_n_s_uint8); if (unlikely(!__pyx_t_5)) __PYX_ERR(0, 157, __pyx_L1_error)
  __Pyx_GOTREF(__pyx_t_5);
  __Pyx_DECREF(__pyx_t_3); __pyx_t_3 = 0;
  if (PyDict_SetItem(__pyx_t_4, __pyx_n_s_dtype, __pyx_t_5) < 0) __PYX_ERR(0, 157, __pyx_L1_error)
  __Pyx_DECREF(__pyx_t_5); __pyx_t_5 = 0;
  __pyx_t_5 = __Pyx_PyObject_Call(__pyx_t_2, __pyx_t_1, __pyx_t_4); if (unlikely(!__pyx_t_5)) __PYX_ERR(0, 157, __pyx_L1_error)
  __Pyx_GOTREF(__pyx_t_5);
  __Pyx_DECREF(__pyx_t_2); __pyx_t_2 = 0;
  __Pyx_DECREF(__pyx_t_1); __pyx_t_1 = 0;
  __Pyx_DECREF(__pyx_t_4); __pyx_t_4 = 0;
  __pyx_v_a = __pyx_t_5;
  __pyx_t_5 = 0;

  /* "pycocotools/_mask.pyx":158
 *     shape[0] = <np.npy_intp> Rs._n
 *     a = np.array((Rs._n, ), dtype=np.uint8)
 *     a = np.PyArray_SimpleNewFromData(1, shape, np.NPY_UINT32, _a)             # <<<<<<<<<<<<<<
 *     PyArray_ENABLEFLAGS(a, np.NPY_OWNDATA)
 *     return a
 */
  __pyx_t_5 = PyArray_SimpleNewFromData(1, __pyx_v_shape, NPY_UINT32, __pyx_v__a); if (unlikely(!__pyx_t_5)) __PYX_ERR(0, 158, __pyx_L1_error)
  __Pyx_GOTREF(__pyx_t_5);
  __Pyx_DECREF_SET(__pyx_v_a, __pyx_t_5);
  __pyx_t_5 = 0;

  /* "pycocotools/_mask.pyx":159
 *     a = np.array((Rs._n, ), dtype=np.uint8)
 *     a = np.PyArray_SimpleNewFromData(1, shape, np.NPY_UINT32, _a)
 *     PyArray_ENABLEFLAGS(a, np.NPY_OWNDATA)             # <<<<<<<<<<<<<<
 *     return a
 * 
 */
  if (!(likely(((__pyx_v_a) == Py_None) || likely(__Pyx_TypeTest(__pyx_v_a, __pyx_ptype_5numpy_ndarray))))) __PYX_ERR(0, 159, __pyx_L1_error)
  PyArray_ENABLEFLAGS(((PyArrayObject *)__pyx_v_a), NPY_OWNDATA);

  /* "pycocotools/_mask.pyx":160
 *     a = np.PyArray_SimpleNewFromData(1, shape, np.NPY_UINT32, _a)
 *     PyArray_ENABLEFLAGS(a, np.NPY_OWNDATA)
 *     return a             # <<<<<<<<<<<<<<
 * 
 * # iou computation. support function overload (RLEs-RLEs and bbox-bbox).
 */
  __Pyx_XDECREF(__pyx_r);
  __Pyx_INCREF(__pyx_v_a);
  __pyx_r = __pyx_v_a;
  goto __pyx_L0;

  /* "pycocotools/_mask.pyx":151
 *     return obj
 * 
 * def area(rleObjs):             # <<<<<<<<<<<<<<
 *     cdef RLEs Rs = _frString(rleObjs)
 *     cdef uint* _a = <uint*> malloc(Rs._n* sizeof(uint))
 */

  /* function exit code */
  __pyx_L1_error:;
  __Pyx_XDECREF(__pyx_t_1);
  __Pyx_XDECREF(__pyx_t_2);
  __Pyx_XDECREF(__pyx_t_3);
  __Pyx_XDECREF(__pyx_t_4);
  __Pyx_XDECREF(__pyx_t_5);
  __Pyx_AddTraceback("pycocotools._mask.area", __pyx_clineno, __pyx_lineno, __pyx_filename);
  __pyx_r = NULL;
  __pyx_L0:;
  __Pyx_XDECREF((PyObject *)__pyx_v_Rs);
  __Pyx_XDECREF(__pyx_v_a);
  __Pyx_XGIVEREF(__pyx_r);
  __Pyx_RefNannyFinishContext();
  return __pyx_r;
}

/* "pycocotools/_mask.pyx":163
 * 
 * # iou computation. support function overload (RLEs-RLEs and bbox-bbox).
 * def iou( dt, gt, pyiscrowd ):             # <<<<<<<<<<<<<<
 *     def _preproc(objs):
 *         if len(objs) == 0:
 */

/* Python wrapper */
static PyObject *__pyx_pw_11pycocotools_5_mask_13iou(PyObject *__pyx_self, PyObject *__pyx_args, PyObject *__pyx_kwds); /*proto*/
static PyMethodDef __pyx_mdef_11pycocotools_5_mask_13iou = {"iou", (PyCFunction)__pyx_pw_11pycocotools_5_mask_13iou, METH_VARARGS|METH_KEYWORDS, 0};
static PyObject *__pyx_pw_11pycocotools_5_mask_13iou(PyObject *__pyx_self, PyObject *__pyx_args, PyObject *__pyx_kwds) {
  PyObject *__pyx_v_dt = 0;
  PyObject *__pyx_v_gt = 0;
  PyObject *__pyx_v_pyiscrowd = 0;
  PyObject *__pyx_r = 0;
  __Pyx_RefNannyDeclarations
  __Pyx_RefNannySetupContext("iou (wrapper)", 0);
  {
    static PyObject **__pyx_pyargnames[] = {&__pyx_n_s_dt,&__pyx_n_s_gt,&__pyx_n_s_pyiscrowd,0};
    PyObject* values[3] = {0,0,0};
    if (unlikely(__pyx_kwds)) {
      Py_ssize_t kw_args;
      const Py_ssize_t pos_args = PyTuple_GET_SIZE(__pyx_args);
      switch (pos_args) {
        case  3: values[2] = PyTuple_GET_ITEM(__pyx_args, 2);
        case  2: values[1] = PyTuple_GET_ITEM(__pyx_args, 1);
        case  1: values[0] = PyTuple_GET_ITEM(__pyx_args, 0);
        case  0: break;
        default: goto __pyx_L5_argtuple_error;
      }
      kw_args = PyDict_Size(__pyx_kwds);
      switch (pos_args) {
        case  0:
        if (likely((values[0] = PyDict_GetItem(__pyx_kwds, __pyx_n_s_dt)) != 0)) kw_args--;
        else goto __pyx_L5_argtuple_error;
        case  1:
        if (likely((values[1] = PyDict_GetItem(__pyx_kwds, __pyx_n_s_gt)) != 0)) kw_args--;
        else {
          __Pyx_RaiseArgtupleInvalid("iou", 1, 3, 3, 1); __PYX_ERR(0, 163, __pyx_L3_error)
        }
        case  2:
        if (likely((values[2] = PyDict_GetItem(__pyx_kwds, __pyx_n_s_pyiscrowd)) != 0)) kw_args--;
        else {
          __Pyx_RaiseArgtupleInvalid("iou", 1, 3, 3, 2); __PYX_ERR(0, 163, __pyx_L3_error)
        }
      }
      if (unlikely(kw_args > 0)) {
        if (unlikely(__Pyx_ParseOptionalKeywords(__pyx_kwds, __pyx_pyargnames, 0, values, pos_args, "iou") < 0)) __PYX_ERR(0, 163, __pyx_L3_error)
      }
    } else if (PyTuple_GET_SIZE(__pyx_args) != 3) {
      goto __pyx_L5_argtuple_error;
    } else {
      values[0] = PyTuple_GET_ITEM(__pyx_args, 0);
      values[1] = PyTuple_GET_ITEM(__pyx_args, 1);
      values[2] = PyTuple_GET_ITEM(__pyx_args, 2);
    }
    __pyx_v_dt = values[0];
    __pyx_v_gt = values[1];
    __pyx_v_pyiscrowd = values[2];
  }
  goto __pyx_L4_argument_unpacking_done;
  __pyx_L5_argtuple_error:;
  __Pyx_RaiseArgtupleInvalid("iou", 1, 3, 3, PyTuple_GET_SIZE(__pyx_args)); __PYX_ERR(0, 163, __pyx_L3_error)
  __pyx_L3_error:;
  __Pyx_AddTraceback("pycocotools._mask.iou", __pyx_clineno, __pyx_lineno, __pyx_filename);
  __Pyx_RefNannyFinishContext();
  return NULL;
  __pyx_L4_argument_unpacking_done:;
  __pyx_r = __pyx_pf_11pycocotools_5_mask_12iou(__pyx_self, __pyx_v_dt, __pyx_v_gt, __pyx_v_pyiscrowd);

  /* function exit code */
  __Pyx_RefNannyFinishContext();
  return __pyx_r;
}

/* "pycocotools/_mask.pyx":164
 * # iou computation. support function overload (RLEs-RLEs and bbox-bbox).
 * def iou( dt, gt, pyiscrowd ):
 *     def _preproc(objs):             # <<<<<<<<<<<<<<
 *         if len(objs) == 0:
 *             return objs
 */

/* Python wrapper */
static PyObject *__pyx_pw_11pycocotools_5_mask_3iou_1_preproc(PyObject *__pyx_self, PyObject *__pyx_v_objs); /*proto*/
static PyMethodDef __pyx_mdef_11pycocotools_5_mask_3iou_1_preproc = {"_preproc", (PyCFunction)__pyx_pw_11pycocotools_5_mask_3iou_1_preproc, METH_O, 0};
static PyObject *__pyx_pw_11pycocotools_5_mask_3iou_1_preproc(PyObject *__pyx_self, PyObject *__pyx_v_objs) {
  PyObject *__pyx_r = 0;
  __Pyx_RefNannyDeclarations
  __Pyx_RefNannySetupContext("_preproc (wrapper)", 0);
  __pyx_r = __pyx_pf_11pycocotools_5_mask_3iou__preproc(__pyx_self, ((PyObject *)__pyx_v_objs));

  /* function exit code */
  __Pyx_RefNannyFinishContext();
  return __pyx_r;
}

static PyObject *__pyx_pf_11pycocotools_5_mask_3iou__preproc(CYTHON_UNUSED PyObject *__pyx_self, PyObject *__pyx_v_objs) {
  PyObject *__pyx_v_isbox = NULL;
  PyObject *__pyx_v_isrle = NULL;
  PyObject *__pyx_v_obj = NULL;
  PyObject *__pyx_r = NULL;
  __Pyx_RefNannyDeclarations
  Py_ssize_t __pyx_t_1;
  int __pyx_t_2;
  PyObject *__pyx_t_3 = NULL;
  PyObject *__pyx_t_4 = NULL;
  PyObject *__pyx_t_5 = NULL;
  PyObject *__pyx_t_6 = NULL;
  PyObject *__pyx_t_7 = NULL;
  int __pyx_t_8;
  int __pyx_t_9;
  PyObject *__pyx_t_10 = NULL;
  PyObject *(*__pyx_t_11)(PyObject *);
  PyObject *__pyx_t_12 = NULL;
  Py_ssize_t __pyx_t_13;
  PyObject *__pyx_t_14 = NULL;
  __Pyx_RefNannySetupContext("_preproc", 0);
  __Pyx_INCREF(__pyx_v_objs);

  /* "pycocotools/_mask.pyx":165
 * def iou( dt, gt, pyiscrowd ):
 *     def _preproc(objs):
 *         if len(objs) == 0:             # <<<<<<<<<<<<<<
 *             return objs
 *         if type(objs) == np.ndarray:
 */
  __pyx_t_1 = PyObject_Length(__pyx_v_objs); if (unlikely(__pyx_t_1 == -1)) __PYX_ERR(0, 165, __pyx_L1_error)
  __pyx_t_2 = ((__pyx_t_1 == 0) != 0);
  if (__pyx_t_2) {

    /* "pycocotools/_mask.pyx":166
 *     def _preproc(objs):
 *         if len(objs) == 0:
 *             return objs             # <<<<<<<<<<<<<<
 *         if type(objs) == np.ndarray:
 *             if len(objs.shape) == 1:
 */
    __Pyx_XDECREF(__pyx_r);
    __Pyx_INCREF(__pyx_v_objs);
    __pyx_r = __pyx_v_objs;
    goto __pyx_L0;

    /* "pycocotools/_mask.pyx":165
 * def iou( dt, gt, pyiscrowd ):
 *     def _preproc(objs):
 *         if len(objs) == 0:             # <<<<<<<<<<<<<<
 *             return objs
 *         if type(objs) == np.ndarray:
 */
  }

  /* "pycocotools/_mask.pyx":167
 *         if len(objs) == 0:
 *             return objs
 *         if type(objs) == np.ndarray:             # <<<<<<<<<<<<<<
 *             if len(objs.shape) == 1:
 *                 objs = objs.reshape((objs[0], 1))
 */
  __pyx_t_3 = PyObject_RichCompare(((PyObject *)Py_TYPE(__pyx_v_objs)), ((PyObject *)__pyx_ptype_5numpy_ndarray), Py_EQ); __Pyx_XGOTREF(__pyx_t_3); if (unlikely(!__pyx_t_3)) __PYX_ERR(0, 167, __pyx_L1_error)
  __pyx_t_2 = __Pyx_PyObject_IsTrue(__pyx_t_3); if (unlikely(__pyx_t_2 < 0)) __PYX_ERR(0, 167, __pyx_L1_error)
  __Pyx_DECREF(__pyx_t_3); __pyx_t_3 = 0;
  if (__pyx_t_2) {

    /* "pycocotools/_mask.pyx":168
 *             return objs
 *         if type(objs) == np.ndarray:
 *             if len(objs.shape) == 1:             # <<<<<<<<<<<<<<
 *                 objs = objs.reshape((objs[0], 1))
 *             # check if it's Nx4 bbox
 */
    __pyx_t_3 = __Pyx_PyObject_GetAttrStr(__pyx_v_objs, __pyx_n_s_shape); if (unlikely(!__pyx_t_3)) __PYX_ERR(0, 168, __pyx_L1_error)
    __Pyx_GOTREF(__pyx_t_3);
    __pyx_t_1 = PyObject_Length(__pyx_t_3); if (unlikely(__pyx_t_1 == -1)) __PYX_ERR(0, 168, __pyx_L1_error)
    __Pyx_DECREF(__pyx_t_3); __pyx_t_3 = 0;
    __pyx_t_2 = ((__pyx_t_1 == 1) != 0);
    if (__pyx_t_2) {

      /* "pycocotools/_mask.pyx":169
 *         if type(objs) == np.ndarray:
 *             if len(objs.shape) == 1:
 *                 objs = objs.reshape((objs[0], 1))             # <<<<<<<<<<<<<<
 *             # check if it's Nx4 bbox
 *             if not len(objs.shape) == 2 or not objs.shape[1] == 4:
 */
      __pyx_t_4 = __Pyx_PyObject_GetAttrStr(__pyx_v_objs, __pyx_n_s_reshape); if (unlikely(!__pyx_t_4)) __PYX_ERR(0, 169, __pyx_L1_error)
      __Pyx_GOTREF(__pyx_t_4);
      __pyx_t_5 = __Pyx_GetItemInt(__pyx_v_objs, 0, long, 1, __Pyx_PyInt_From_long, 0, 0, 1); if (unlikely(!__pyx_t_5)) __PYX_ERR(0, 169, __pyx_L1_error)
      __Pyx_GOTREF(__pyx_t_5);
      __pyx_t_6 = PyTuple_New(2); if (unlikely(!__pyx_t_6)) __PYX_ERR(0, 169, __pyx_L1_error)
      __Pyx_GOTREF(__pyx_t_6);
      __Pyx_GIVEREF(__pyx_t_5);
      PyTuple_SET_ITEM(__pyx_t_6, 0, __pyx_t_5);
      __Pyx_INCREF(__pyx_int_1);
      __Pyx_GIVEREF(__pyx_int_1);
      PyTuple_SET_ITEM(__pyx_t_6, 1, __pyx_int_1);
      __pyx_t_5 = 0;
      __pyx_t_5 = NULL;
      if (CYTHON_COMPILING_IN_CPYTHON && likely(PyMethod_Check(__pyx_t_4))) {
        __pyx_t_5 = PyMethod_GET_SELF(__pyx_t_4);
        if (likely(__pyx_t_5)) {
          PyObject* function = PyMethod_GET_FUNCTION(__pyx_t_4);
          __Pyx_INCREF(__pyx_t_5);
          __Pyx_INCREF(function);
          __Pyx_DECREF_SET(__pyx_t_4, function);
        }
      }
      if (!__pyx_t_5) {
        __pyx_t_3 = __Pyx_PyObject_CallOneArg(__pyx_t_4, __pyx_t_6); if (unlikely(!__pyx_t_3)) __PYX_ERR(0, 169, __pyx_L1_error)
        __Pyx_DECREF(__pyx_t_6); __pyx_t_6 = 0;
        __Pyx_GOTREF(__pyx_t_3);
      } else {
        __pyx_t_7 = PyTuple_New(1+1); if (unlikely(!__pyx_t_7)) __PYX_ERR(0, 169, __pyx_L1_error)
        __Pyx_GOTREF(__pyx_t_7);
        __Pyx_GIVEREF(__pyx_t_5); PyTuple_SET_ITEM(__pyx_t_7, 0, __pyx_t_5); __pyx_t_5 = NULL;
        __Pyx_GIVEREF(__pyx_t_6);
        PyTuple_SET_ITEM(__pyx_t_7, 0+1, __pyx_t_6);
        __pyx_t_6 = 0;
        __pyx_t_3 = __Pyx_PyObject_Call(__pyx_t_4, __pyx_t_7, NULL); if (unlikely(!__pyx_t_3)) __PYX_ERR(0, 169, __pyx_L1_error)
        __Pyx_GOTREF(__pyx_t_3);
        __Pyx_DECREF(__pyx_t_7); __pyx_t_7 = 0;
      }
      __Pyx_DECREF(__pyx_t_4); __pyx_t_4 = 0;
      __Pyx_DECREF_SET(__pyx_v_objs, __pyx_t_3);
      __pyx_t_3 = 0;

      /* "pycocotools/_mask.pyx":168
 *             return objs
 *         if type(objs) == np.ndarray:
 *             if len(objs.shape) == 1:             # <<<<<<<<<<<<<<
 *                 objs = objs.reshape((objs[0], 1))
 *             # check if it's Nx4 bbox
 */
    }

    /* "pycocotools/_mask.pyx":171
 *                 objs = objs.reshape((objs[0], 1))
 *             # check if it's Nx4 bbox
 *             if not len(objs.shape) == 2 or not objs.shape[1] == 4:             # <<<<<<<<<<<<<<
 *                 raise Exception('numpy ndarray input is only for *bounding boxes* and should have Nx4 dimension')
 *             objs = objs.astype(np.double)
 */
    __pyx_t_3 = __Pyx_PyObject_GetAttrStr(__pyx_v_objs, __pyx_n_s_shape); if (unlikely(!__pyx_t_3)) __PYX_ERR(0, 171, __pyx_L1_error)
    __Pyx_GOTREF(__pyx_t_3);
    __pyx_t_1 = PyObject_Length(__pyx_t_3); if (unlikely(__pyx_t_1 == -1)) __PYX_ERR(0, 171, __pyx_L1_error)
    __Pyx_DECREF(__pyx_t_3); __pyx_t_3 = 0;
    __pyx_t_8 = ((!((__pyx_t_1 == 2) != 0)) != 0);
    if (!__pyx_t_8) {
    } else {
      __pyx_t_2 = __pyx_t_8;
      goto __pyx_L7_bool_binop_done;
    }
    __pyx_t_3 = __Pyx_PyObject_GetAttrStr(__pyx_v_objs, __pyx_n_s_shape); if (unlikely(!__pyx_t_3)) __PYX_ERR(0, 171, __pyx_L1_error)
    __Pyx_GOTREF(__pyx_t_3);
    __pyx_t_4 = __Pyx_GetItemInt(__pyx_t_3, 1, long, 1, __Pyx_PyInt_From_long, 0, 0, 1); if (unlikely(!__pyx_t_4)) __PYX_ERR(0, 171, __pyx_L1_error)
    __Pyx_GOTREF(__pyx_t_4);
    __Pyx_DECREF(__pyx_t_3); __pyx_t_3 = 0;
    __pyx_t_3 = __Pyx_PyInt_EqObjC(__pyx_t_4, __pyx_int_4, 4, 0); if (unlikely(!__pyx_t_3)) __PYX_ERR(0, 171, __pyx_L1_error)
    __Pyx_GOTREF(__pyx_t_3);
    __Pyx_DECREF(__pyx_t_4); __pyx_t_4 = 0;
    __pyx_t_8 = __Pyx_PyObject_IsTrue(__pyx_t_3); if (unlikely(__pyx_t_8 < 0)) __PYX_ERR(0, 171, __pyx_L1_error)
    __Pyx_DECREF(__pyx_t_3); __pyx_t_3 = 0;
    __pyx_t_9 = ((!__pyx_t_8) != 0);
    __pyx_t_2 = __pyx_t_9;
    __pyx_L7_bool_binop_done:;
    if (__pyx_t_2) {

      /* "pycocotools/_mask.pyx":172
 *             # check if it's Nx4 bbox
 *             if not len(objs.shape) == 2 or not objs.shape[1] == 4:
 *                 raise Exception('numpy ndarray input is only for *bounding boxes* and should have Nx4 dimension')             # <<<<<<<<<<<<<<
 *             objs = objs.astype(np.double)
 *         elif type(objs) == list:
 */
      __pyx_t_3 = __Pyx_PyObject_Call(__pyx_builtin_Exception, __pyx_tuple__2, NULL); if (unlikely(!__pyx_t_3)) __PYX_ERR(0, 172, __pyx_L1_error)
      __Pyx_GOTREF(__pyx_t_3);
      __Pyx_Raise(__pyx_t_3, 0, 0, 0);
      __Pyx_DECREF(__pyx_t_3); __pyx_t_3 = 0;
      __PYX_ERR(0, 172, __pyx_L1_error)

      /* "pycocotools/_mask.pyx":171
 *                 objs = objs.reshape((objs[0], 1))
 *             # check if it's Nx4 bbox
 *             if not len(objs.shape) == 2 or not objs.shape[1] == 4:             # <<<<<<<<<<<<<<
 *                 raise Exception('numpy ndarray input is only for *bounding boxes* and should have Nx4 dimension')
 *             objs = objs.astype(np.double)
 */
    }

    /* "pycocotools/_mask.pyx":173
 *             if not len(objs.shape) == 2 or not objs.shape[1] == 4:
 *                 raise Exception('numpy ndarray input is only for *bounding boxes* and should have Nx4 dimension')
 *             objs = objs.astype(np.double)             # <<<<<<<<<<<<<<
 *         elif type(objs) == list:
 *             # check if list is in box format and convert it to np.ndarray
 */
    __pyx_t_4 = __Pyx_PyObject_GetAttrStr(__pyx_v_objs, __pyx_n_s_astype); if (unlikely(!__pyx_t_4)) __PYX_ERR(0, 173, __pyx_L1_error)
    __Pyx_GOTREF(__pyx_t_4);
    __pyx_t_7 = __Pyx_GetModuleGlobalName(__pyx_n_s_np); if (unlikely(!__pyx_t_7)) __PYX_ERR(0, 173, __pyx_L1_error)
    __Pyx_GOTREF(__pyx_t_7);
    __pyx_t_6 = __Pyx_PyObject_GetAttrStr(__pyx_t_7, __pyx_n_s_double); if (unlikely(!__pyx_t_6)) __PYX_ERR(0, 173, __pyx_L1_error)
    __Pyx_GOTREF(__pyx_t_6);
    __Pyx_DECREF(__pyx_t_7); __pyx_t_7 = 0;
    __pyx_t_7 = NULL;
    if (CYTHON_COMPILING_IN_CPYTHON && likely(PyMethod_Check(__pyx_t_4))) {
      __pyx_t_7 = PyMethod_GET_SELF(__pyx_t_4);
      if (likely(__pyx_t_7)) {
        PyObject* function = PyMethod_GET_FUNCTION(__pyx_t_4);
        __Pyx_INCREF(__pyx_t_7);
        __Pyx_INCREF(function);
        __Pyx_DECREF_SET(__pyx_t_4, function);
      }
    }
    if (!__pyx_t_7) {
      __pyx_t_3 = __Pyx_PyObject_CallOneArg(__pyx_t_4, __pyx_t_6); if (unlikely(!__pyx_t_3)) __PYX_ERR(0, 173, __pyx_L1_error)
      __Pyx_DECREF(__pyx_t_6); __pyx_t_6 = 0;
      __Pyx_GOTREF(__pyx_t_3);
    } else {
      __pyx_t_5 = PyTuple_New(1+1); if (unlikely(!__pyx_t_5)) __PYX_ERR(0, 173, __pyx_L1_error)
      __Pyx_GOTREF(__pyx_t_5);
      __Pyx_GIVEREF(__pyx_t_7); PyTuple_SET_ITEM(__pyx_t_5, 0, __pyx_t_7); __pyx_t_7 = NULL;
      __Pyx_GIVEREF(__pyx_t_6);
      PyTuple_SET_ITEM(__pyx_t_5, 0+1, __pyx_t_6);
      __pyx_t_6 = 0;
      __pyx_t_3 = __Pyx_PyObject_Call(__pyx_t_4, __pyx_t_5, NULL); if (unlikely(!__pyx_t_3)) __PYX_ERR(0, 173, __pyx_L1_error)
      __Pyx_GOTREF(__pyx_t_3);
      __Pyx_DECREF(__pyx_t_5); __pyx_t_5 = 0;
    }
    __Pyx_DECREF(__pyx_t_4); __pyx_t_4 = 0;
    __Pyx_DECREF_SET(__pyx_v_objs, __pyx_t_3);
    __pyx_t_3 = 0;

    /* "pycocotools/_mask.pyx":167
 *         if len(objs) == 0:
 *             return objs
 *         if type(objs) == np.ndarray:             # <<<<<<<<<<<<<<
 *             if len(objs.shape) == 1:
 *                 objs = objs.reshape((objs[0], 1))
 */
    goto __pyx_L4;
  }

  /* "pycocotools/_mask.pyx":174
 *                 raise Exception('numpy ndarray input is only for *bounding boxes* and should have Nx4 dimension')
 *             objs = objs.astype(np.double)
 *         elif type(objs) == list:             # <<<<<<<<<<<<<<
 *             # check if list is in box format and convert it to np.ndarray
 *             isbox = np.all(np.array([(len(obj)==4) and ((type(obj)==list) or (type(obj)==np.ndarray)) for obj in objs]))
 */
  __pyx_t_3 = PyObject_RichCompare(((PyObject *)Py_TYPE(__pyx_v_objs)), ((PyObject *)(&PyList_Type)), Py_EQ); __Pyx_XGOTREF(__pyx_t_3); if (unlikely(!__pyx_t_3)) __PYX_ERR(0, 174, __pyx_L1_error)
  __pyx_t_2 = __Pyx_PyObject_IsTrue(__pyx_t_3); if (unlikely(__pyx_t_2 < 0)) __PYX_ERR(0, 174, __pyx_L1_error)
  __Pyx_DECREF(__pyx_t_3); __pyx_t_3 = 0;
  if (__pyx_t_2) {

    /* "pycocotools/_mask.pyx":176
 *         elif type(objs) == list:
 *             # check if list is in box format and convert it to np.ndarray
 *             isbox = np.all(np.array([(len(obj)==4) and ((type(obj)==list) or (type(obj)==np.ndarray)) for obj in objs]))             # <<<<<<<<<<<<<<
 *             isrle = np.all(np.array([type(obj) == dict for obj in objs]))
 *             if isbox:
 */
    __pyx_t_4 = __Pyx_GetModuleGlobalName(__pyx_n_s_np); if (unlikely(!__pyx_t_4)) __PYX_ERR(0, 176, __pyx_L1_error)
    __Pyx_GOTREF(__pyx_t_4);
    __pyx_t_5 = __Pyx_PyObject_GetAttrStr(__pyx_t_4, __pyx_n_s_all); if (unlikely(!__pyx_t_5)) __PYX_ERR(0, 176, __pyx_L1_error)
    __Pyx_GOTREF(__pyx_t_5);
    __Pyx_DECREF(__pyx_t_4); __pyx_t_4 = 0;
    __pyx_t_6 = __Pyx_GetModuleGlobalName(__pyx_n_s_np); if (unlikely(!__pyx_t_6)) __PYX_ERR(0, 176, __pyx_L1_error)
    __Pyx_GOTREF(__pyx_t_6);
    __pyx_t_7 = __Pyx_PyObject_GetAttrStr(__pyx_t_6, __pyx_n_s_array); if (unlikely(!__pyx_t_7)) __PYX_ERR(0, 176, __pyx_L1_error)
    __Pyx_GOTREF(__pyx_t_7);
    __Pyx_DECREF(__pyx_t_6); __pyx_t_6 = 0;
    __pyx_t_6 = PyList_New(0); if (unlikely(!__pyx_t_6)) __PYX_ERR(0, 176, __pyx_L1_error)
    __Pyx_GOTREF(__pyx_t_6);
    if (likely(PyList_CheckExact(__pyx_v_objs)) || PyTuple_CheckExact(__pyx_v_objs)) {
      __pyx_t_10 = __pyx_v_objs; __Pyx_INCREF(__pyx_t_10); __pyx_t_1 = 0;
      __pyx_t_11 = NULL;
    } else {
      __pyx_t_1 = -1; __pyx_t_10 = PyObject_GetIter(__pyx_v_objs); if (unlikely(!__pyx_t_10)) __PYX_ERR(0, 176, __pyx_L1_error)
      __Pyx_GOTREF(__pyx_t_10);
      __pyx_t_11 = Py_TYPE(__pyx_t_10)->tp_iternext; if (unlikely(!__pyx_t_11)) __PYX_ERR(0, 176, __pyx_L1_error)
    }
    for (;;) {
      if (likely(!__pyx_t_11)) {
        if (likely(PyList_CheckExact(__pyx_t_10))) {
          if (__pyx_t_1 >= PyList_GET_SIZE(__pyx_t_10)) break;
          #if CYTHON_COMPILING_IN_CPYTHON
          __pyx_t_12 = PyList_GET_ITEM(__pyx_t_10, __pyx_t_1); __Pyx_INCREF(__pyx_t_12); __pyx_t_1++; if (unlikely(0 < 0)) __PYX_ERR(0, 176, __pyx_L1_error)
          #else
          __pyx_t_12 = PySequence_ITEM(__pyx_t_10, __pyx_t_1); __pyx_t_1++; if (unlikely(!__pyx_t_12)) __PYX_ERR(0, 176, __pyx_L1_error)
          __Pyx_GOTREF(__pyx_t_12);
          #endif
        } else {
          if (__pyx_t_1 >= PyTuple_GET_SIZE(__pyx_t_10)) break;
          #if CYTHON_COMPILING_IN_CPYTHON
          __pyx_t_12 = PyTuple_GET_ITEM(__pyx_t_10, __pyx_t_1); __Pyx_INCREF(__pyx_t_12); __pyx_t_1++; if (unlikely(0 < 0)) __PYX_ERR(0, 176, __pyx_L1_error)
          #else
          __pyx_t_12 = PySequence_ITEM(__pyx_t_10, __pyx_t_1); __pyx_t_1++; if (unlikely(!__pyx_t_12)) __PYX_ERR(0, 176, __pyx_L1_error)
          __Pyx_GOTREF(__pyx_t_12);
          #endif
        }
      } else {
        __pyx_t_12 = __pyx_t_11(__pyx_t_10);
        if (unlikely(!__pyx_t_12)) {
          PyObject* exc_type = PyErr_Occurred();
          if (exc_type) {
            if (likely(exc_type == PyExc_StopIteration || PyErr_GivenExceptionMatches(exc_type, PyExc_StopIteration))) PyErr_Clear();
            else __PYX_ERR(0, 176, __pyx_L1_error)
          }
          break;
        }
        __Pyx_GOTREF(__pyx_t_12);
      }
      __Pyx_XDECREF_SET(__pyx_v_obj, __pyx_t_12);
      __pyx_t_12 = 0;
      __pyx_t_13 = PyObject_Length(__pyx_v_obj); if (unlikely(__pyx_t_13 == -1)) __PYX_ERR(0, 176, __pyx_L1_error)
      __pyx_t_2 = (__pyx_t_13 == 4);
      if (__pyx_t_2) {
      } else {
        __pyx_t_14 = __Pyx_PyBool_FromLong(__pyx_t_2); if (unlikely(!__pyx_t_14)) __PYX_ERR(0, 176, __pyx_L1_error)
        __Pyx_GOTREF(__pyx_t_14);
        __pyx_t_12 = __pyx_t_14;
        __pyx_t_14 = 0;
        goto __pyx_L11_bool_binop_done;
      }
      __pyx_t_14 = PyObject_RichCompare(((PyObject *)Py_TYPE(__pyx_v_obj)), ((PyObject *)(&PyList_Type)), Py_EQ); __Pyx_XGOTREF(__pyx_t_14); if (unlikely(!__pyx_t_14)) __PYX_ERR(0, 176, __pyx_L1_error)
      __pyx_t_2 = __Pyx_PyObject_IsTrue(__pyx_t_14); if (unlikely(__pyx_t_2 < 0)) __PYX_ERR(0, 176, __pyx_L1_error)
      if (!__pyx_t_2) {
        __Pyx_DECREF(__pyx_t_14); __pyx_t_14 = 0;
      } else {
        __Pyx_INCREF(__pyx_t_14);
        __pyx_t_12 = __pyx_t_14;
        __Pyx_DECREF(__pyx_t_14); __pyx_t_14 = 0;
        goto __pyx_L11_bool_binop_done;
      }
      __pyx_t_14 = PyObject_RichCompare(((PyObject *)Py_TYPE(__pyx_v_obj)), ((PyObject *)__pyx_ptype_5numpy_ndarray), Py_EQ); __Pyx_XGOTREF(__pyx_t_14); if (unlikely(!__pyx_t_14)) __PYX_ERR(0, 176, __pyx_L1_error)
      __Pyx_INCREF(__pyx_t_14);
      __pyx_t_12 = __pyx_t_14;
      __Pyx_DECREF(__pyx_t_14); __pyx_t_14 = 0;
      __pyx_L11_bool_binop_done:;
      if (unlikely(__Pyx_ListComp_Append(__pyx_t_6, (PyObject*)__pyx_t_12))) __PYX_ERR(0, 176, __pyx_L1_error)
      __Pyx_DECREF(__pyx_t_12); __pyx_t_12 = 0;
    }
    __Pyx_DECREF(__pyx_t_10); __pyx_t_10 = 0;
    __pyx_t_10 = NULL;
    if (CYTHON_COMPILING_IN_CPYTHON && unlikely(PyMethod_Check(__pyx_t_7))) {
      __pyx_t_10 = PyMethod_GET_SELF(__pyx_t_7);
      if (likely(__pyx_t_10)) {
        PyObject* function = PyMethod_GET_FUNCTION(__pyx_t_7);
        __Pyx_INCREF(__pyx_t_10);
        __Pyx_INCREF(function);
        __Pyx_DECREF_SET(__pyx_t_7, function);
      }
    }
    if (!__pyx_t_10) {
      __pyx_t_4 = __Pyx_PyObject_CallOneArg(__pyx_t_7, __pyx_t_6); if (unlikely(!__pyx_t_4)) __PYX_ERR(0, 176, __pyx_L1_error)
      __Pyx_DECREF(__pyx_t_6); __pyx_t_6 = 0;
      __Pyx_GOTREF(__pyx_t_4);
    } else {
      __pyx_t_12 = PyTuple_New(1+1); if (unlikely(!__pyx_t_12)) __PYX_ERR(0, 176, __pyx_L1_error)
      __Pyx_GOTREF(__pyx_t_12);
      __Pyx_GIVEREF(__pyx_t_10); PyTuple_SET_ITEM(__pyx_t_12, 0, __pyx_t_10); __pyx_t_10 = NULL;
      __Pyx_GIVEREF(__pyx_t_6);
      PyTuple_SET_ITEM(__pyx_t_12, 0+1, __pyx_t_6);
      __pyx_t_6 = 0;
      __pyx_t_4 = __Pyx_PyObject_Call(__pyx_t_7, __pyx_t_12, NULL); if (unlikely(!__pyx_t_4)) __PYX_ERR(0, 176, __pyx_L1_error)
      __Pyx_GOTREF(__pyx_t_4);
      __Pyx_DECREF(__pyx_t_12); __pyx_t_12 = 0;
    }
    __Pyx_DECREF(__pyx_t_7); __pyx_t_7 = 0;
    __pyx_t_7 = NULL;
    if (CYTHON_COMPILING_IN_CPYTHON && unlikely(PyMethod_Check(__pyx_t_5))) {
      __pyx_t_7 = PyMethod_GET_SELF(__pyx_t_5);
      if (likely(__pyx_t_7)) {
        PyObject* function = PyMethod_GET_FUNCTION(__pyx_t_5);
        __Pyx_INCREF(__pyx_t_7);
        __Pyx_INCREF(function);
        __Pyx_DECREF_SET(__pyx_t_5, function);
      }
    }
    if (!__pyx_t_7) {
      __pyx_t_3 = __Pyx_PyObject_CallOneArg(__pyx_t_5, __pyx_t_4); if (unlikely(!__pyx_t_3)) __PYX_ERR(0, 176, __pyx_L1_error)
      __Pyx_DECREF(__pyx_t_4); __pyx_t_4 = 0;
      __Pyx_GOTREF(__pyx_t_3);
    } else {
      __pyx_t_12 = PyTuple_New(1+1); if (unlikely(!__pyx_t_12)) __PYX_ERR(0, 176, __pyx_L1_error)
      __Pyx_GOTREF(__pyx_t_12);
      __Pyx_GIVEREF(__pyx_t_7); PyTuple_SET_ITEM(__pyx_t_12, 0, __pyx_t_7); __pyx_t_7 = NULL;
      __Pyx_GIVEREF(__pyx_t_4);
      PyTuple_SET_ITEM(__pyx_t_12, 0+1, __pyx_t_4);
      __pyx_t_4 = 0;
      __pyx_t_3 = __Pyx_PyObject_Call(__pyx_t_5, __pyx_t_12, NULL); if (unlikely(!__pyx_t_3)) __PYX_ERR(0, 176, __pyx_L1_error)
      __Pyx_GOTREF(__pyx_t_3);
      __Pyx_DECREF(__pyx_t_12); __pyx_t_12 = 0;
    }
    __Pyx_DECREF(__pyx_t_5); __pyx_t_5 = 0;
    __pyx_v_isbox = __pyx_t_3;
    __pyx_t_3 = 0;

    /* "pycocotools/_mask.pyx":177
 *             # check if list is in box format and convert it to np.ndarray
 *             isbox = np.all(np.array([(len(obj)==4) and ((type(obj)==list) or (type(obj)==np.ndarray)) for obj in objs]))
 *             isrle = np.all(np.array([type(obj) == dict for obj in objs]))             # <<<<<<<<<<<<<<
 *             if isbox:
 *                 objs = np.array(objs, dtype=np.double)
 */
    __pyx_t_5 = __Pyx_GetModuleGlobalName(__pyx_n_s_np); if (unlikely(!__pyx_t_5)) __PYX_ERR(0, 177, __pyx_L1_error)
    __Pyx_GOTREF(__pyx_t_5);
    __pyx_t_12 = __Pyx_PyObject_GetAttrStr(__pyx_t_5, __pyx_n_s_all); if (unlikely(!__pyx_t_12)) __PYX_ERR(0, 177, __pyx_L1_error)
    __Pyx_GOTREF(__pyx_t_12);
    __Pyx_DECREF(__pyx_t_5); __pyx_t_5 = 0;
    __pyx_t_4 = __Pyx_GetModuleGlobalName(__pyx_n_s_np); if (unlikely(!__pyx_t_4)) __PYX_ERR(0, 177, __pyx_L1_error)
    __Pyx_GOTREF(__pyx_t_4);
    __pyx_t_7 = __Pyx_PyObject_GetAttrStr(__pyx_t_4, __pyx_n_s_array); if (unlikely(!__pyx_t_7)) __PYX_ERR(0, 177, __pyx_L1_error)
    __Pyx_GOTREF(__pyx_t_7);
    __Pyx_DECREF(__pyx_t_4); __pyx_t_4 = 0;
    __pyx_t_4 = PyList_New(0); if (unlikely(!__pyx_t_4)) __PYX_ERR(0, 177, __pyx_L1_error)
    __Pyx_GOTREF(__pyx_t_4);
    if (likely(PyList_CheckExact(__pyx_v_objs)) || PyTuple_CheckExact(__pyx_v_objs)) {
      __pyx_t_6 = __pyx_v_objs; __Pyx_INCREF(__pyx_t_6); __pyx_t_1 = 0;
      __pyx_t_11 = NULL;
    } else {
      __pyx_t_1 = -1; __pyx_t_6 = PyObject_GetIter(__pyx_v_objs); if (unlikely(!__pyx_t_6)) __PYX_ERR(0, 177, __pyx_L1_error)
      __Pyx_GOTREF(__pyx_t_6);
      __pyx_t_11 = Py_TYPE(__pyx_t_6)->tp_iternext; if (unlikely(!__pyx_t_11)) __PYX_ERR(0, 177, __pyx_L1_error)
    }
    for (;;) {
      if (likely(!__pyx_t_11)) {
        if (likely(PyList_CheckExact(__pyx_t_6))) {
          if (__pyx_t_1 >= PyList_GET_SIZE(__pyx_t_6)) break;
          #if CYTHON_COMPILING_IN_CPYTHON
          __pyx_t_10 = PyList_GET_ITEM(__pyx_t_6, __pyx_t_1); __Pyx_INCREF(__pyx_t_10); __pyx_t_1++; if (unlikely(0 < 0)) __PYX_ERR(0, 177, __pyx_L1_error)
          #else
          __pyx_t_10 = PySequence_ITEM(__pyx_t_6, __pyx_t_1); __pyx_t_1++; if (unlikely(!__pyx_t_10)) __PYX_ERR(0, 177, __pyx_L1_error)
          __Pyx_GOTREF(__pyx_t_10);
          #endif
        } else {
          if (__pyx_t_1 >= PyTuple_GET_SIZE(__pyx_t_6)) break;
          #if CYTHON_COMPILING_IN_CPYTHON
          __pyx_t_10 = PyTuple_GET_ITEM(__pyx_t_6, __pyx_t_1); __Pyx_INCREF(__pyx_t_10); __pyx_t_1++; if (unlikely(0 < 0)) __PYX_ERR(0, 177, __pyx_L1_error)
          #else
          __pyx_t_10 = PySequence_ITEM(__pyx_t_6, __pyx_t_1); __pyx_t_1++; if (unlikely(!__pyx_t_10)) __PYX_ERR(0, 177, __pyx_L1_error)
          __Pyx_GOTREF(__pyx_t_10);
          #endif
        }
      } else {
        __pyx_t_10 = __pyx_t_11(__pyx_t_6);
        if (unlikely(!__pyx_t_10)) {
          PyObject* exc_type = PyErr_Occurred();
          if (exc_type) {
            if (likely(exc_type == PyExc_StopIteration || PyErr_GivenExceptionMatches(exc_type, PyExc_StopIteration))) PyErr_Clear();
            else __PYX_ERR(0, 177, __pyx_L1_error)
          }
          break;
        }
        __Pyx_GOTREF(__pyx_t_10);
      }
      __Pyx_XDECREF_SET(__pyx_v_obj, __pyx_t_10);
      __pyx_t_10 = 0;
      __pyx_t_10 = PyObject_RichCompare(((PyObject *)Py_TYPE(__pyx_v_obj)), ((PyObject *)(&PyDict_Type)), Py_EQ); __Pyx_XGOTREF(__pyx_t_10); if (unlikely(!__pyx_t_10)) __PYX_ERR(0, 177, __pyx_L1_error)
      if (unlikely(__Pyx_ListComp_Append(__pyx_t_4, (PyObject*)__pyx_t_10))) __PYX_ERR(0, 177, __pyx_L1_error)
      __Pyx_DECREF(__pyx_t_10); __pyx_t_10 = 0;
    }
    __Pyx_DECREF(__pyx_t_6); __pyx_t_6 = 0;
    __pyx_t_6 = NULL;
    if (CYTHON_COMPILING_IN_CPYTHON && unlikely(PyMethod_Check(__pyx_t_7))) {
      __pyx_t_6 = PyMethod_GET_SELF(__pyx_t_7);
      if (likely(__pyx_t_6)) {
        PyObject* function = PyMethod_GET_FUNCTION(__pyx_t_7);
        __Pyx_INCREF(__pyx_t_6);
        __Pyx_INCREF(function);
        __Pyx_DECREF_SET(__pyx_t_7, function);
      }
    }
    if (!__pyx_t_6) {
      __pyx_t_5 = __Pyx_PyObject_CallOneArg(__pyx_t_7, __pyx_t_4); if (unlikely(!__pyx_t_5)) __PYX_ERR(0, 177, __pyx_L1_error)
      __Pyx_DECREF(__pyx_t_4); __pyx_t_4 = 0;
      __Pyx_GOTREF(__pyx_t_5);
    } else {
      __pyx_t_10 = PyTuple_New(1+1); if (unlikely(!__pyx_t_10)) __PYX_ERR(0, 177, __pyx_L1_error)
      __Pyx_GOTREF(__pyx_t_10);
      __Pyx_GIVEREF(__pyx_t_6); PyTuple_SET_ITEM(__pyx_t_10, 0, __pyx_t_6); __pyx_t_6 = NULL;
      __Pyx_GIVEREF(__pyx_t_4);
      PyTuple_SET_ITEM(__pyx_t_10, 0+1, __pyx_t_4);
      __pyx_t_4 = 0;
      __pyx_t_5 = __Pyx_PyObject_Call(__pyx_t_7, __pyx_t_10, NULL); if (unlikely(!__pyx_t_5)) __PYX_ERR(0, 177, __pyx_L1_error)
      __Pyx_GOTREF(__pyx_t_5);
      __Pyx_DECREF(__pyx_t_10); __pyx_t_10 = 0;
    }
    __Pyx_DECREF(__pyx_t_7); __pyx_t_7 = 0;
    __pyx_t_7 = NULL;
    if (CYTHON_COMPILING_IN_CPYTHON && unlikely(PyMethod_Check(__pyx_t_12))) {
      __pyx_t_7 = PyMethod_GET_SELF(__pyx_t_12);
      if (likely(__pyx_t_7)) {
        PyObject* function = PyMethod_GET_FUNCTION(__pyx_t_12);
        __Pyx_INCREF(__pyx_t_7);
        __Pyx_INCREF(function);
        __Pyx_DECREF_SET(__pyx_t_12, function);
      }
    }
    if (!__pyx_t_7) {
      __pyx_t_3 = __Pyx_PyObject_CallOneArg(__pyx_t_12, __pyx_t_5); if (unlikely(!__pyx_t_3)) __PYX_ERR(0, 177, __pyx_L1_error)
      __Pyx_DECREF(__pyx_t_5); __pyx_t_5 = 0;
      __Pyx_GOTREF(__pyx_t_3);
    } else {
      __pyx_t_10 = PyTuple_New(1+1); if (unlikely(!__pyx_t_10)) __PYX_ERR(0, 177, __pyx_L1_error)
      __Pyx_GOTREF(__pyx_t_10);
      __Pyx_GIVEREF(__pyx_t_7); PyTuple_SET_ITEM(__pyx_t_10, 0, __pyx_t_7); __pyx_t_7 = NULL;
      __Pyx_GIVEREF(__pyx_t_5);
      PyTuple_SET_ITEM(__pyx_t_10, 0+1, __pyx_t_5);
      __pyx_t_5 = 0;
      __pyx_t_3 = __Pyx_PyObject_Call(__pyx_t_12, __pyx_t_10, NULL); if (unlikely(!__pyx_t_3)) __PYX_ERR(0, 177, __pyx_L1_error)
      __Pyx_GOTREF(__pyx_t_3);
      __Pyx_DECREF(__pyx_t_10); __pyx_t_10 = 0;
    }
    __Pyx_DECREF(__pyx_t_12); __pyx_t_12 = 0;
    __pyx_v_isrle = __pyx_t_3;
    __pyx_t_3 = 0;

    /* "pycocotools/_mask.pyx":178
 *             isbox = np.all(np.array([(len(obj)==4) and ((type(obj)==list) or (type(obj)==np.ndarray)) for obj in objs]))
 *             isrle = np.all(np.array([type(obj) == dict for obj in objs]))
 *             if isbox:             # <<<<<<<<<<<<<<
 *                 objs = np.array(objs, dtype=np.double)
 *                 if len(objs.shape) == 1:
 */
    __pyx_t_2 = __Pyx_PyObject_IsTrue(__pyx_v_isbox); if (unlikely(__pyx_t_2 < 0)) __PYX_ERR(0, 178, __pyx_L1_error)
    if (__pyx_t_2) {

      /* "pycocotools/_mask.pyx":179
 *             isrle = np.all(np.array([type(obj) == dict for obj in objs]))
 *             if isbox:
 *                 objs = np.array(objs, dtype=np.double)             # <<<<<<<<<<<<<<
 *                 if len(objs.shape) == 1:
 *                     objs = objs.reshape((1,objs.shape[0]))
 */
      __pyx_t_3 = __Pyx_GetModuleGlobalName(__pyx_n_s_np); if (unlikely(!__pyx_t_3)) __PYX_ERR(0, 179, __pyx_L1_error)
      __Pyx_GOTREF(__pyx_t_3);
      __pyx_t_12 = __Pyx_PyObject_GetAttrStr(__pyx_t_3, __pyx_n_s_array); if (unlikely(!__pyx_t_12)) __PYX_ERR(0, 179, __pyx_L1_error)
      __Pyx_GOTREF(__pyx_t_12);
      __Pyx_DECREF(__pyx_t_3); __pyx_t_3 = 0;
      __pyx_t_3 = PyTuple_New(1); if (unlikely(!__pyx_t_3)) __PYX_ERR(0, 179, __pyx_L1_error)
      __Pyx_GOTREF(__pyx_t_3);
      __Pyx_INCREF(__pyx_v_objs);
      __Pyx_GIVEREF(__pyx_v_objs);
      PyTuple_SET_ITEM(__pyx_t_3, 0, __pyx_v_objs);
      __pyx_t_10 = PyDict_New(); if (unlikely(!__pyx_t_10)) __PYX_ERR(0, 179, __pyx_L1_error)
      __Pyx_GOTREF(__pyx_t_10);
      __pyx_t_5 = __Pyx_GetModuleGlobalName(__pyx_n_s_np); if (unlikely(!__pyx_t_5)) __PYX_ERR(0, 179, __pyx_L1_error)
      __Pyx_GOTREF(__pyx_t_5);
      __pyx_t_7 = __Pyx_PyObject_GetAttrStr(__pyx_t_5, __pyx_n_s_double); if (unlikely(!__pyx_t_7)) __PYX_ERR(0, 179, __pyx_L1_error)
      __Pyx_GOTREF(__pyx_t_7);
      __Pyx_DECREF(__pyx_t_5); __pyx_t_5 = 0;
      if (PyDict_SetItem(__pyx_t_10, __pyx_n_s_dtype, __pyx_t_7) < 0) __PYX_ERR(0, 179, __pyx_L1_error)
      __Pyx_DECREF(__pyx_t_7); __pyx_t_7 = 0;
      __pyx_t_7 = __Pyx_PyObject_Call(__pyx_t_12, __pyx_t_3, __pyx_t_10); if (unlikely(!__pyx_t_7)) __PYX_ERR(0, 179, __pyx_L1_error)
      __Pyx_GOTREF(__pyx_t_7);
      __Pyx_DECREF(__pyx_t_12); __pyx_t_12 = 0;
      __Pyx_DECREF(__pyx_t_3); __pyx_t_3 = 0;
      __Pyx_DECREF(__pyx_t_10); __pyx_t_10 = 0;
      __Pyx_DECREF_SET(__pyx_v_objs, __pyx_t_7);
      __pyx_t_7 = 0;

      /* "pycocotools/_mask.pyx":180
 *             if isbox:
 *                 objs = np.array(objs, dtype=np.double)
 *                 if len(objs.shape) == 1:             # <<<<<<<<<<<<<<
 *                     objs = objs.reshape((1,objs.shape[0]))
 *             elif isrle:
 */
      __pyx_t_7 = __Pyx_PyObject_GetAttrStr(__pyx_v_objs, __pyx_n_s_shape); if (unlikely(!__pyx_t_7)) __PYX_ERR(0, 180, __pyx_L1_error)
      __Pyx_GOTREF(__pyx_t_7);
      __pyx_t_1 = PyObject_Length(__pyx_t_7); if (unlikely(__pyx_t_1 == -1)) __PYX_ERR(0, 180, __pyx_L1_error)
      __Pyx_DECREF(__pyx_t_7); __pyx_t_7 = 0;
      __pyx_t_2 = ((__pyx_t_1 == 1) != 0);
      if (__pyx_t_2) {

        /* "pycocotools/_mask.pyx":181
 *                 objs = np.array(objs, dtype=np.double)
 *                 if len(objs.shape) == 1:
 *                     objs = objs.reshape((1,objs.shape[0]))             # <<<<<<<<<<<<<<
 *             elif isrle:
 *                 objs = _frString(objs)
 */
        __pyx_t_10 = __Pyx_PyObject_GetAttrStr(__pyx_v_objs, __pyx_n_s_reshape); if (unlikely(!__pyx_t_10)) __PYX_ERR(0, 181, __pyx_L1_error)
        __Pyx_GOTREF(__pyx_t_10);
        __pyx_t_3 = __Pyx_PyObject_GetAttrStr(__pyx_v_objs, __pyx_n_s_shape); if (unlikely(!__pyx_t_3)) __PYX_ERR(0, 181, __pyx_L1_error)
        __Pyx_GOTREF(__pyx_t_3);
        __pyx_t_12 = __Pyx_GetItemInt(__pyx_t_3, 0, long, 1, __Pyx_PyInt_From_long, 0, 0, 1); if (unlikely(!__pyx_t_12)) __PYX_ERR(0, 181, __pyx_L1_error)
        __Pyx_GOTREF(__pyx_t_12);
        __Pyx_DECREF(__pyx_t_3); __pyx_t_3 = 0;
        __pyx_t_3 = PyTuple_New(2); if (unlikely(!__pyx_t_3)) __PYX_ERR(0, 181, __pyx_L1_error)
        __Pyx_GOTREF(__pyx_t_3);
        __Pyx_INCREF(__pyx_int_1);
        __Pyx_GIVEREF(__pyx_int_1);
        PyTuple_SET_ITEM(__pyx_t_3, 0, __pyx_int_1);
        __Pyx_GIVEREF(__pyx_t_12);
        PyTuple_SET_ITEM(__pyx_t_3, 1, __pyx_t_12);
        __pyx_t_12 = 0;
        __pyx_t_12 = NULL;
        if (CYTHON_COMPILING_IN_CPYTHON && likely(PyMethod_Check(__pyx_t_10))) {
          __pyx_t_12 = PyMethod_GET_SELF(__pyx_t_10);
          if (likely(__pyx_t_12)) {
            PyObject* function = PyMethod_GET_FUNCTION(__pyx_t_10);
            __Pyx_INCREF(__pyx_t_12);
            __Pyx_INCREF(function);
            __Pyx_DECREF_SET(__pyx_t_10, function);
          }
        }
        if (!__pyx_t_12) {
          __pyx_t_7 = __Pyx_PyObject_CallOneArg(__pyx_t_10, __pyx_t_3); if (unlikely(!__pyx_t_7)) __PYX_ERR(0, 181, __pyx_L1_error)
          __Pyx_DECREF(__pyx_t_3); __pyx_t_3 = 0;
          __Pyx_GOTREF(__pyx_t_7);
        } else {
          __pyx_t_5 = PyTuple_New(1+1); if (unlikely(!__pyx_t_5)) __PYX_ERR(0, 181, __pyx_L1_error)
          __Pyx_GOTREF(__pyx_t_5);
          __Pyx_GIVEREF(__pyx_t_12); PyTuple_SET_ITEM(__pyx_t_5, 0, __pyx_t_12); __pyx_t_12 = NULL;
          __Pyx_GIVEREF(__pyx_t_3);
          PyTuple_SET_ITEM(__pyx_t_5, 0+1, __pyx_t_3);
          __pyx_t_3 = 0;
          __pyx_t_7 = __Pyx_PyObject_Call(__pyx_t_10, __pyx_t_5, NULL); if (unlikely(!__pyx_t_7)) __PYX_ERR(0, 181, __pyx_L1_error)
          __Pyx_GOTREF(__pyx_t_7);
          __Pyx_DECREF(__pyx_t_5); __pyx_t_5 = 0;
        }
        __Pyx_DECREF(__pyx_t_10); __pyx_t_10 = 0;
        __Pyx_DECREF_SET(__pyx_v_objs, __pyx_t_7);
        __pyx_t_7 = 0;

        /* "pycocotools/_mask.pyx":180
 *             if isbox:
 *                 objs = np.array(objs, dtype=np.double)
 *                 if len(objs.shape) == 1:             # <<<<<<<<<<<<<<
 *                     objs = objs.reshape((1,objs.shape[0]))
 *             elif isrle:
 */
      }

      /* "pycocotools/_mask.pyx":178
 *             isbox = np.all(np.array([(len(obj)==4) and ((type(obj)==list) or (type(obj)==np.ndarray)) for obj in objs]))
 *             isrle = np.all(np.array([type(obj) == dict for obj in objs]))
 *             if isbox:             # <<<<<<<<<<<<<<
 *                 objs = np.array(objs, dtype=np.double)
 *                 if len(objs.shape) == 1:
 */
      goto __pyx_L16;
    }

    /* "pycocotools/_mask.pyx":182
 *                 if len(objs.shape) == 1:
 *                     objs = objs.reshape((1,objs.shape[0]))
 *             elif isrle:             # <<<<<<<<<<<<<<
 *                 objs = _frString(objs)
 *             else:
 */
    __pyx_t_2 = __Pyx_PyObject_IsTrue(__pyx_v_isrle); if (unlikely(__pyx_t_2 < 0)) __PYX_ERR(0, 182, __pyx_L1_error)
    if (__pyx_t_2) {

      /* "pycocotools/_mask.pyx":183
 *                     objs = objs.reshape((1,objs.shape[0]))
 *             elif isrle:
 *                 objs = _frString(objs)             # <<<<<<<<<<<<<<
 *             else:
 *                 raise Exception('list input can be bounding box (Nx4) or RLEs ([RLE])')
 */
      __pyx_t_10 = __Pyx_GetModuleGlobalName(__pyx_n_s_frString); if (unlikely(!__pyx_t_10)) __PYX_ERR(0, 183, __pyx_L1_error)
      __Pyx_GOTREF(__pyx_t_10);
      __pyx_t_5 = NULL;
      if (CYTHON_COMPILING_IN_CPYTHON && unlikely(PyMethod_Check(__pyx_t_10))) {
        __pyx_t_5 = PyMethod_GET_SELF(__pyx_t_10);
        if (likely(__pyx_t_5)) {
          PyObject* function = PyMethod_GET_FUNCTION(__pyx_t_10);
          __Pyx_INCREF(__pyx_t_5);
          __Pyx_INCREF(function);
          __Pyx_DECREF_SET(__pyx_t_10, function);
        }
      }
      if (!__pyx_t_5) {
        __pyx_t_7 = __Pyx_PyObject_CallOneArg(__pyx_t_10, __pyx_v_objs); if (unlikely(!__pyx_t_7)) __PYX_ERR(0, 183, __pyx_L1_error)
        __Pyx_GOTREF(__pyx_t_7);
      } else {
        __pyx_t_3 = PyTuple_New(1+1); if (unlikely(!__pyx_t_3)) __PYX_ERR(0, 183, __pyx_L1_error)
        __Pyx_GOTREF(__pyx_t_3);
        __Pyx_GIVEREF(__pyx_t_5); PyTuple_SET_ITEM(__pyx_t_3, 0, __pyx_t_5); __pyx_t_5 = NULL;
        __Pyx_INCREF(__pyx_v_objs);
        __Pyx_GIVEREF(__pyx_v_objs);
        PyTuple_SET_ITEM(__pyx_t_3, 0+1, __pyx_v_objs);
        __pyx_t_7 = __Pyx_PyObject_Call(__pyx_t_10, __pyx_t_3, NULL); if (unlikely(!__pyx_t_7)) __PYX_ERR(0, 183, __pyx_L1_error)
        __Pyx_GOTREF(__pyx_t_7);
        __Pyx_DECREF(__pyx_t_3); __pyx_t_3 = 0;
      }
      __Pyx_DECREF(__pyx_t_10); __pyx_t_10 = 0;
      __Pyx_DECREF_SET(__pyx_v_objs, __pyx_t_7);
      __pyx_t_7 = 0;

      /* "pycocotools/_mask.pyx":182
 *                 if len(objs.shape) == 1:
 *                     objs = objs.reshape((1,objs.shape[0]))
 *             elif isrle:             # <<<<<<<<<<<<<<
 *                 objs = _frString(objs)
 *             else:
 */
      goto __pyx_L16;
    }

    /* "pycocotools/_mask.pyx":185
 *                 objs = _frString(objs)
 *             else:
 *                 raise Exception('list input can be bounding box (Nx4) or RLEs ([RLE])')             # <<<<<<<<<<<<<<
 *         else:
 *             raise Exception('unrecognized type.  The following type: RLEs (rle), np.ndarray (box), and list (box) are supported.')
 */
    /*else*/ {
      __pyx_t_7 = __Pyx_PyObject_Call(__pyx_builtin_Exception, __pyx_tuple__3, NULL); if (unlikely(!__pyx_t_7)) __PYX_ERR(0, 185, __pyx_L1_error)
      __Pyx_GOTREF(__pyx_t_7);
      __Pyx_Raise(__pyx_t_7, 0, 0, 0);
      __Pyx_DECREF(__pyx_t_7); __pyx_t_7 = 0;
      __PYX_ERR(0, 185, __pyx_L1_error)
    }
    __pyx_L16:;

    /* "pycocotools/_mask.pyx":174
 *                 raise Exception('numpy ndarray input is only for *bounding boxes* and should have Nx4 dimension')
 *             objs = objs.astype(np.double)
 *         elif type(objs) == list:             # <<<<<<<<<<<<<<
 *             # check if list is in box format and convert it to np.ndarray
 *             isbox = np.all(np.array([(len(obj)==4) and ((type(obj)==list) or (type(obj)==np.ndarray)) for obj in objs]))
 */
    goto __pyx_L4;
  }

  /* "pycocotools/_mask.pyx":187
 *                 raise Exception('list input can be bounding box (Nx4) or RLEs ([RLE])')
 *         else:
 *             raise Exception('unrecognized type.  The following type: RLEs (rle), np.ndarray (box), and list (box) are supported.')             # <<<<<<<<<<<<<<
 *         return objs
 *     def _rleIou(RLEs dt, RLEs gt, np.ndarray[np.uint8_t, ndim=1] iscrowd, siz m, siz n, np.ndarray[np.double_t,  ndim=1] _iou):
 */
  /*else*/ {
    __pyx_t_7 = __Pyx_PyObject_Call(__pyx_builtin_Exception, __pyx_tuple__4, NULL); if (unlikely(!__pyx_t_7)) __PYX_ERR(0, 187, __pyx_L1_error)
    __Pyx_GOTREF(__pyx_t_7);
    __Pyx_Raise(__pyx_t_7, 0, 0, 0);
    __Pyx_DECREF(__pyx_t_7); __pyx_t_7 = 0;
    __PYX_ERR(0, 187, __pyx_L1_error)
  }
  __pyx_L4:;

  /* "pycocotools/_mask.pyx":188
 *         else:
 *             raise Exception('unrecognized type.  The following type: RLEs (rle), np.ndarray (box), and list (box) are supported.')
 *         return objs             # <<<<<<<<<<<<<<
 *     def _rleIou(RLEs dt, RLEs gt, np.ndarray[np.uint8_t, ndim=1] iscrowd, siz m, siz n, np.ndarray[np.double_t,  ndim=1] _iou):
 *         rleIou( <RLE*> dt._R, <RLE*> gt._R, m, n, <byte*> iscrowd.data, <double*> _iou.data )
 */
  __Pyx_XDECREF(__pyx_r);
  __Pyx_INCREF(__pyx_v_objs);
  __pyx_r = __pyx_v_objs;
  goto __pyx_L0;

  /* "pycocotools/_mask.pyx":164
 * # iou computation. support function overload (RLEs-RLEs and bbox-bbox).
 * def iou( dt, gt, pyiscrowd ):
 *     def _preproc(objs):             # <<<<<<<<<<<<<<
 *         if len(objs) == 0:
 *             return objs
 */

  /* function exit code */
  __pyx_L1_error:;
  __Pyx_XDECREF(__pyx_t_3);
  __Pyx_XDECREF(__pyx_t_4);
  __Pyx_XDECREF(__pyx_t_5);
  __Pyx_XDECREF(__pyx_t_6);
  __Pyx_XDECREF(__pyx_t_7);
  __Pyx_XDECREF(__pyx_t_10);
  __Pyx_XDECREF(__pyx_t_12);
  __Pyx_XDECREF(__pyx_t_14);
  __Pyx_AddTraceback("pycocotools._mask.iou._preproc", __pyx_clineno, __pyx_lineno, __pyx_filename);
  __pyx_r = NULL;
  __pyx_L0:;
  __Pyx_XDECREF(__pyx_v_isbox);
  __Pyx_XDECREF(__pyx_v_isrle);
  __Pyx_XDECREF(__pyx_v_obj);
  __Pyx_XDECREF(__pyx_v_objs);
  __Pyx_XGIVEREF(__pyx_r);
  __Pyx_RefNannyFinishContext();
  return __pyx_r;
}

/* "pycocotools/_mask.pyx":189
 *             raise Exception('unrecognized type.  The following type: RLEs (rle), np.ndarray (box), and list (box) are supported.')
 *         return objs
 *     def _rleIou(RLEs dt, RLEs gt, np.ndarray[np.uint8_t, ndim=1] iscrowd, siz m, siz n, np.ndarray[np.double_t,  ndim=1] _iou):             # <<<<<<<<<<<<<<
 *         rleIou( <RLE*> dt._R, <RLE*> gt._R, m, n, <byte*> iscrowd.data, <double*> _iou.data )
 *     def _bbIou(np.ndarray[np.double_t, ndim=2] dt, np.ndarray[np.double_t, ndim=2] gt, np.ndarray[np.uint8_t, ndim=1] iscrowd, siz m, siz n, np.ndarray[np.double_t, ndim=1] _iou):
 */

/* Python wrapper */
static PyObject *__pyx_pw_11pycocotools_5_mask_3iou_3_rleIou(PyObject *__pyx_self, PyObject *__pyx_args, PyObject *__pyx_kwds); /*proto*/
static PyMethodDef __pyx_mdef_11pycocotools_5_mask_3iou_3_rleIou = {"_rleIou", (PyCFunction)__pyx_pw_11pycocotools_5_mask_3iou_3_rleIou, METH_VARARGS|METH_KEYWORDS, 0};
static PyObject *__pyx_pw_11pycocotools_5_mask_3iou_3_rleIou(PyObject *__pyx_self, PyObject *__pyx_args, PyObject *__pyx_kwds) {
  struct __pyx_obj_11pycocotools_5_mask_RLEs *__pyx_v_dt = 0;
  struct __pyx_obj_11pycocotools_5_mask_RLEs *__pyx_v_gt = 0;
  PyArrayObject *__pyx_v_iscrowd = 0;
  siz __pyx_v_m;
  siz __pyx_v_n;
  PyArrayObject *__pyx_v__iou = 0;
  PyObject *__pyx_r = 0;
  __Pyx_RefNannyDeclarations
  __Pyx_RefNannySetupContext("_rleIou (wrapper)", 0);
  {
    static PyObject **__pyx_pyargnames[] = {&__pyx_n_s_dt,&__pyx_n_s_gt,&__pyx_n_s_iscrowd,&__pyx_n_s_m,&__pyx_n_s_n,&__pyx_n_s_iou,0};
    PyObject* values[6] = {0,0,0,0,0,0};
    if (unlikely(__pyx_kwds)) {
      Py_ssize_t kw_args;
      const Py_ssize_t pos_args = PyTuple_GET_SIZE(__pyx_args);
      switch (pos_args) {
        case  6: values[5] = PyTuple_GET_ITEM(__pyx_args, 5);
        case  5: values[4] = PyTuple_GET_ITEM(__pyx_args, 4);
        case  4: values[3] = PyTuple_GET_ITEM(__pyx_args, 3);
        case  3: values[2] = PyTuple_GET_ITEM(__pyx_args, 2);
        case  2: values[1] = PyTuple_GET_ITEM(__pyx_args, 1);
        case  1: values[0] = PyTuple_GET_ITEM(__pyx_args, 0);
        case  0: break;
        default: goto __pyx_L5_argtuple_error;
      }
      kw_args = PyDict_Size(__pyx_kwds);
      switch (pos_args) {
        case  0:
        if (likely((values[0] = PyDict_GetItem(__pyx_kwds, __pyx_n_s_dt)) != 0)) kw_args--;
        else goto __pyx_L5_argtuple_error;
        case  1:
        if (likely((values[1] = PyDict_GetItem(__pyx_kwds, __pyx_n_s_gt)) != 0)) kw_args--;
        else {
          __Pyx_RaiseArgtupleInvalid("_rleIou", 1, 6, 6, 1); __PYX_ERR(0, 189, __pyx_L3_error)
        }
        case  2:
        if (likely((values[2] = PyDict_GetItem(__pyx_kwds, __pyx_n_s_iscrowd)) != 0)) kw_args--;
        else {
          __Pyx_RaiseArgtupleInvalid("_rleIou", 1, 6, 6, 2); __PYX_ERR(0, 189, __pyx_L3_error)
        }
        case  3:
        if (likely((values[3] = PyDict_GetItem(__pyx_kwds, __pyx_n_s_m)) != 0)) kw_args--;
        else {
          __Pyx_RaiseArgtupleInvalid("_rleIou", 1, 6, 6, 3); __PYX_ERR(0, 189, __pyx_L3_error)
        }
        case  4:
        if (likely((values[4] = PyDict_GetItem(__pyx_kwds, __pyx_n_s_n)) != 0)) kw_args--;
        else {
          __Pyx_RaiseArgtupleInvalid("_rleIou", 1, 6, 6, 4); __PYX_ERR(0, 189, __pyx_L3_error)
        }
        case  5:
        if (likely((values[5] = PyDict_GetItem(__pyx_kwds, __pyx_n_s_iou)) != 0)) kw_args--;
        else {
          __Pyx_RaiseArgtupleInvalid("_rleIou", 1, 6, 6, 5); __PYX_ERR(0, 189, __pyx_L3_error)
        }
      }
      if (unlikely(kw_args > 0)) {
        if (unlikely(__Pyx_ParseOptionalKeywords(__pyx_kwds, __pyx_pyargnames, 0, values, pos_args, "_rleIou") < 0)) __PYX_ERR(0, 189, __pyx_L3_error)
      }
    } else if (PyTuple_GET_SIZE(__pyx_args) != 6) {
      goto __pyx_L5_argtuple_error;
    } else {
      values[0] = PyTuple_GET_ITEM(__pyx_args, 0);
      values[1] = PyTuple_GET_ITEM(__pyx_args, 1);
      values[2] = PyTuple_GET_ITEM(__pyx_args, 2);
      values[3] = PyTuple_GET_ITEM(__pyx_args, 3);
      values[4] = PyTuple_GET_ITEM(__pyx_args, 4);
      values[5] = PyTuple_GET_ITEM(__pyx_args, 5);
    }
    __pyx_v_dt = ((struct __pyx_obj_11pycocotools_5_mask_RLEs *)values[0]);
    __pyx_v_gt = ((struct __pyx_obj_11pycocotools_5_mask_RLEs *)values[1]);
    __pyx_v_iscrowd = ((PyArrayObject *)values[2]);
    __pyx_v_m = __Pyx_PyInt_As_siz(values[3]); if (unlikely((__pyx_v_m == (siz)-1) && PyErr_Occurred())) __PYX_ERR(0, 189, __pyx_L3_error)
    __pyx_v_n = __Pyx_PyInt_As_siz(values[4]); if (unlikely((__pyx_v_n == (siz)-1) && PyErr_Occurred())) __PYX_ERR(0, 189, __pyx_L3_error)
    __pyx_v__iou = ((PyArrayObject *)values[5]);
  }
  goto __pyx_L4_argument_unpacking_done;
  __pyx_L5_argtuple_error:;
  __Pyx_RaiseArgtupleInvalid("_rleIou", 1, 6, 6, PyTuple_GET_SIZE(__pyx_args)); __PYX_ERR(0, 189, __pyx_L3_error)
  __pyx_L3_error:;
  __Pyx_AddTraceback("pycocotools._mask.iou._rleIou", __pyx_clineno, __pyx_lineno, __pyx_filename);
  __Pyx_RefNannyFinishContext();
  return NULL;
  __pyx_L4_argument_unpacking_done:;
  if (unlikely(!__Pyx_ArgTypeTest(((PyObject *)__pyx_v_dt), __pyx_ptype_11pycocotools_5_mask_RLEs, 1, "dt", 0))) __PYX_ERR(0, 189, __pyx_L1_error)
  if (unlikely(!__Pyx_ArgTypeTest(((PyObject *)__pyx_v_gt), __pyx_ptype_11pycocotools_5_mask_RLEs, 1, "gt", 0))) __PYX_ERR(0, 189, __pyx_L1_error)
  if (unlikely(!__Pyx_ArgTypeTest(((PyObject *)__pyx_v_iscrowd), __pyx_ptype_5numpy_ndarray, 1, "iscrowd", 0))) __PYX_ERR(0, 189, __pyx_L1_error)
  if (unlikely(!__Pyx_ArgTypeTest(((PyObject *)__pyx_v__iou), __pyx_ptype_5numpy_ndarray, 1, "_iou", 0))) __PYX_ERR(0, 189, __pyx_L1_error)
  __pyx_r = __pyx_pf_11pycocotools_5_mask_3iou_2_rleIou(__pyx_self, __pyx_v_dt, __pyx_v_gt, __pyx_v_iscrowd, __pyx_v_m, __pyx_v_n, __pyx_v__iou);

  /* function exit code */
  goto __pyx_L0;
  __pyx_L1_error:;
  __pyx_r = NULL;
  __pyx_L0:;
  __Pyx_RefNannyFinishContext();
  return __pyx_r;
}

static PyObject *__pyx_pf_11pycocotools_5_mask_3iou_2_rleIou(CYTHON_UNUSED PyObject *__pyx_self, struct __pyx_obj_11pycocotools_5_mask_RLEs *__pyx_v_dt, struct __pyx_obj_11pycocotools_5_mask_RLEs *__pyx_v_gt, PyArrayObject *__pyx_v_iscrowd, siz __pyx_v_m, siz __pyx_v_n, PyArrayObject *__pyx_v__iou) {
  __Pyx_LocalBuf_ND __pyx_pybuffernd__iou;
  __Pyx_Buffer __pyx_pybuffer__iou;
  __Pyx_LocalBuf_ND __pyx_pybuffernd_iscrowd;
  __Pyx_Buffer __pyx_pybuffer_iscrowd;
  PyObject *__pyx_r = NULL;
  __Pyx_RefNannyDeclarations
  __Pyx_RefNannySetupContext("_rleIou", 0);
  __pyx_pybuffer_iscrowd.pybuffer.buf = NULL;
  __pyx_pybuffer_iscrowd.refcount = 0;
  __pyx_pybuffernd_iscrowd.data = NULL;
  __pyx_pybuffernd_iscrowd.rcbuffer = &__pyx_pybuffer_iscrowd;
  __pyx_pybuffer__iou.pybuffer.buf = NULL;
  __pyx_pybuffer__iou.refcount = 0;
  __pyx_pybuffernd__iou.data = NULL;
  __pyx_pybuffernd__iou.rcbuffer = &__pyx_pybuffer__iou;
  {
    __Pyx_BufFmt_StackElem __pyx_stack[1];
    if (unlikely(__Pyx_GetBufferAndValidate(&__pyx_pybuffernd_iscrowd.rcbuffer->pybuffer, (PyObject*)__pyx_v_iscrowd, &__Pyx_TypeInfo_nn___pyx_t_5numpy_uint8_t, PyBUF_FORMAT| PyBUF_STRIDES, 1, 0, __pyx_stack) == -1)) __PYX_ERR(0, 189, __pyx_L1_error)
  }
  __pyx_pybuffernd_iscrowd.diminfo[0].strides = __pyx_pybuffernd_iscrowd.rcbuffer->pybuffer.strides[0]; __pyx_pybuffernd_iscrowd.diminfo[0].shape = __pyx_pybuffernd_iscrowd.rcbuffer->pybuffer.shape[0];
  {
    __Pyx_BufFmt_StackElem __pyx_stack[1];
    if (unlikely(__Pyx_GetBufferAndValidate(&__pyx_pybuffernd__iou.rcbuffer->pybuffer, (PyObject*)__pyx_v__iou, &__Pyx_TypeInfo_nn___pyx_t_5numpy_double_t, PyBUF_FORMAT| PyBUF_STRIDES, 1, 0, __pyx_stack) == -1)) __PYX_ERR(0, 189, __pyx_L1_error)
  }
  __pyx_pybuffernd__iou.diminfo[0].strides = __pyx_pybuffernd__iou.rcbuffer->pybuffer.strides[0]; __pyx_pybuffernd__iou.diminfo[0].shape = __pyx_pybuffernd__iou.rcbuffer->pybuffer.shape[0];

  /* "pycocotools/_mask.pyx":190
 *         return objs
 *     def _rleIou(RLEs dt, RLEs gt, np.ndarray[np.uint8_t, ndim=1] iscrowd, siz m, siz n, np.ndarray[np.double_t,  ndim=1] _iou):
 *         rleIou( <RLE*> dt._R, <RLE*> gt._R, m, n, <byte*> iscrowd.data, <double*> _iou.data )             # <<<<<<<<<<<<<<
 *     def _bbIou(np.ndarray[np.double_t, ndim=2] dt, np.ndarray[np.double_t, ndim=2] gt, np.ndarray[np.uint8_t, ndim=1] iscrowd, siz m, siz n, np.ndarray[np.double_t, ndim=1] _iou):
 *         bbIou( <BB> dt.data, <BB> gt.data, m, n, <byte*> iscrowd.data, <double*>_iou.data )
 */
  rleIou(((RLE *)__pyx_v_dt->_R), ((RLE *)__pyx_v_gt->_R), __pyx_v_m, __pyx_v_n, ((byte *)__pyx_v_iscrowd->data), ((double *)__pyx_v__iou->data));

  /* "pycocotools/_mask.pyx":189
 *             raise Exception('unrecognized type.  The following type: RLEs (rle), np.ndarray (box), and list (box) are supported.')
 *         return objs
 *     def _rleIou(RLEs dt, RLEs gt, np.ndarray[np.uint8_t, ndim=1] iscrowd, siz m, siz n, np.ndarray[np.double_t,  ndim=1] _iou):             # <<<<<<<<<<<<<<
 *         rleIou( <RLE*> dt._R, <RLE*> gt._R, m, n, <byte*> iscrowd.data, <double*> _iou.data )
 *     def _bbIou(np.ndarray[np.double_t, ndim=2] dt, np.ndarray[np.double_t, ndim=2] gt, np.ndarray[np.uint8_t, ndim=1] iscrowd, siz m, siz n, np.ndarray[np.double_t, ndim=1] _iou):
 */

  /* function exit code */
  __pyx_r = Py_None; __Pyx_INCREF(Py_None);
  goto __pyx_L0;
  __pyx_L1_error:;
  { PyObject *__pyx_type, *__pyx_value, *__pyx_tb;
    __Pyx_PyThreadState_declare
    __Pyx_PyThreadState_assign
    __Pyx_ErrFetch(&__pyx_type, &__pyx_value, &__pyx_tb);
    __Pyx_SafeReleaseBuffer(&__pyx_pybuffernd__iou.rcbuffer->pybuffer);
    __Pyx_SafeReleaseBuffer(&__pyx_pybuffernd_iscrowd.rcbuffer->pybuffer);
  __Pyx_ErrRestore(__pyx_type, __pyx_value, __pyx_tb);}
  __Pyx_AddTraceback("pycocotools._mask.iou._rleIou", __pyx_clineno, __pyx_lineno, __pyx_filename);
  __pyx_r = NULL;
  goto __pyx_L2;
  __pyx_L0:;
  __Pyx_SafeReleaseBuffer(&__pyx_pybuffernd__iou.rcbuffer->pybuffer);
  __Pyx_SafeReleaseBuffer(&__pyx_pybuffernd_iscrowd.rcbuffer->pybuffer);
  __pyx_L2:;
  __Pyx_XGIVEREF(__pyx_r);
  __Pyx_RefNannyFinishContext();
  return __pyx_r;
}

/* "pycocotools/_mask.pyx":191
 *     def _rleIou(RLEs dt, RLEs gt, np.ndarray[np.uint8_t, ndim=1] iscrowd, siz m, siz n, np.ndarray[np.double_t,  ndim=1] _iou):
 *         rleIou( <RLE*> dt._R, <RLE*> gt._R, m, n, <byte*> iscrowd.data, <double*> _iou.data )
 *     def _bbIou(np.ndarray[np.double_t, ndim=2] dt, np.ndarray[np.double_t, ndim=2] gt, np.ndarray[np.uint8_t, ndim=1] iscrowd, siz m, siz n, np.ndarray[np.double_t, ndim=1] _iou):             # <<<<<<<<<<<<<<
 *         bbIou( <BB> dt.data, <BB> gt.data, m, n, <byte*> iscrowd.data, <double*>_iou.data )
 *     def _len(obj):
 */

/* Python wrapper */
static PyObject *__pyx_pw_11pycocotools_5_mask_3iou_5_bbIou(PyObject *__pyx_self, PyObject *__pyx_args, PyObject *__pyx_kwds); /*proto*/
static PyMethodDef __pyx_mdef_11pycocotools_5_mask_3iou_5_bbIou = {"_bbIou", (PyCFunction)__pyx_pw_11pycocotools_5_mask_3iou_5_bbIou, METH_VARARGS|METH_KEYWORDS, 0};
static PyObject *__pyx_pw_11pycocotools_5_mask_3iou_5_bbIou(PyObject *__pyx_self, PyObject *__pyx_args, PyObject *__pyx_kwds) {
  PyArrayObject *__pyx_v_dt = 0;
  PyArrayObject *__pyx_v_gt = 0;
  PyArrayObject *__pyx_v_iscrowd = 0;
  siz __pyx_v_m;
  siz __pyx_v_n;
  PyArrayObject *__pyx_v__iou = 0;
  PyObject *__pyx_r = 0;
  __Pyx_RefNannyDeclarations
  __Pyx_RefNannySetupContext("_bbIou (wrapper)", 0);
  {
    static PyObject **__pyx_pyargnames[] = {&__pyx_n_s_dt,&__pyx_n_s_gt,&__pyx_n_s_iscrowd,&__pyx_n_s_m,&__pyx_n_s_n,&__pyx_n_s_iou,0};
    PyObject* values[6] = {0,0,0,0,0,0};
    if (unlikely(__pyx_kwds)) {
      Py_ssize_t kw_args;
      const Py_ssize_t pos_args = PyTuple_GET_SIZE(__pyx_args);
      switch (pos_args) {
        case  6: values[5] = PyTuple_GET_ITEM(__pyx_args, 5);
        case  5: values[4] = PyTuple_GET_ITEM(__pyx_args, 4);
        case  4: values[3] = PyTuple_GET_ITEM(__pyx_args, 3);
        case  3: values[2] = PyTuple_GET_ITEM(__pyx_args, 2);
        case  2: values[1] = PyTuple_GET_ITEM(__pyx_args, 1);
        case  1: values[0] = PyTuple_GET_ITEM(__pyx_args, 0);
        case  0: break;
        default: goto __pyx_L5_argtuple_error;
      }
      kw_args = PyDict_Size(__pyx_kwds);
      switch (pos_args) {
        case  0:
        if (likely((values[0] = PyDict_GetItem(__pyx_kwds, __pyx_n_s_dt)) != 0)) kw_args--;
        else goto __pyx_L5_argtuple_error;
        case  1:
        if (likely((values[1] = PyDict_GetItem(__pyx_kwds, __pyx_n_s_gt)) != 0)) kw_args--;
        else {
          __Pyx_RaiseArgtupleInvalid("_bbIou", 1, 6, 6, 1); __PYX_ERR(0, 191, __pyx_L3_error)
        }
        case  2:
        if (likely((values[2] = PyDict_GetItem(__pyx_kwds, __pyx_n_s_iscrowd)) != 0)) kw_args--;
        else {
          __Pyx_RaiseArgtupleInvalid("_bbIou", 1, 6, 6, 2); __PYX_ERR(0, 191, __pyx_L3_error)
        }
        case  3:
        if (likely((values[3] = PyDict_GetItem(__pyx_kwds, __pyx_n_s_m)) != 0)) kw_args--;
        else {
          __Pyx_RaiseArgtupleInvalid("_bbIou", 1, 6, 6, 3); __PYX_ERR(0, 191, __pyx_L3_error)
        }
        case  4:
        if (likely((values[4] = PyDict_GetItem(__pyx_kwds, __pyx_n_s_n)) != 0)) kw_args--;
        else {
          __Pyx_RaiseArgtupleInvalid("_bbIou", 1, 6, 6, 4); __PYX_ERR(0, 191, __pyx_L3_error)
        }
        case  5:
        if (likely((values[5] = PyDict_GetItem(__pyx_kwds, __pyx_n_s_iou)) != 0)) kw_args--;
        else {
          __Pyx_RaiseArgtupleInvalid("_bbIou", 1, 6, 6, 5); __PYX_ERR(0, 191, __pyx_L3_error)
        }
      }
      if (unlikely(kw_args > 0)) {
        if (unlikely(__Pyx_ParseOptionalKeywords(__pyx_kwds, __pyx_pyargnames, 0, values, pos_args, "_bbIou") < 0)) __PYX_ERR(0, 191, __pyx_L3_error)
      }
    } else if (PyTuple_GET_SIZE(__pyx_args) != 6) {
      goto __pyx_L5_argtuple_error;
    } else {
      values[0] = PyTuple_GET_ITEM(__pyx_args, 0);
      values[1] = PyTuple_GET_ITEM(__pyx_args, 1);
      values[2] = PyTuple_GET_ITEM(__pyx_args, 2);
      values[3] = PyTuple_GET_ITEM(__pyx_args, 3);
      values[4] = PyTuple_GET_ITEM(__pyx_args, 4);
      values[5] = PyTuple_GET_ITEM(__pyx_args, 5);
    }
    __pyx_v_dt = ((PyArrayObject *)values[0]);
    __pyx_v_gt = ((PyArrayObject *)values[1]);
    __pyx_v_iscrowd = ((PyArrayObject *)values[2]);
    __pyx_v_m = __Pyx_PyInt_As_siz(values[3]); if (unlikely((__pyx_v_m == (siz)-1) && PyErr_Occurred())) __PYX_ERR(0, 191, __pyx_L3_error)
    __pyx_v_n = __Pyx_PyInt_As_siz(values[4]); if (unlikely((__pyx_v_n == (siz)-1) && PyErr_Occurred())) __PYX_ERR(0, 191, __pyx_L3_error)
    __pyx_v__iou = ((PyArrayObject *)values[5]);
  }
  goto __pyx_L4_argument_unpacking_done;
  __pyx_L5_argtuple_error:;
  __Pyx_RaiseArgtupleInvalid("_bbIou", 1, 6, 6, PyTuple_GET_SIZE(__pyx_args)); __PYX_ERR(0, 191, __pyx_L3_error)
  __pyx_L3_error:;
  __Pyx_AddTraceback("pycocotools._mask.iou._bbIou", __pyx_clineno, __pyx_lineno, __pyx_filename);
  __Pyx_RefNannyFinishContext();
  return NULL;
  __pyx_L4_argument_unpacking_done:;
  if (unlikely(!__Pyx_ArgTypeTest(((PyObject *)__pyx_v_dt), __pyx_ptype_5numpy_ndarray, 1, "dt", 0))) __PYX_ERR(0, 191, __pyx_L1_error)
  if (unlikely(!__Pyx_ArgTypeTest(((PyObject *)__pyx_v_gt), __pyx_ptype_5numpy_ndarray, 1, "gt", 0))) __PYX_ERR(0, 191, __pyx_L1_error)
  if (unlikely(!__Pyx_ArgTypeTest(((PyObject *)__pyx_v_iscrowd), __pyx_ptype_5numpy_ndarray, 1, "iscrowd", 0))) __PYX_ERR(0, 191, __pyx_L1_error)
  if (unlikely(!__Pyx_ArgTypeTest(((PyObject *)__pyx_v__iou), __pyx_ptype_5numpy_ndarray, 1, "_iou", 0))) __PYX_ERR(0, 191, __pyx_L1_error)
  __pyx_r = __pyx_pf_11pycocotools_5_mask_3iou_4_bbIou(__pyx_self, __pyx_v_dt, __pyx_v_gt, __pyx_v_iscrowd, __pyx_v_m, __pyx_v_n, __pyx_v__iou);

  /* function exit code */
  goto __pyx_L0;
  __pyx_L1_error:;
  __pyx_r = NULL;
  __pyx_L0:;
  __Pyx_RefNannyFinishContext();
  return __pyx_r;
}

static PyObject *__pyx_pf_11pycocotools_5_mask_3iou_4_bbIou(CYTHON_UNUSED PyObject *__pyx_self, PyArrayObject *__pyx_v_dt, PyArrayObject *__pyx_v_gt, PyArrayObject *__pyx_v_iscrowd, siz __pyx_v_m, siz __pyx_v_n, PyArrayObject *__pyx_v__iou) {
  __Pyx_LocalBuf_ND __pyx_pybuffernd__iou;
  __Pyx_Buffer __pyx_pybuffer__iou;
  __Pyx_LocalBuf_ND __pyx_pybuffernd_dt;
  __Pyx_Buffer __pyx_pybuffer_dt;
  __Pyx_LocalBuf_ND __pyx_pybuffernd_gt;
  __Pyx_Buffer __pyx_pybuffer_gt;
  __Pyx_LocalBuf_ND __pyx_pybuffernd_iscrowd;
  __Pyx_Buffer __pyx_pybuffer_iscrowd;
  PyObject *__pyx_r = NULL;
  __Pyx_RefNannyDeclarations
  __Pyx_RefNannySetupContext("_bbIou", 0);
  __pyx_pybuffer_dt.pybuffer.buf = NULL;
  __pyx_pybuffer_dt.refcount = 0;
  __pyx_pybuffernd_dt.data = NULL;
  __pyx_pybuffernd_dt.rcbuffer = &__pyx_pybuffer_dt;
  __pyx_pybuffer_gt.pybuffer.buf = NULL;
  __pyx_pybuffer_gt.refcount = 0;
  __pyx_pybuffernd_gt.data = NULL;
  __pyx_pybuffernd_gt.rcbuffer = &__pyx_pybuffer_gt;
  __pyx_pybuffer_iscrowd.pybuffer.buf = NULL;
  __pyx_pybuffer_iscrowd.refcount = 0;
  __pyx_pybuffernd_iscrowd.data = NULL;
  __pyx_pybuffernd_iscrowd.rcbuffer = &__pyx_pybuffer_iscrowd;
  __pyx_pybuffer__iou.pybuffer.buf = NULL;
  __pyx_pybuffer__iou.refcount = 0;
  __pyx_pybuffernd__iou.data = NULL;
  __pyx_pybuffernd__iou.rcbuffer = &__pyx_pybuffer__iou;
  {
    __Pyx_BufFmt_StackElem __pyx_stack[1];
    if (unlikely(__Pyx_GetBufferAndValidate(&__pyx_pybuffernd_dt.rcbuffer->pybuffer, (PyObject*)__pyx_v_dt, &__Pyx_TypeInfo_nn___pyx_t_5numpy_double_t, PyBUF_FORMAT| PyBUF_STRIDES, 2, 0, __pyx_stack) == -1)) __PYX_ERR(0, 191, __pyx_L1_error)
  }
  __pyx_pybuffernd_dt.diminfo[0].strides = __pyx_pybuffernd_dt.rcbuffer->pybuffer.strides[0]; __pyx_pybuffernd_dt.diminfo[0].shape = __pyx_pybuffernd_dt.rcbuffer->pybuffer.shape[0]; __pyx_pybuffernd_dt.diminfo[1].strides = __pyx_pybuffernd_dt.rcbuffer->pybuffer.strides[1]; __pyx_pybuffernd_dt.diminfo[1].shape = __pyx_pybuffernd_dt.rcbuffer->pybuffer.shape[1];
  {
    __Pyx_BufFmt_StackElem __pyx_stack[1];
    if (unlikely(__Pyx_GetBufferAndValidate(&__pyx_pybuffernd_gt.rcbuffer->pybuffer, (PyObject*)__pyx_v_gt, &__Pyx_TypeInfo_nn___pyx_t_5numpy_double_t, PyBUF_FORMAT| PyBUF_STRIDES, 2, 0, __pyx_stack) == -1)) __PYX_ERR(0, 191, __pyx_L1_error)
  }
  __pyx_pybuffernd_gt.diminfo[0].strides = __pyx_pybuffernd_gt.rcbuffer->pybuffer.strides[0]; __pyx_pybuffernd_gt.diminfo[0].shape = __pyx_pybuffernd_gt.rcbuffer->pybuffer.shape[0]; __pyx_pybuffernd_gt.diminfo[1].strides = __pyx_pybuffernd_gt.rcbuffer->pybuffer.strides[1]; __pyx_pybuffernd_gt.diminfo[1].shape = __pyx_pybuffernd_gt.rcbuffer->pybuffer.shape[1];
  {
    __Pyx_BufFmt_StackElem __pyx_stack[1];
    if (unlikely(__Pyx_GetBufferAndValidate(&__pyx_pybuffernd_iscrowd.rcbuffer->pybuffer, (PyObject*)__pyx_v_iscrowd, &__Pyx_TypeInfo_nn___pyx_t_5numpy_uint8_t, PyBUF_FORMAT| PyBUF_STRIDES, 1, 0, __pyx_stack) == -1)) __PYX_ERR(0, 191, __pyx_L1_error)
  }
  __pyx_pybuffernd_iscrowd.diminfo[0].strides = __pyx_pybuffernd_iscrowd.rcbuffer->pybuffer.strides[0]; __pyx_pybuffernd_iscrowd.diminfo[0].shape = __pyx_pybuffernd_iscrowd.rcbuffer->pybuffer.shape[0];
  {
    __Pyx_BufFmt_StackElem __pyx_stack[1];
    if (unlikely(__Pyx_GetBufferAndValidate(&__pyx_pybuffernd__iou.rcbuffer->pybuffer, (PyObject*)__pyx_v__iou, &__Pyx_TypeInfo_nn___pyx_t_5numpy_double_t, PyBUF_FORMAT| PyBUF_STRIDES, 1, 0, __pyx_stack) == -1)) __PYX_ERR(0, 191, __pyx_L1_error)
  }
  __pyx_pybuffernd__iou.diminfo[0].strides = __pyx_pybuffernd__iou.rcbuffer->pybuffer.strides[0]; __pyx_pybuffernd__iou.diminfo[0].shape = __pyx_pybuffernd__iou.rcbuffer->pybuffer.shape[0];

  /* "pycocotools/_mask.pyx":192
 *         rleIou( <RLE*> dt._R, <RLE*> gt._R, m, n, <byte*> iscrowd.data, <double*> _iou.data )
 *     def _bbIou(np.ndarray[np.double_t, ndim=2] dt, np.ndarray[np.double_t, ndim=2] gt, np.ndarray[np.uint8_t, ndim=1] iscrowd, siz m, siz n, np.ndarray[np.double_t, ndim=1] _iou):
 *         bbIou( <BB> dt.data, <BB> gt.data, m, n, <byte*> iscrowd.data, <double*>_iou.data )             # <<<<<<<<<<<<<<
 *     def _len(obj):
 *         cdef siz N = 0
 */
  bbIou(((BB)__pyx_v_dt->data), ((BB)__pyx_v_gt->data), __pyx_v_m, __pyx_v_n, ((byte *)__pyx_v_iscrowd->data), ((double *)__pyx_v__iou->data));

  /* "pycocotools/_mask.pyx":191
 *     def _rleIou(RLEs dt, RLEs gt, np.ndarray[np.uint8_t, ndim=1] iscrowd, siz m, siz n, np.ndarray[np.double_t,  ndim=1] _iou):
 *         rleIou( <RLE*> dt._R, <RLE*> gt._R, m, n, <byte*> iscrowd.data, <double*> _iou.data )
 *     def _bbIou(np.ndarray[np.double_t, ndim=2] dt, np.ndarray[np.double_t, ndim=2] gt, np.ndarray[np.uint8_t, ndim=1] iscrowd, siz m, siz n, np.ndarray[np.double_t, ndim=1] _iou):             # <<<<<<<<<<<<<<
 *         bbIou( <BB> dt.data, <BB> gt.data, m, n, <byte*> iscrowd.data, <double*>_iou.data )
 *     def _len(obj):
 */

  /* function exit code */
  __pyx_r = Py_None; __Pyx_INCREF(Py_None);
  goto __pyx_L0;
  __pyx_L1_error:;
  { PyObject *__pyx_type, *__pyx_value, *__pyx_tb;
    __Pyx_PyThreadState_declare
    __Pyx_PyThreadState_assign
    __Pyx_ErrFetch(&__pyx_type, &__pyx_value, &__pyx_tb);
    __Pyx_SafeReleaseBuffer(&__pyx_pybuffernd__iou.rcbuffer->pybuffer);
    __Pyx_SafeReleaseBuffer(&__pyx_pybuffernd_dt.rcbuffer->pybuffer);
    __Pyx_SafeReleaseBuffer(&__pyx_pybuffernd_gt.rcbuffer->pybuffer);
    __Pyx_SafeReleaseBuffer(&__pyx_pybuffernd_iscrowd.rcbuffer->pybuffer);
  __Pyx_ErrRestore(__pyx_type, __pyx_value, __pyx_tb);}
  __Pyx_AddTraceback("pycocotools._mask.iou._bbIou", __pyx_clineno, __pyx_lineno, __pyx_filename);
  __pyx_r = NULL;
  goto __pyx_L2;
  __pyx_L0:;
  __Pyx_SafeReleaseBuffer(&__pyx_pybuffernd__iou.rcbuffer->pybuffer);
  __Pyx_SafeReleaseBuffer(&__pyx_pybuffernd_dt.rcbuffer->pybuffer);
  __Pyx_SafeReleaseBuffer(&__pyx_pybuffernd_gt.rcbuffer->pybuffer);
  __Pyx_SafeReleaseBuffer(&__pyx_pybuffernd_iscrowd.rcbuffer->pybuffer);
  __pyx_L2:;
  __Pyx_XGIVEREF(__pyx_r);
  __Pyx_RefNannyFinishContext();
  return __pyx_r;
}

/* "pycocotools/_mask.pyx":193
 *     def _bbIou(np.ndarray[np.double_t, ndim=2] dt, np.ndarray[np.double_t, ndim=2] gt, np.ndarray[np.uint8_t, ndim=1] iscrowd, siz m, siz n, np.ndarray[np.double_t, ndim=1] _iou):
 *         bbIou( <BB> dt.data, <BB> gt.data, m, n, <byte*> iscrowd.data, <double*>_iou.data )
 *     def _len(obj):             # <<<<<<<<<<<<<<
 *         cdef siz N = 0
 *         if type(obj) == RLEs:
 */

/* Python wrapper */
static PyObject *__pyx_pw_11pycocotools_5_mask_3iou_7_len(PyObject *__pyx_self, PyObject *__pyx_v_obj); /*proto*/
static PyMethodDef __pyx_mdef_11pycocotools_5_mask_3iou_7_len = {"_len", (PyCFunction)__pyx_pw_11pycocotools_5_mask_3iou_7_len, METH_O, 0};
static PyObject *__pyx_pw_11pycocotools_5_mask_3iou_7_len(PyObject *__pyx_self, PyObject *__pyx_v_obj) {
  PyObject *__pyx_r = 0;
  __Pyx_RefNannyDeclarations
  __Pyx_RefNannySetupContext("_len (wrapper)", 0);
  __pyx_r = __pyx_pf_11pycocotools_5_mask_3iou_6_len(__pyx_self, ((PyObject *)__pyx_v_obj));

  /* function exit code */
  __Pyx_RefNannyFinishContext();
  return __pyx_r;
}

static PyObject *__pyx_pf_11pycocotools_5_mask_3iou_6_len(CYTHON_UNUSED PyObject *__pyx_self, PyObject *__pyx_v_obj) {
  siz __pyx_v_N;
  PyObject *__pyx_r = NULL;
  __Pyx_RefNannyDeclarations
  PyObject *__pyx_t_1 = NULL;
  int __pyx_t_2;
  siz __pyx_t_3;
  Py_ssize_t __pyx_t_4;
  PyObject *__pyx_t_5 = NULL;
  __Pyx_RefNannySetupContext("_len", 0);

  /* "pycocotools/_mask.pyx":194
 *         bbIou( <BB> dt.data, <BB> gt.data, m, n, <byte*> iscrowd.data, <double*>_iou.data )
 *     def _len(obj):
 *         cdef siz N = 0             # <<<<<<<<<<<<<<
 *         if type(obj) == RLEs:
 *             N = obj.n
 */
  __pyx_v_N = 0;

  /* "pycocotools/_mask.pyx":195
 *     def _len(obj):
 *         cdef siz N = 0
 *         if type(obj) == RLEs:             # <<<<<<<<<<<<<<
 *             N = obj.n
 *         elif len(obj)==0:
 */
  __pyx_t_1 = PyObject_RichCompare(((PyObject *)Py_TYPE(__pyx_v_obj)), ((PyObject *)__pyx_ptype_11pycocotools_5_mask_RLEs), Py_EQ); __Pyx_XGOTREF(__pyx_t_1); if (unlikely(!__pyx_t_1)) __PYX_ERR(0, 195, __pyx_L1_error)
  __pyx_t_2 = __Pyx_PyObject_IsTrue(__pyx_t_1); if (unlikely(__pyx_t_2 < 0)) __PYX_ERR(0, 195, __pyx_L1_error)
  __Pyx_DECREF(__pyx_t_1); __pyx_t_1 = 0;
  if (__pyx_t_2) {

    /* "pycocotools/_mask.pyx":196
 *         cdef siz N = 0
 *         if type(obj) == RLEs:
 *             N = obj.n             # <<<<<<<<<<<<<<
 *         elif len(obj)==0:
 *             pass
 */
    __pyx_t_1 = __Pyx_PyObject_GetAttrStr(__pyx_v_obj, __pyx_n_s_n); if (unlikely(!__pyx_t_1)) __PYX_ERR(0, 196, __pyx_L1_error)
    __Pyx_GOTREF(__pyx_t_1);
    __pyx_t_3 = __Pyx_PyInt_As_siz(__pyx_t_1); if (unlikely((__pyx_t_3 == (siz)-1) && PyErr_Occurred())) __PYX_ERR(0, 196, __pyx_L1_error)
    __Pyx_DECREF(__pyx_t_1); __pyx_t_1 = 0;
    __pyx_v_N = __pyx_t_3;

    /* "pycocotools/_mask.pyx":195
 *     def _len(obj):
 *         cdef siz N = 0
 *         if type(obj) == RLEs:             # <<<<<<<<<<<<<<
 *             N = obj.n
 *         elif len(obj)==0:
 */
    goto __pyx_L3;
  }

  /* "pycocotools/_mask.pyx":197
 *         if type(obj) == RLEs:
 *             N = obj.n
 *         elif len(obj)==0:             # <<<<<<<<<<<<<<
 *             pass
 *         elif type(obj) == np.ndarray:
 */
  __pyx_t_4 = PyObject_Length(__pyx_v_obj); if (unlikely(__pyx_t_4 == -1)) __PYX_ERR(0, 197, __pyx_L1_error)
  __pyx_t_2 = ((__pyx_t_4 == 0) != 0);
  if (__pyx_t_2) {
    goto __pyx_L3;
  }

  /* "pycocotools/_mask.pyx":199
 *         elif len(obj)==0:
 *             pass
 *         elif type(obj) == np.ndarray:             # <<<<<<<<<<<<<<
 *             N = obj.shape[0]
 *         return N
 */
  __pyx_t_1 = PyObject_RichCompare(((PyObject *)Py_TYPE(__pyx_v_obj)), ((PyObject *)__pyx_ptype_5numpy_ndarray), Py_EQ); __Pyx_XGOTREF(__pyx_t_1); if (unlikely(!__pyx_t_1)) __PYX_ERR(0, 199, __pyx_L1_error)
  __pyx_t_2 = __Pyx_PyObject_IsTrue(__pyx_t_1); if (unlikely(__pyx_t_2 < 0)) __PYX_ERR(0, 199, __pyx_L1_error)
  __Pyx_DECREF(__pyx_t_1); __pyx_t_1 = 0;
  if (__pyx_t_2) {

    /* "pycocotools/_mask.pyx":200
 *             pass
 *         elif type(obj) == np.ndarray:
 *             N = obj.shape[0]             # <<<<<<<<<<<<<<
 *         return N
 *     # convert iscrowd to numpy array
 */
    __pyx_t_1 = __Pyx_PyObject_GetAttrStr(__pyx_v_obj, __pyx_n_s_shape); if (unlikely(!__pyx_t_1)) __PYX_ERR(0, 200, __pyx_L1_error)
    __Pyx_GOTREF(__pyx_t_1);
    __pyx_t_5 = __Pyx_GetItemInt(__pyx_t_1, 0, long, 1, __Pyx_PyInt_From_long, 0, 0, 1); if (unlikely(!__pyx_t_5)) __PYX_ERR(0, 200, __pyx_L1_error)
    __Pyx_GOTREF(__pyx_t_5);
    __Pyx_DECREF(__pyx_t_1); __pyx_t_1 = 0;
    __pyx_t_3 = __Pyx_PyInt_As_siz(__pyx_t_5); if (unlikely((__pyx_t_3 == (siz)-1) && PyErr_Occurred())) __PYX_ERR(0, 200, __pyx_L1_error)
    __Pyx_DECREF(__pyx_t_5); __pyx_t_5 = 0;
    __pyx_v_N = __pyx_t_3;

    /* "pycocotools/_mask.pyx":199
 *         elif len(obj)==0:
 *             pass
 *         elif type(obj) == np.ndarray:             # <<<<<<<<<<<<<<
 *             N = obj.shape[0]
 *         return N
 */
  }
  __pyx_L3:;

  /* "pycocotools/_mask.pyx":201
 *         elif type(obj) == np.ndarray:
 *             N = obj.shape[0]
 *         return N             # <<<<<<<<<<<<<<
 *     # convert iscrowd to numpy array
 *     cdef np.ndarray[np.uint8_t, ndim=1] iscrowd = np.array(pyiscrowd, dtype=np.uint8)
 */
  __Pyx_XDECREF(__pyx_r);
  __pyx_t_5 = __Pyx_PyInt_From_siz(__pyx_v_N); if (unlikely(!__pyx_t_5)) __PYX_ERR(0, 201, __pyx_L1_error)
  __Pyx_GOTREF(__pyx_t_5);
  __pyx_r = __pyx_t_5;
  __pyx_t_5 = 0;
  goto __pyx_L0;

  /* "pycocotools/_mask.pyx":193
 *     def _bbIou(np.ndarray[np.double_t, ndim=2] dt, np.ndarray[np.double_t, ndim=2] gt, np.ndarray[np.uint8_t, ndim=1] iscrowd, siz m, siz n, np.ndarray[np.double_t, ndim=1] _iou):
 *         bbIou( <BB> dt.data, <BB> gt.data, m, n, <byte*> iscrowd.data, <double*>_iou.data )
 *     def _len(obj):             # <<<<<<<<<<<<<<
 *         cdef siz N = 0
 *         if type(obj) == RLEs:
 */

  /* function exit code */
  __pyx_L1_error:;
  __Pyx_XDECREF(__pyx_t_1);
  __Pyx_XDECREF(__pyx_t_5);
  __Pyx_AddTraceback("pycocotools._mask.iou._len", __pyx_clineno, __pyx_lineno, __pyx_filename);
  __pyx_r = NULL;
  __pyx_L0:;
  __Pyx_XGIVEREF(__pyx_r);
  __Pyx_RefNannyFinishContext();
  return __pyx_r;
}

/* "pycocotools/_mask.pyx":163
 * 
 * # iou computation. support function overload (RLEs-RLEs and bbox-bbox).
 * def iou( dt, gt, pyiscrowd ):             # <<<<<<<<<<<<<<
 *     def _preproc(objs):
 *         if len(objs) == 0:
 */

static PyObject *__pyx_pf_11pycocotools_5_mask_12iou(CYTHON_UNUSED PyObject *__pyx_self, PyObject *__pyx_v_dt, PyObject *__pyx_v_gt, PyObject *__pyx_v_pyiscrowd) {
  PyObject *__pyx_v__preproc = 0;
  PyObject *__pyx_v__rleIou = 0;
  PyObject *__pyx_v__bbIou = 0;
  PyObject *__pyx_v__len = 0;
  PyArrayObject *__pyx_v_iscrowd = 0;
  siz __pyx_v_m;
  siz __pyx_v_n;
  double *__pyx_v__iou;
  npy_intp __pyx_v_shape[1];
  PyObject *__pyx_v__iouFun = NULL;
  PyObject *__pyx_v_iou = NULL;
  __Pyx_LocalBuf_ND __pyx_pybuffernd_iscrowd;
  __Pyx_Buffer __pyx_pybuffer_iscrowd;
  PyObject *__pyx_r = NULL;
  __Pyx_RefNannyDeclarations
  PyObject *__pyx_t_1 = NULL;
  PyObject *__pyx_t_2 = NULL;
  PyObject *__pyx_t_3 = NULL;
  PyObject *__pyx_t_4 = NULL;
  PyObject *__pyx_t_5 = NULL;
  PyArrayObject *__pyx_t_6 = NULL;
  siz __pyx_t_7;
  int __pyx_t_8;
  int __pyx_t_9;
  Py_ssize_t __pyx_t_10;
  PyObject *__pyx_t_11 = NULL;
  __Pyx_RefNannySetupContext("iou", 0);
  __Pyx_INCREF(__pyx_v_dt);
  __Pyx_INCREF(__pyx_v_gt);
  __pyx_pybuffer_iscrowd.pybuffer.buf = NULL;
  __pyx_pybuffer_iscrowd.refcount = 0;
  __pyx_pybuffernd_iscrowd.data = NULL;
  __pyx_pybuffernd_iscrowd.rcbuffer = &__pyx_pybuffer_iscrowd;

  /* "pycocotools/_mask.pyx":164
 * # iou computation. support function overload (RLEs-RLEs and bbox-bbox).
 * def iou( dt, gt, pyiscrowd ):
 *     def _preproc(objs):             # <<<<<<<<<<<<<<
 *         if len(objs) == 0:
 *             return objs
 */
  __pyx_t_1 = __Pyx_CyFunction_NewEx(&__pyx_mdef_11pycocotools_5_mask_3iou_1_preproc, 0, __pyx_n_s_iou_locals__preproc, NULL, __pyx_n_s_pycocotools__mask, __pyx_d, ((PyObject *)__pyx_codeobj__6)); if (unlikely(!__pyx_t_1)) __PYX_ERR(0, 164, __pyx_L1_error)
  __Pyx_GOTREF(__pyx_t_1);
  __pyx_v__preproc = __pyx_t_1;
  __pyx_t_1 = 0;

  /* "pycocotools/_mask.pyx":189
 *             raise Exception('unrecognized type.  The following type: RLEs (rle), np.ndarray (box), and list (box) are supported.')
 *         return objs
 *     def _rleIou(RLEs dt, RLEs gt, np.ndarray[np.uint8_t, ndim=1] iscrowd, siz m, siz n, np.ndarray[np.double_t,  ndim=1] _iou):             # <<<<<<<<<<<<<<
 *         rleIou( <RLE*> dt._R, <RLE*> gt._R, m, n, <byte*> iscrowd.data, <double*> _iou.data )
 *     def _bbIou(np.ndarray[np.double_t, ndim=2] dt, np.ndarray[np.double_t, ndim=2] gt, np.ndarray[np.uint8_t, ndim=1] iscrowd, siz m, siz n, np.ndarray[np.double_t, ndim=1] _iou):
 */
  __pyx_t_1 = __Pyx_CyFunction_NewEx(&__pyx_mdef_11pycocotools_5_mask_3iou_3_rleIou, 0, __pyx_n_s_iou_locals__rleIou, NULL, __pyx_n_s_pycocotools__mask, __pyx_d, ((PyObject *)__pyx_codeobj__8)); if (unlikely(!__pyx_t_1)) __PYX_ERR(0, 189, __pyx_L1_error)
  __Pyx_GOTREF(__pyx_t_1);
  __pyx_v__rleIou = __pyx_t_1;
  __pyx_t_1 = 0;

  /* "pycocotools/_mask.pyx":191
 *     def _rleIou(RLEs dt, RLEs gt, np.ndarray[np.uint8_t, ndim=1] iscrowd, siz m, siz n, np.ndarray[np.double_t,  ndim=1] _iou):
 *         rleIou( <RLE*> dt._R, <RLE*> gt._R, m, n, <byte*> iscrowd.data, <double*> _iou.data )
 *     def _bbIou(np.ndarray[np.double_t, ndim=2] dt, np.ndarray[np.double_t, ndim=2] gt, np.ndarray[np.uint8_t, ndim=1] iscrowd, siz m, siz n, np.ndarray[np.double_t, ndim=1] _iou):             # <<<<<<<<<<<<<<
 *         bbIou( <BB> dt.data, <BB> gt.data, m, n, <byte*> iscrowd.data, <double*>_iou.data )
 *     def _len(obj):
 */
  __pyx_t_1 = __Pyx_CyFunction_NewEx(&__pyx_mdef_11pycocotools_5_mask_3iou_5_bbIou, 0, __pyx_n_s_iou_locals__bbIou, NULL, __pyx_n_s_pycocotools__mask, __pyx_d, ((PyObject *)__pyx_codeobj__10)); if (unlikely(!__pyx_t_1)) __PYX_ERR(0, 191, __pyx_L1_error)
  __Pyx_GOTREF(__pyx_t_1);
  __pyx_v__bbIou = __pyx_t_1;
  __pyx_t_1 = 0;

  /* "pycocotools/_mask.pyx":193
 *     def _bbIou(np.ndarray[np.double_t, ndim=2] dt, np.ndarray[np.double_t, ndim=2] gt, np.ndarray[np.uint8_t, ndim=1] iscrowd, siz m, siz n, np.ndarray[np.double_t, ndim=1] _iou):
 *         bbIou( <BB> dt.data, <BB> gt.data, m, n, <byte*> iscrowd.data, <double*>_iou.data )
 *     def _len(obj):             # <<<<<<<<<<<<<<
 *         cdef siz N = 0
 *         if type(obj) == RLEs:
 */
  __pyx_t_1 = __Pyx_CyFunction_NewEx(&__pyx_mdef_11pycocotools_5_mask_3iou_7_len, 0, __pyx_n_s_iou_locals__len, NULL, __pyx_n_s_pycocotools__mask, __pyx_d, ((PyObject *)__pyx_codeobj__12)); if (unlikely(!__pyx_t_1)) __PYX_ERR(0, 193, __pyx_L1_error)
  __Pyx_GOTREF(__pyx_t_1);
  __pyx_v__len = __pyx_t_1;
  __pyx_t_1 = 0;

  /* "pycocotools/_mask.pyx":203
 *         return N
 *     # convert iscrowd to numpy array
 *     cdef np.ndarray[np.uint8_t, ndim=1] iscrowd = np.array(pyiscrowd, dtype=np.uint8)             # <<<<<<<<<<<<<<
 *     # simple type checking
 *     cdef siz m, n
 */
  __pyx_t_1 = __Pyx_GetModuleGlobalName(__pyx_n_s_np); if (unlikely(!__pyx_t_1)) __PYX_ERR(0, 203, __pyx_L1_error)
  __Pyx_GOTREF(__pyx_t_1);
  __pyx_t_2 = __Pyx_PyObject_GetAttrStr(__pyx_t_1, __pyx_n_s_array); if (unlikely(!__pyx_t_2)) __PYX_ERR(0, 203, __pyx_L1_error)
  __Pyx_GOTREF(__pyx_t_2);
  __Pyx_DECREF(__pyx_t_1); __pyx_t_1 = 0;
  __pyx_t_1 = PyTuple_New(1); if (unlikely(!__pyx_t_1)) __PYX_ERR(0, 203, __pyx_L1_error)
  __Pyx_GOTREF(__pyx_t_1);
  __Pyx_INCREF(__pyx_v_pyiscrowd);
  __Pyx_GIVEREF(__pyx_v_pyiscrowd);
  PyTuple_SET_ITEM(__pyx_t_1, 0, __pyx_v_pyiscrowd);
  __pyx_t_3 = PyDict_New(); if (unlikely(!__pyx_t_3)) __PYX_ERR(0, 203, __pyx_L1_error)
  __Pyx_GOTREF(__pyx_t_3);
  __pyx_t_4 = __Pyx_GetModuleGlobalName(__pyx_n_s_np); if (unlikely(!__pyx_t_4)) __PYX_ERR(0, 203, __pyx_L1_error)
  __Pyx_GOTREF(__pyx_t_4);
  __pyx_t_5 = __Pyx_PyObject_GetAttrStr(__pyx_t_4, __pyx_n_s_uint8); if (unlikely(!__pyx_t_5)) __PYX_ERR(0, 203, __pyx_L1_error)
  __Pyx_GOTREF(__pyx_t_5);
  __Pyx_DECREF(__pyx_t_4); __pyx_t_4 = 0;
  if (PyDict_SetItem(__pyx_t_3, __pyx_n_s_dtype, __pyx_t_5) < 0) __PYX_ERR(0, 203, __pyx_L1_error)
  __Pyx_DECREF(__pyx_t_5); __pyx_t_5 = 0;
  __pyx_t_5 = __Pyx_PyObject_Call(__pyx_t_2, __pyx_t_1, __pyx_t_3); if (unlikely(!__pyx_t_5)) __PYX_ERR(0, 203, __pyx_L1_error)
  __Pyx_GOTREF(__pyx_t_5);
  __Pyx_DECREF(__pyx_t_2); __pyx_t_2 = 0;
  __Pyx_DECREF(__pyx_t_1); __pyx_t_1 = 0;
  __Pyx_DECREF(__pyx_t_3); __pyx_t_3 = 0;
  if (!(likely(((__pyx_t_5) == Py_None) || likely(__Pyx_TypeTest(__pyx_t_5, __pyx_ptype_5numpy_ndarray))))) __PYX_ERR(0, 203, __pyx_L1_error)
  __pyx_t_6 = ((PyArrayObject *)__pyx_t_5);
  {
    __Pyx_BufFmt_StackElem __pyx_stack[1];
    if (unlikely(__Pyx_GetBufferAndValidate(&__pyx_pybuffernd_iscrowd.rcbuffer->pybuffer, (PyObject*)__pyx_t_6, &__Pyx_TypeInfo_nn___pyx_t_5numpy_uint8_t, PyBUF_FORMAT| PyBUF_STRIDES, 1, 0, __pyx_stack) == -1)) {
      __pyx_v_iscrowd = ((PyArrayObject *)Py_None); __Pyx_INCREF(Py_None); __pyx_pybuffernd_iscrowd.rcbuffer->pybuffer.buf = NULL;
      __PYX_ERR(0, 203, __pyx_L1_error)
    } else {__pyx_pybuffernd_iscrowd.diminfo[0].strides = __pyx_pybuffernd_iscrowd.rcbuffer->pybuffer.strides[0]; __pyx_pybuffernd_iscrowd.diminfo[0].shape = __pyx_pybuffernd_iscrowd.rcbuffer->pybuffer.shape[0];
    }
  }
  __pyx_t_6 = 0;
  __pyx_v_iscrowd = ((PyArrayObject *)__pyx_t_5);
  __pyx_t_5 = 0;

  /* "pycocotools/_mask.pyx":206
 *     # simple type checking
 *     cdef siz m, n
 *     dt = _preproc(dt)             # <<<<<<<<<<<<<<
 *     gt = _preproc(gt)
 *     m = _len(dt)
 */
  __pyx_t_5 = __pyx_pf_11pycocotools_5_mask_3iou__preproc(__pyx_v__preproc, __pyx_v_dt); if (unlikely(!__pyx_t_5)) __PYX_ERR(0, 206, __pyx_L1_error)
  __Pyx_GOTREF(__pyx_t_5);
  __Pyx_DECREF_SET(__pyx_v_dt, __pyx_t_5);
  __pyx_t_5 = 0;

  /* "pycocotools/_mask.pyx":207
 *     cdef siz m, n
 *     dt = _preproc(dt)
 *     gt = _preproc(gt)             # <<<<<<<<<<<<<<
 *     m = _len(dt)
 *     n = _len(gt)
 */
  __pyx_t_5 = __pyx_pf_11pycocotools_5_mask_3iou__preproc(__pyx_v__preproc, __pyx_v_gt); if (unlikely(!__pyx_t_5)) __PYX_ERR(0, 207, __pyx_L1_error)
  __Pyx_GOTREF(__pyx_t_5);
  __Pyx_DECREF_SET(__pyx_v_gt, __pyx_t_5);
  __pyx_t_5 = 0;

  /* "pycocotools/_mask.pyx":208
 *     dt = _preproc(dt)
 *     gt = _preproc(gt)
 *     m = _len(dt)             # <<<<<<<<<<<<<<
 *     n = _len(gt)
 *     if m == 0 or n == 0:
 */
  __pyx_t_5 = __pyx_pf_11pycocotools_5_mask_3iou_6_len(__pyx_v__len, __pyx_v_dt); if (unlikely(!__pyx_t_5)) __PYX_ERR(0, 208, __pyx_L1_error)
  __Pyx_GOTREF(__pyx_t_5);
  __pyx_t_7 = __Pyx_PyInt_As_siz(__pyx_t_5); if (unlikely((__pyx_t_7 == (siz)-1) && PyErr_Occurred())) __PYX_ERR(0, 208, __pyx_L1_error)
  __Pyx_DECREF(__pyx_t_5); __pyx_t_5 = 0;
  __pyx_v_m = __pyx_t_7;

  /* "pycocotools/_mask.pyx":209
 *     gt = _preproc(gt)
 *     m = _len(dt)
 *     n = _len(gt)             # <<<<<<<<<<<<<<
 *     if m == 0 or n == 0:
 *         return []
 */
  __pyx_t_5 = __pyx_pf_11pycocotools_5_mask_3iou_6_len(__pyx_v__len, __pyx_v_gt); if (unlikely(!__pyx_t_5)) __PYX_ERR(0, 209, __pyx_L1_error)
  __Pyx_GOTREF(__pyx_t_5);
  __pyx_t_7 = __Pyx_PyInt_As_siz(__pyx_t_5); if (unlikely((__pyx_t_7 == (siz)-1) && PyErr_Occurred())) __PYX_ERR(0, 209, __pyx_L1_error)
  __Pyx_DECREF(__pyx_t_5); __pyx_t_5 = 0;
  __pyx_v_n = __pyx_t_7;

  /* "pycocotools/_mask.pyx":210
 *     m = _len(dt)
 *     n = _len(gt)
 *     if m == 0 or n == 0:             # <<<<<<<<<<<<<<
 *         return []
 *     if not type(dt) == type(gt):
 */
  __pyx_t_9 = ((__pyx_v_m == 0) != 0);
  if (!__pyx_t_9) {
  } else {
    __pyx_t_8 = __pyx_t_9;
    goto __pyx_L4_bool_binop_done;
  }
  __pyx_t_9 = ((__pyx_v_n == 0) != 0);
  __pyx_t_8 = __pyx_t_9;
  __pyx_L4_bool_binop_done:;
  if (__pyx_t_8) {

    /* "pycocotools/_mask.pyx":211
 *     n = _len(gt)
 *     if m == 0 or n == 0:
 *         return []             # <<<<<<<<<<<<<<
 *     if not type(dt) == type(gt):
 *         raise Exception('The dt and gt should have the same data type, either RLEs, list or np.ndarray')
 */
    __Pyx_XDECREF(__pyx_r);
    __pyx_t_5 = PyList_New(0); if (unlikely(!__pyx_t_5)) __PYX_ERR(0, 211, __pyx_L1_error)
    __Pyx_GOTREF(__pyx_t_5);
    __pyx_r = __pyx_t_5;
    __pyx_t_5 = 0;
    goto __pyx_L0;

    /* "pycocotools/_mask.pyx":210
 *     m = _len(dt)
 *     n = _len(gt)
 *     if m == 0 or n == 0:             # <<<<<<<<<<<<<<
 *         return []
 *     if not type(dt) == type(gt):
 */
  }

  /* "pycocotools/_mask.pyx":212
 *     if m == 0 or n == 0:
 *         return []
 *     if not type(dt) == type(gt):             # <<<<<<<<<<<<<<
 *         raise Exception('The dt and gt should have the same data type, either RLEs, list or np.ndarray')
 * 
 */
  __pyx_t_5 = PyObject_RichCompare(((PyObject *)Py_TYPE(__pyx_v_dt)), ((PyObject *)Py_TYPE(__pyx_v_gt)), Py_EQ); __Pyx_XGOTREF(__pyx_t_5); if (unlikely(!__pyx_t_5)) __PYX_ERR(0, 212, __pyx_L1_error)
  __pyx_t_8 = __Pyx_PyObject_IsTrue(__pyx_t_5); if (unlikely(__pyx_t_8 < 0)) __PYX_ERR(0, 212, __pyx_L1_error)
  __Pyx_DECREF(__pyx_t_5); __pyx_t_5 = 0;
  __pyx_t_9 = ((!__pyx_t_8) != 0);
  if (__pyx_t_9) {

    /* "pycocotools/_mask.pyx":213
 *         return []
 *     if not type(dt) == type(gt):
 *         raise Exception('The dt and gt should have the same data type, either RLEs, list or np.ndarray')             # <<<<<<<<<<<<<<
 * 
 *     # define local variables
 */
    __pyx_t_5 = __Pyx_PyObject_Call(__pyx_builtin_Exception, __pyx_tuple__13, NULL); if (unlikely(!__pyx_t_5)) __PYX_ERR(0, 213, __pyx_L1_error)
    __Pyx_GOTREF(__pyx_t_5);
    __Pyx_Raise(__pyx_t_5, 0, 0, 0);
    __Pyx_DECREF(__pyx_t_5); __pyx_t_5 = 0;
    __PYX_ERR(0, 213, __pyx_L1_error)

    /* "pycocotools/_mask.pyx":212
 *     if m == 0 or n == 0:
 *         return []
 *     if not type(dt) == type(gt):             # <<<<<<<<<<<<<<
 *         raise Exception('The dt and gt should have the same data type, either RLEs, list or np.ndarray')
 * 
 */
  }

  /* "pycocotools/_mask.pyx":216
 * 
 *     # define local variables
 *     cdef double* _iou = <double*> 0             # <<<<<<<<<<<<<<
 *     cdef np.npy_intp shape[1]
 *     # check type and assign iou function
 */
  __pyx_v__iou = ((double *)0);

  /* "pycocotools/_mask.pyx":219
 *     cdef np.npy_intp shape[1]
 *     # check type and assign iou function
 *     if type(dt) == RLEs:             # <<<<<<<<<<<<<<
 *         _iouFun = _rleIou
 *     elif type(dt) == np.ndarray:
 */
  __pyx_t_5 = PyObject_RichCompare(((PyObject *)Py_TYPE(__pyx_v_dt)), ((PyObject *)__pyx_ptype_11pycocotools_5_mask_RLEs), Py_EQ); __Pyx_XGOTREF(__pyx_t_5); if (unlikely(!__pyx_t_5)) __PYX_ERR(0, 219, __pyx_L1_error)
  __pyx_t_9 = __Pyx_PyObject_IsTrue(__pyx_t_5); if (unlikely(__pyx_t_9 < 0)) __PYX_ERR(0, 219, __pyx_L1_error)
  __Pyx_DECREF(__pyx_t_5); __pyx_t_5 = 0;
  if (__pyx_t_9) {

    /* "pycocotools/_mask.pyx":220
 *     # check type and assign iou function
 *     if type(dt) == RLEs:
 *         _iouFun = _rleIou             # <<<<<<<<<<<<<<
 *     elif type(dt) == np.ndarray:
 *         _iouFun = _bbIou
 */
    __Pyx_INCREF(__pyx_v__rleIou);
    __pyx_v__iouFun = __pyx_v__rleIou;

    /* "pycocotools/_mask.pyx":219
 *     cdef np.npy_intp shape[1]
 *     # check type and assign iou function
 *     if type(dt) == RLEs:             # <<<<<<<<<<<<<<
 *         _iouFun = _rleIou
 *     elif type(dt) == np.ndarray:
 */
    goto __pyx_L7;
  }

  /* "pycocotools/_mask.pyx":221
 *     if type(dt) == RLEs:
 *         _iouFun = _rleIou
 *     elif type(dt) == np.ndarray:             # <<<<<<<<<<<<<<
 *         _iouFun = _bbIou
 *     else:
 */
  __pyx_t_5 = PyObject_RichCompare(((PyObject *)Py_TYPE(__pyx_v_dt)), ((PyObject *)__pyx_ptype_5numpy_ndarray), Py_EQ); __Pyx_XGOTREF(__pyx_t_5); if (unlikely(!__pyx_t_5)) __PYX_ERR(0, 221, __pyx_L1_error)
  __pyx_t_9 = __Pyx_PyObject_IsTrue(__pyx_t_5); if (unlikely(__pyx_t_9 < 0)) __PYX_ERR(0, 221, __pyx_L1_error)
  __Pyx_DECREF(__pyx_t_5); __pyx_t_5 = 0;
  if (__pyx_t_9) {

    /* "pycocotools/_mask.pyx":222
 *         _iouFun = _rleIou
 *     elif type(dt) == np.ndarray:
 *         _iouFun = _bbIou             # <<<<<<<<<<<<<<
 *     else:
 *         raise Exception('input data type not allowed.')
 */
    __Pyx_INCREF(__pyx_v__bbIou);
    __pyx_v__iouFun = __pyx_v__bbIou;

    /* "pycocotools/_mask.pyx":221
 *     if type(dt) == RLEs:
 *         _iouFun = _rleIou
 *     elif type(dt) == np.ndarray:             # <<<<<<<<<<<<<<
 *         _iouFun = _bbIou
 *     else:
 */
    goto __pyx_L7;
  }

  /* "pycocotools/_mask.pyx":224
 *         _iouFun = _bbIou
 *     else:
 *         raise Exception('input data type not allowed.')             # <<<<<<<<<<<<<<
 *     _iou = <double*> malloc(m*n* sizeof(double))
 *     iou = np.zeros((m*n, ), dtype=np.double)
 */
  /*else*/ {
    __pyx_t_5 = __Pyx_PyObject_Call(__pyx_builtin_Exception, __pyx_tuple__14, NULL); if (unlikely(!__pyx_t_5)) __PYX_ERR(0, 224, __pyx_L1_error)
    __Pyx_GOTREF(__pyx_t_5);
    __Pyx_Raise(__pyx_t_5, 0, 0, 0);
    __Pyx_DECREF(__pyx_t_5); __pyx_t_5 = 0;
    __PYX_ERR(0, 224, __pyx_L1_error)
  }
  __pyx_L7:;

  /* "pycocotools/_mask.pyx":225
 *     else:
 *         raise Exception('input data type not allowed.')
 *     _iou = <double*> malloc(m*n* sizeof(double))             # <<<<<<<<<<<<<<
 *     iou = np.zeros((m*n, ), dtype=np.double)
 *     shape[0] = <np.npy_intp> m*n
 */
  __pyx_v__iou = ((double *)malloc(((__pyx_v_m * __pyx_v_n) * (sizeof(double)))));

  /* "pycocotools/_mask.pyx":226
 *         raise Exception('input data type not allowed.')
 *     _iou = <double*> malloc(m*n* sizeof(double))
 *     iou = np.zeros((m*n, ), dtype=np.double)             # <<<<<<<<<<<<<<
 *     shape[0] = <np.npy_intp> m*n
 *     iou = np.PyArray_SimpleNewFromData(1, shape, np.NPY_DOUBLE, _iou)
 */
  __pyx_t_5 = __Pyx_GetModuleGlobalName(__pyx_n_s_np); if (unlikely(!__pyx_t_5)) __PYX_ERR(0, 226, __pyx_L1_error)
  __Pyx_GOTREF(__pyx_t_5);
  __pyx_t_3 = __Pyx_PyObject_GetAttrStr(__pyx_t_5, __pyx_n_s_zeros); if (unlikely(!__pyx_t_3)) __PYX_ERR(0, 226, __pyx_L1_error)
  __Pyx_GOTREF(__pyx_t_3);
  __Pyx_DECREF(__pyx_t_5); __pyx_t_5 = 0;
  __pyx_t_5 = __Pyx_PyInt_From_siz((__pyx_v_m * __pyx_v_n)); if (unlikely(!__pyx_t_5)) __PYX_ERR(0, 226, __pyx_L1_error)
  __Pyx_GOTREF(__pyx_t_5);
  __pyx_t_1 = PyTuple_New(1); if (unlikely(!__pyx_t_1)) __PYX_ERR(0, 226, __pyx_L1_error)
  __Pyx_GOTREF(__pyx_t_1);
  __Pyx_GIVEREF(__pyx_t_5);
  PyTuple_SET_ITEM(__pyx_t_1, 0, __pyx_t_5);
  __pyx_t_5 = 0;
  __pyx_t_5 = PyTuple_New(1); if (unlikely(!__pyx_t_5)) __PYX_ERR(0, 226, __pyx_L1_error)
  __Pyx_GOTREF(__pyx_t_5);
  __Pyx_GIVEREF(__pyx_t_1);
  PyTuple_SET_ITEM(__pyx_t_5, 0, __pyx_t_1);
  __pyx_t_1 = 0;
  __pyx_t_1 = PyDict_New(); if (unlikely(!__pyx_t_1)) __PYX_ERR(0, 226, __pyx_L1_error)
  __Pyx_GOTREF(__pyx_t_1);
  __pyx_t_2 = __Pyx_GetModuleGlobalName(__pyx_n_s_np); if (unlikely(!__pyx_t_2)) __PYX_ERR(0, 226, __pyx_L1_error)
  __Pyx_GOTREF(__pyx_t_2);
  __pyx_t_4 = __Pyx_PyObject_GetAttrStr(__pyx_t_2, __pyx_n_s_double); if (unlikely(!__pyx_t_4)) __PYX_ERR(0, 226, __pyx_L1_error)
  __Pyx_GOTREF(__pyx_t_4);
  __Pyx_DECREF(__pyx_t_2); __pyx_t_2 = 0;
  if (PyDict_SetItem(__pyx_t_1, __pyx_n_s_dtype, __pyx_t_4) < 0) __PYX_ERR(0, 226, __pyx_L1_error)
  __Pyx_DECREF(__pyx_t_4); __pyx_t_4 = 0;
  __pyx_t_4 = __Pyx_PyObject_Call(__pyx_t_3, __pyx_t_5, __pyx_t_1); if (unlikely(!__pyx_t_4)) __PYX_ERR(0, 226, __pyx_L1_error)
  __Pyx_GOTREF(__pyx_t_4);
  __Pyx_DECREF(__pyx_t_3); __pyx_t_3 = 0;
  __Pyx_DECREF(__pyx_t_5); __pyx_t_5 = 0;
  __Pyx_DECREF(__pyx_t_1); __pyx_t_1 = 0;
  __pyx_v_iou = __pyx_t_4;
  __pyx_t_4 = 0;

  /* "pycocotools/_mask.pyx":227
 *     _iou = <double*> malloc(m*n* sizeof(double))
 *     iou = np.zeros((m*n, ), dtype=np.double)
 *     shape[0] = <np.npy_intp> m*n             # <<<<<<<<<<<<<<
 *     iou = np.PyArray_SimpleNewFromData(1, shape, np.NPY_DOUBLE, _iou)
 *     PyArray_ENABLEFLAGS(iou, np.NPY_OWNDATA)
 */
  (__pyx_v_shape[0]) = (((npy_intp)__pyx_v_m) * __pyx_v_n);

  /* "pycocotools/_mask.pyx":228
 *     iou = np.zeros((m*n, ), dtype=np.double)
 *     shape[0] = <np.npy_intp> m*n
 *     iou = np.PyArray_SimpleNewFromData(1, shape, np.NPY_DOUBLE, _iou)             # <<<<<<<<<<<<<<
 *     PyArray_ENABLEFLAGS(iou, np.NPY_OWNDATA)
 *     _iouFun(dt, gt, iscrowd, m, n, iou)
 */
  __pyx_t_4 = PyArray_SimpleNewFromData(1, __pyx_v_shape, NPY_DOUBLE, __pyx_v__iou); if (unlikely(!__pyx_t_4)) __PYX_ERR(0, 228, __pyx_L1_error)
  __Pyx_GOTREF(__pyx_t_4);
  __Pyx_DECREF_SET(__pyx_v_iou, __pyx_t_4);
  __pyx_t_4 = 0;

  /* "pycocotools/_mask.pyx":229
 *     shape[0] = <np.npy_intp> m*n
 *     iou = np.PyArray_SimpleNewFromData(1, shape, np.NPY_DOUBLE, _iou)
 *     PyArray_ENABLEFLAGS(iou, np.NPY_OWNDATA)             # <<<<<<<<<<<<<<
 *     _iouFun(dt, gt, iscrowd, m, n, iou)
 *     return iou.reshape((m,n), order='F')
 */
  if (!(likely(((__pyx_v_iou) == Py_None) || likely(__Pyx_TypeTest(__pyx_v_iou, __pyx_ptype_5numpy_ndarray))))) __PYX_ERR(0, 229, __pyx_L1_error)
  PyArray_ENABLEFLAGS(((PyArrayObject *)__pyx_v_iou), NPY_OWNDATA);

  /* "pycocotools/_mask.pyx":230
 *     iou = np.PyArray_SimpleNewFromData(1, shape, np.NPY_DOUBLE, _iou)
 *     PyArray_ENABLEFLAGS(iou, np.NPY_OWNDATA)
 *     _iouFun(dt, gt, iscrowd, m, n, iou)             # <<<<<<<<<<<<<<
 *     return iou.reshape((m,n), order='F')
 * 
 */
  __pyx_t_1 = __Pyx_PyInt_From_siz(__pyx_v_m); if (unlikely(!__pyx_t_1)) __PYX_ERR(0, 230, __pyx_L1_error)
  __Pyx_GOTREF(__pyx_t_1);
  __pyx_t_5 = __Pyx_PyInt_From_siz(__pyx_v_n); if (unlikely(!__pyx_t_5)) __PYX_ERR(0, 230, __pyx_L1_error)
  __Pyx_GOTREF(__pyx_t_5);
  __Pyx_INCREF(__pyx_v__iouFun);
  __pyx_t_3 = __pyx_v__iouFun; __pyx_t_2 = NULL;
  __pyx_t_10 = 0;
  if (CYTHON_COMPILING_IN_CPYTHON && unlikely(PyMethod_Check(__pyx_t_3))) {
    __pyx_t_2 = PyMethod_GET_SELF(__pyx_t_3);
    if (likely(__pyx_t_2)) {
      PyObject* function = PyMethod_GET_FUNCTION(__pyx_t_3);
      __Pyx_INCREF(__pyx_t_2);
      __Pyx_INCREF(function);
      __Pyx_DECREF_SET(__pyx_t_3, function);
      __pyx_t_10 = 1;
    }
  }
  __pyx_t_11 = PyTuple_New(6+__pyx_t_10); if (unlikely(!__pyx_t_11)) __PYX_ERR(0, 230, __pyx_L1_error)
  __Pyx_GOTREF(__pyx_t_11);
  if (__pyx_t_2) {
    __Pyx_GIVEREF(__pyx_t_2); PyTuple_SET_ITEM(__pyx_t_11, 0, __pyx_t_2); __pyx_t_2 = NULL;
  }
  __Pyx_INCREF(__pyx_v_dt);
  __Pyx_GIVEREF(__pyx_v_dt);
  PyTuple_SET_ITEM(__pyx_t_11, 0+__pyx_t_10, __pyx_v_dt);
  __Pyx_INCREF(__pyx_v_gt);
  __Pyx_GIVEREF(__pyx_v_gt);
  PyTuple_SET_ITEM(__pyx_t_11, 1+__pyx_t_10, __pyx_v_gt);
  __Pyx_INCREF(((PyObject *)__pyx_v_iscrowd));
  __Pyx_GIVEREF(((PyObject *)__pyx_v_iscrowd));
  PyTuple_SET_ITEM(__pyx_t_11, 2+__pyx_t_10, ((PyObject *)__pyx_v_iscrowd));
  __Pyx_GIVEREF(__pyx_t_1);
  PyTuple_SET_ITEM(__pyx_t_11, 3+__pyx_t_10, __pyx_t_1);
  __Pyx_GIVEREF(__pyx_t_5);
  PyTuple_SET_ITEM(__pyx_t_11, 4+__pyx_t_10, __pyx_t_5);
  __Pyx_INCREF(__pyx_v_iou);
  __Pyx_GIVEREF(__pyx_v_iou);
  PyTuple_SET_ITEM(__pyx_t_11, 5+__pyx_t_10, __pyx_v_iou);
  __pyx_t_1 = 0;
  __pyx_t_5 = 0;
  __pyx_t_4 = __Pyx_PyObject_Call(__pyx_t_3, __pyx_t_11, NULL); if (unlikely(!__pyx_t_4)) __PYX_ERR(0, 230, __pyx_L1_error)
  __Pyx_GOTREF(__pyx_t_4);
  __Pyx_DECREF(__pyx_t_11); __pyx_t_11 = 0;
  __Pyx_DECREF(__pyx_t_3); __pyx_t_3 = 0;
  __Pyx_DECREF(__pyx_t_4); __pyx_t_4 = 0;

  /* "pycocotools/_mask.pyx":231
 *     PyArray_ENABLEFLAGS(iou, np.NPY_OWNDATA)
 *     _iouFun(dt, gt, iscrowd, m, n, iou)
 *     return iou.reshape((m,n), order='F')             # <<<<<<<<<<<<<<
 * 
 * def toBbox( rleObjs ):
 */
  __Pyx_XDECREF(__pyx_r);
  __pyx_t_4 = __Pyx_PyObject_GetAttrStr(__pyx_v_iou, __pyx_n_s_reshape); if (unlikely(!__pyx_t_4)) __PYX_ERR(0, 231, __pyx_L1_error)
  __Pyx_GOTREF(__pyx_t_4);
  __pyx_t_3 = __Pyx_PyInt_From_siz(__pyx_v_m); if (unlikely(!__pyx_t_3)) __PYX_ERR(0, 231, __pyx_L1_error)
  __Pyx_GOTREF(__pyx_t_3);
  __pyx_t_11 = __Pyx_PyInt_From_siz(__pyx_v_n); if (unlikely(!__pyx_t_11)) __PYX_ERR(0, 231, __pyx_L1_error)
  __Pyx_GOTREF(__pyx_t_11);
  __pyx_t_5 = PyTuple_New(2); if (unlikely(!__pyx_t_5)) __PYX_ERR(0, 231, __pyx_L1_error)
  __Pyx_GOTREF(__pyx_t_5);
  __Pyx_GIVEREF(__pyx_t_3);
  PyTuple_SET_ITEM(__pyx_t_5, 0, __pyx_t_3);
  __Pyx_GIVEREF(__pyx_t_11);
  PyTuple_SET_ITEM(__pyx_t_5, 1, __pyx_t_11);
  __pyx_t_3 = 0;
  __pyx_t_11 = 0;
  __pyx_t_11 = PyTuple_New(1); if (unlikely(!__pyx_t_11)) __PYX_ERR(0, 231, __pyx_L1_error)
  __Pyx_GOTREF(__pyx_t_11);
  __Pyx_GIVEREF(__pyx_t_5);
  PyTuple_SET_ITEM(__pyx_t_11, 0, __pyx_t_5);
  __pyx_t_5 = 0;
  __pyx_t_5 = PyDict_New(); if (unlikely(!__pyx_t_5)) __PYX_ERR(0, 231, __pyx_L1_error)
  __Pyx_GOTREF(__pyx_t_5);
  if (PyDict_SetItem(__pyx_t_5, __pyx_n_s_order, __pyx_n_s_F) < 0) __PYX_ERR(0, 231, __pyx_L1_error)
  __pyx_t_3 = __Pyx_PyObject_Call(__pyx_t_4, __pyx_t_11, __pyx_t_5); if (unlikely(!__pyx_t_3)) __PYX_ERR(0, 231, __pyx_L1_error)
  __Pyx_GOTREF(__pyx_t_3);
  __Pyx_DECREF(__pyx_t_4); __pyx_t_4 = 0;
  __Pyx_DECREF(__pyx_t_11); __pyx_t_11 = 0;
  __Pyx_DECREF(__pyx_t_5); __pyx_t_5 = 0;
  __pyx_r = __pyx_t_3;
  __pyx_t_3 = 0;
  goto __pyx_L0;

  /* "pycocotools/_mask.pyx":163
 * 
 * # iou computation. support function overload (RLEs-RLEs and bbox-bbox).
 * def iou( dt, gt, pyiscrowd ):             # <<<<<<<<<<<<<<
 *     def _preproc(objs):
 *         if len(objs) == 0:
 */

  /* function exit code */
  __pyx_L1_error:;
  __Pyx_XDECREF(__pyx_t_1);
  __Pyx_XDECREF(__pyx_t_2);
  __Pyx_XDECREF(__pyx_t_3);
  __Pyx_XDECREF(__pyx_t_4);
  __Pyx_XDECREF(__pyx_t_5);
  __Pyx_XDECREF(__pyx_t_11);
  { PyObject *__pyx_type, *__pyx_value, *__pyx_tb;
    __Pyx_PyThreadState_declare
    __Pyx_PyThreadState_assign
    __Pyx_ErrFetch(&__pyx_type, &__pyx_value, &__pyx_tb);
    __Pyx_SafeReleaseBuffer(&__pyx_pybuffernd_iscrowd.rcbuffer->pybuffer);
  __Pyx_ErrRestore(__pyx_type, __pyx_value, __pyx_tb);}
  __Pyx_AddTraceback("pycocotools._mask.iou", __pyx_clineno, __pyx_lineno, __pyx_filename);
  __pyx_r = NULL;
  goto __pyx_L2;
  __pyx_L0:;
  __Pyx_SafeReleaseBuffer(&__pyx_pybuffernd_iscrowd.rcbuffer->pybuffer);
  __pyx_L2:;
  __Pyx_XDECREF(__pyx_v__preproc);
  __Pyx_XDECREF(__pyx_v__rleIou);
  __Pyx_XDECREF(__pyx_v__bbIou);
  __Pyx_XDECREF(__pyx_v__len);
  __Pyx_XDECREF((PyObject *)__pyx_v_iscrowd);
  __Pyx_XDECREF(__pyx_v__iouFun);
  __Pyx_XDECREF(__pyx_v_iou);
  __Pyx_XDECREF(__pyx_v_dt);
  __Pyx_XDECREF(__pyx_v_gt);
  __Pyx_XGIVEREF(__pyx_r);
  __Pyx_RefNannyFinishContext();
  return __pyx_r;
}

/* "pycocotools/_mask.pyx":233
 *     return iou.reshape((m,n), order='F')
 * 
 * def toBbox( rleObjs ):             # <<<<<<<<<<<<<<
 *     cdef RLEs Rs = _frString(rleObjs)
 *     cdef siz n = Rs.n
 */

/* Python wrapper */
static PyObject *__pyx_pw_11pycocotools_5_mask_15toBbox(PyObject *__pyx_self, PyObject *__pyx_v_rleObjs); /*proto*/
static PyMethodDef __pyx_mdef_11pycocotools_5_mask_15toBbox = {"toBbox", (PyCFunction)__pyx_pw_11pycocotools_5_mask_15toBbox, METH_O, 0};
static PyObject *__pyx_pw_11pycocotools_5_mask_15toBbox(PyObject *__pyx_self, PyObject *__pyx_v_rleObjs) {
  PyObject *__pyx_r = 0;
  __Pyx_RefNannyDeclarations
  __Pyx_RefNannySetupContext("toBbox (wrapper)", 0);
  __pyx_r = __pyx_pf_11pycocotools_5_mask_14toBbox(__pyx_self, ((PyObject *)__pyx_v_rleObjs));

  /* function exit code */
  __Pyx_RefNannyFinishContext();
  return __pyx_r;
}

static PyObject *__pyx_pf_11pycocotools_5_mask_14toBbox(CYTHON_UNUSED PyObject *__pyx_self, PyObject *__pyx_v_rleObjs) {
  struct __pyx_obj_11pycocotools_5_mask_RLEs *__pyx_v_Rs = 0;
  siz __pyx_v_n;
  BB __pyx_v__bb;
  npy_intp __pyx_v_shape[1];
  PyObject *__pyx_v_bb = NULL;
  PyObject *__pyx_r = NULL;
  __Pyx_RefNannyDeclarations
  PyObject *__pyx_t_1 = NULL;
  PyObject *__pyx_t_2 = NULL;
  PyObject *__pyx_t_3 = NULL;
  PyObject *__pyx_t_4 = NULL;
  siz __pyx_t_5;
  PyObject *__pyx_t_6 = NULL;
  __Pyx_RefNannySetupContext("toBbox", 0);

  /* "pycocotools/_mask.pyx":234
 * 
 * def toBbox( rleObjs ):
 *     cdef RLEs Rs = _frString(rleObjs)             # <<<<<<<<<<<<<<
 *     cdef siz n = Rs.n
 *     cdef BB _bb = <BB> malloc(4*n* sizeof(double))
 */
  __pyx_t_2 = __Pyx_GetModuleGlobalName(__pyx_n_s_frString); if (unlikely(!__pyx_t_2)) __PYX_ERR(0, 234, __pyx_L1_error)
  __Pyx_GOTREF(__pyx_t_2);
  __pyx_t_3 = NULL;
  if (CYTHON_COMPILING_IN_CPYTHON && unlikely(PyMethod_Check(__pyx_t_2))) {
    __pyx_t_3 = PyMethod_GET_SELF(__pyx_t_2);
    if (likely(__pyx_t_3)) {
      PyObject* function = PyMethod_GET_FUNCTION(__pyx_t_2);
      __Pyx_INCREF(__pyx_t_3);
      __Pyx_INCREF(function);
      __Pyx_DECREF_SET(__pyx_t_2, function);
    }
  }
  if (!__pyx_t_3) {
    __pyx_t_1 = __Pyx_PyObject_CallOneArg(__pyx_t_2, __pyx_v_rleObjs); if (unlikely(!__pyx_t_1)) __PYX_ERR(0, 234, __pyx_L1_error)
    __Pyx_GOTREF(__pyx_t_1);
  } else {
    __pyx_t_4 = PyTuple_New(1+1); if (unlikely(!__pyx_t_4)) __PYX_ERR(0, 234, __pyx_L1_error)
    __Pyx_GOTREF(__pyx_t_4);
    __Pyx_GIVEREF(__pyx_t_3); PyTuple_SET_ITEM(__pyx_t_4, 0, __pyx_t_3); __pyx_t_3 = NULL;
    __Pyx_INCREF(__pyx_v_rleObjs);
    __Pyx_GIVEREF(__pyx_v_rleObjs);
    PyTuple_SET_ITEM(__pyx_t_4, 0+1, __pyx_v_rleObjs);
    __pyx_t_1 = __Pyx_PyObject_Call(__pyx_t_2, __pyx_t_4, NULL); if (unlikely(!__pyx_t_1)) __PYX_ERR(0, 234, __pyx_L1_error)
    __Pyx_GOTREF(__pyx_t_1);
    __Pyx_DECREF(__pyx_t_4); __pyx_t_4 = 0;
  }
  __Pyx_DECREF(__pyx_t_2); __pyx_t_2 = 0;
  if (!(likely(((__pyx_t_1) == Py_None) || likely(__Pyx_TypeTest(__pyx_t_1, __pyx_ptype_11pycocotools_5_mask_RLEs))))) __PYX_ERR(0, 234, __pyx_L1_error)
  __pyx_v_Rs = ((struct __pyx_obj_11pycocotools_5_mask_RLEs *)__pyx_t_1);
  __pyx_t_1 = 0;

  /* "pycocotools/_mask.pyx":235
 * def toBbox( rleObjs ):
 *     cdef RLEs Rs = _frString(rleObjs)
 *     cdef siz n = Rs.n             # <<<<<<<<<<<<<<
 *     cdef BB _bb = <BB> malloc(4*n* sizeof(double))
 *     rleToBbox( <const RLE*> Rs._R, _bb, n )
 */
  __pyx_t_1 = __Pyx_PyObject_GetAttrStr(((PyObject *)__pyx_v_Rs), __pyx_n_s_n); if (unlikely(!__pyx_t_1)) __PYX_ERR(0, 235, __pyx_L1_error)
  __Pyx_GOTREF(__pyx_t_1);
  __pyx_t_5 = __Pyx_PyInt_As_siz(__pyx_t_1); if (unlikely((__pyx_t_5 == (siz)-1) && PyErr_Occurred())) __PYX_ERR(0, 235, __pyx_L1_error)
  __Pyx_DECREF(__pyx_t_1); __pyx_t_1 = 0;
  __pyx_v_n = __pyx_t_5;

  /* "pycocotools/_mask.pyx":236
 *     cdef RLEs Rs = _frString(rleObjs)
 *     cdef siz n = Rs.n
 *     cdef BB _bb = <BB> malloc(4*n* sizeof(double))             # <<<<<<<<<<<<<<
 *     rleToBbox( <const RLE*> Rs._R, _bb, n )
 *     cdef np.npy_intp shape[1]
 */
  __pyx_v__bb = ((BB)malloc(((4 * __pyx_v_n) * (sizeof(double)))));

  /* "pycocotools/_mask.pyx":237
 *     cdef siz n = Rs.n
 *     cdef BB _bb = <BB> malloc(4*n* sizeof(double))
 *     rleToBbox( <const RLE*> Rs._R, _bb, n )             # <<<<<<<<<<<<<<
 *     cdef np.npy_intp shape[1]
 *     shape[0] = <np.npy_intp> 4*n
 */
  rleToBbox(((RLE const *)__pyx_v_Rs->_R), __pyx_v__bb, __pyx_v_n);

  /* "pycocotools/_mask.pyx":239
 *     rleToBbox( <const RLE*> Rs._R, _bb, n )
 *     cdef np.npy_intp shape[1]
 *     shape[0] = <np.npy_intp> 4*n             # <<<<<<<<<<<<<<
 *     bb = np.array((1,4*n), dtype=np.double)
 *     bb = np.PyArray_SimpleNewFromData(1, shape, np.NPY_DOUBLE, _bb).reshape((n, 4))
 */
  (__pyx_v_shape[0]) = (((npy_intp)4) * __pyx_v_n);

  /* "pycocotools/_mask.pyx":240
 *     cdef np.npy_intp shape[1]
 *     shape[0] = <np.npy_intp> 4*n
 *     bb = np.array((1,4*n), dtype=np.double)             # <<<<<<<<<<<<<<
 *     bb = np.PyArray_SimpleNewFromData(1, shape, np.NPY_DOUBLE, _bb).reshape((n, 4))
 *     PyArray_ENABLEFLAGS(bb, np.NPY_OWNDATA)
 */
  __pyx_t_1 = __Pyx_GetModuleGlobalName(__pyx_n_s_np); if (unlikely(!__pyx_t_1)) __PYX_ERR(0, 240, __pyx_L1_error)
  __Pyx_GOTREF(__pyx_t_1);
  __pyx_t_2 = __Pyx_PyObject_GetAttrStr(__pyx_t_1, __pyx_n_s_array); if (unlikely(!__pyx_t_2)) __PYX_ERR(0, 240, __pyx_L1_error)
  __Pyx_GOTREF(__pyx_t_2);
  __Pyx_DECREF(__pyx_t_1); __pyx_t_1 = 0;
  __pyx_t_1 = __Pyx_PyInt_From_siz((4 * __pyx_v_n)); if (unlikely(!__pyx_t_1)) __PYX_ERR(0, 240, __pyx_L1_error)
  __Pyx_GOTREF(__pyx_t_1);
  __pyx_t_4 = PyTuple_New(2); if (unlikely(!__pyx_t_4)) __PYX_ERR(0, 240, __pyx_L1_error)
  __Pyx_GOTREF(__pyx_t_4);
  __Pyx_INCREF(__pyx_int_1);
  __Pyx_GIVEREF(__pyx_int_1);
  PyTuple_SET_ITEM(__pyx_t_4, 0, __pyx_int_1);
  __Pyx_GIVEREF(__pyx_t_1);
  PyTuple_SET_ITEM(__pyx_t_4, 1, __pyx_t_1);
  __pyx_t_1 = 0;
  __pyx_t_1 = PyTuple_New(1); if (unlikely(!__pyx_t_1)) __PYX_ERR(0, 240, __pyx_L1_error)
  __Pyx_GOTREF(__pyx_t_1);
  __Pyx_GIVEREF(__pyx_t_4);
  PyTuple_SET_ITEM(__pyx_t_1, 0, __pyx_t_4);
  __pyx_t_4 = 0;
  __pyx_t_4 = PyDict_New(); if (unlikely(!__pyx_t_4)) __PYX_ERR(0, 240, __pyx_L1_error)
  __Pyx_GOTREF(__pyx_t_4);
  __pyx_t_3 = __Pyx_GetModuleGlobalName(__pyx_n_s_np); if (unlikely(!__pyx_t_3)) __PYX_ERR(0, 240, __pyx_L1_error)
  __Pyx_GOTREF(__pyx_t_3);
  __pyx_t_6 = __Pyx_PyObject_GetAttrStr(__pyx_t_3, __pyx_n_s_double); if (unlikely(!__pyx_t_6)) __PYX_ERR(0, 240, __pyx_L1_error)
  __Pyx_GOTREF(__pyx_t_6);
  __Pyx_DECREF(__pyx_t_3); __pyx_t_3 = 0;
  if (PyDict_SetItem(__pyx_t_4, __pyx_n_s_dtype, __pyx_t_6) < 0) __PYX_ERR(0, 240, __pyx_L1_error)
  __Pyx_DECREF(__pyx_t_6); __pyx_t_6 = 0;
  __pyx_t_6 = __Pyx_PyObject_Call(__pyx_t_2, __pyx_t_1, __pyx_t_4); if (unlikely(!__pyx_t_6)) __PYX_ERR(0, 240, __pyx_L1_error)
  __Pyx_GOTREF(__pyx_t_6);
  __Pyx_DECREF(__pyx_t_2); __pyx_t_2 = 0;
  __Pyx_DECREF(__pyx_t_1); __pyx_t_1 = 0;
  __Pyx_DECREF(__pyx_t_4); __pyx_t_4 = 0;
  __pyx_v_bb = __pyx_t_6;
  __pyx_t_6 = 0;

  /* "pycocotools/_mask.pyx":241
 *     shape[0] = <np.npy_intp> 4*n
 *     bb = np.array((1,4*n), dtype=np.double)
 *     bb = np.PyArray_SimpleNewFromData(1, shape, np.NPY_DOUBLE, _bb).reshape((n, 4))             # <<<<<<<<<<<<<<
 *     PyArray_ENABLEFLAGS(bb, np.NPY_OWNDATA)
 *     return bb
 */
  __pyx_t_4 = PyArray_SimpleNewFromData(1, __pyx_v_shape, NPY_DOUBLE, __pyx_v__bb); if (unlikely(!__pyx_t_4)) __PYX_ERR(0, 241, __pyx_L1_error)
  __Pyx_GOTREF(__pyx_t_4);
  __pyx_t_1 = __Pyx_PyObject_GetAttrStr(__pyx_t_4, __pyx_n_s_reshape); if (unlikely(!__pyx_t_1)) __PYX_ERR(0, 241, __pyx_L1_error)
  __Pyx_GOTREF(__pyx_t_1);
  __Pyx_DECREF(__pyx_t_4); __pyx_t_4 = 0;
  __pyx_t_4 = __Pyx_PyInt_From_siz(__pyx_v_n); if (unlikely(!__pyx_t_4)) __PYX_ERR(0, 241, __pyx_L1_error)
  __Pyx_GOTREF(__pyx_t_4);
  __pyx_t_2 = PyTuple_New(2); if (unlikely(!__pyx_t_2)) __PYX_ERR(0, 241, __pyx_L1_error)
  __Pyx_GOTREF(__pyx_t_2);
  __Pyx_GIVEREF(__pyx_t_4);
  PyTuple_SET_ITEM(__pyx_t_2, 0, __pyx_t_4);
  __Pyx_INCREF(__pyx_int_4);
  __Pyx_GIVEREF(__pyx_int_4);
  PyTuple_SET_ITEM(__pyx_t_2, 1, __pyx_int_4);
  __pyx_t_4 = 0;
  __pyx_t_4 = NULL;
  if (CYTHON_COMPILING_IN_CPYTHON && likely(PyMethod_Check(__pyx_t_1))) {
    __pyx_t_4 = PyMethod_GET_SELF(__pyx_t_1);
    if (likely(__pyx_t_4)) {
      PyObject* function = PyMethod_GET_FUNCTION(__pyx_t_1);
      __Pyx_INCREF(__pyx_t_4);
      __Pyx_INCREF(function);
      __Pyx_DECREF_SET(__pyx_t_1, function);
    }
  }
  if (!__pyx_t_4) {
    __pyx_t_6 = __Pyx_PyObject_CallOneArg(__pyx_t_1, __pyx_t_2); if (unlikely(!__pyx_t_6)) __PYX_ERR(0, 241, __pyx_L1_error)
    __Pyx_DECREF(__pyx_t_2); __pyx_t_2 = 0;
    __Pyx_GOTREF(__pyx_t_6);
  } else {
    __pyx_t_3 = PyTuple_New(1+1); if (unlikely(!__pyx_t_3)) __PYX_ERR(0, 241, __pyx_L1_error)
    __Pyx_GOTREF(__pyx_t_3);
    __Pyx_GIVEREF(__pyx_t_4); PyTuple_SET_ITEM(__pyx_t_3, 0, __pyx_t_4); __pyx_t_4 = NULL;
    __Pyx_GIVEREF(__pyx_t_2);
    PyTuple_SET_ITEM(__pyx_t_3, 0+1, __pyx_t_2);
    __pyx_t_2 = 0;
    __pyx_t_6 = __Pyx_PyObject_Call(__pyx_t_1, __pyx_t_3, NULL); if (unlikely(!__pyx_t_6)) __PYX_ERR(0, 241, __pyx_L1_error)
    __Pyx_GOTREF(__pyx_t_6);
    __Pyx_DECREF(__pyx_t_3); __pyx_t_3 = 0;
  }
  __Pyx_DECREF(__pyx_t_1); __pyx_t_1 = 0;
  __Pyx_DECREF_SET(__pyx_v_bb, __pyx_t_6);
  __pyx_t_6 = 0;

  /* "pycocotools/_mask.pyx":242
 *     bb = np.array((1,4*n), dtype=np.double)
 *     bb = np.PyArray_SimpleNewFromData(1, shape, np.NPY_DOUBLE, _bb).reshape((n, 4))
 *     PyArray_ENABLEFLAGS(bb, np.NPY_OWNDATA)             # <<<<<<<<<<<<<<
 *     return bb
 * 
 */
  if (!(likely(((__pyx_v_bb) == Py_None) || likely(__Pyx_TypeTest(__pyx_v_bb, __pyx_ptype_5numpy_ndarray))))) __PYX_ERR(0, 242, __pyx_L1_error)
  PyArray_ENABLEFLAGS(((PyArrayObject *)__pyx_v_bb), NPY_OWNDATA);

  /* "pycocotools/_mask.pyx":243
 *     bb = np.PyArray_SimpleNewFromData(1, shape, np.NPY_DOUBLE, _bb).reshape((n, 4))
 *     PyArray_ENABLEFLAGS(bb, np.NPY_OWNDATA)
 *     return bb             # <<<<<<<<<<<<<<
 * 
 * def frBbox(np.ndarray[np.double_t, ndim=2] bb, siz h, siz w ):
 */
  __Pyx_XDECREF(__pyx_r);
  __Pyx_INCREF(__pyx_v_bb);
  __pyx_r = __pyx_v_bb;
  goto __pyx_L0;

  /* "pycocotools/_mask.pyx":233
 *     return iou.reshape((m,n), order='F')
 * 
 * def toBbox( rleObjs ):             # <<<<<<<<<<<<<<
 *     cdef RLEs Rs = _frString(rleObjs)
 *     cdef siz n = Rs.n
 */

  /* function exit code */
  __pyx_L1_error:;
  __Pyx_XDECREF(__pyx_t_1);
  __Pyx_XDECREF(__pyx_t_2);
  __Pyx_XDECREF(__pyx_t_3);
  __Pyx_XDECREF(__pyx_t_4);
  __Pyx_XDECREF(__pyx_t_6);
  __Pyx_AddTraceback("pycocotools._mask.toBbox", __pyx_clineno, __pyx_lineno, __pyx_filename);
  __pyx_r = NULL;
  __pyx_L0:;
  __Pyx_XDECREF((PyObject *)__pyx_v_Rs);
  __Pyx_XDECREF(__pyx_v_bb);
  __Pyx_XGIVEREF(__pyx_r);
  __Pyx_RefNannyFinishContext();
  return __pyx_r;
}

/* "pycocotools/_mask.pyx":245
 *     return bb
 * 
 * def frBbox(np.ndarray[np.double_t, ndim=2] bb, siz h, siz w ):             # <<<<<<<<<<<<<<
 *     cdef siz n = bb.shape[0]
 *     Rs = RLEs(n)
 */

/* Python wrapper */
static PyObject *__pyx_pw_11pycocotools_5_mask_17frBbox(PyObject *__pyx_self, PyObject *__pyx_args, PyObject *__pyx_kwds); /*proto*/
static PyMethodDef __pyx_mdef_11pycocotools_5_mask_17frBbox = {"frBbox", (PyCFunction)__pyx_pw_11pycocotools_5_mask_17frBbox, METH_VARARGS|METH_KEYWORDS, 0};
static PyObject *__pyx_pw_11pycocotools_5_mask_17frBbox(PyObject *__pyx_self, PyObject *__pyx_args, PyObject *__pyx_kwds) {
  PyArrayObject *__pyx_v_bb = 0;
  siz __pyx_v_h;
  siz __pyx_v_w;
  PyObject *__pyx_r = 0;
  __Pyx_RefNannyDeclarations
  __Pyx_RefNannySetupContext("frBbox (wrapper)", 0);
  {
    static PyObject **__pyx_pyargnames[] = {&__pyx_n_s_bb,&__pyx_n_s_h,&__pyx_n_s_w,0};
    PyObject* values[3] = {0,0,0};
    if (unlikely(__pyx_kwds)) {
      Py_ssize_t kw_args;
      const Py_ssize_t pos_args = PyTuple_GET_SIZE(__pyx_args);
      switch (pos_args) {
        case  3: values[2] = PyTuple_GET_ITEM(__pyx_args, 2);
        case  2: values[1] = PyTuple_GET_ITEM(__pyx_args, 1);
        case  1: values[0] = PyTuple_GET_ITEM(__pyx_args, 0);
        case  0: break;
        default: goto __pyx_L5_argtuple_error;
      }
      kw_args = PyDict_Size(__pyx_kwds);
      switch (pos_args) {
        case  0:
        if (likely((values[0] = PyDict_GetItem(__pyx_kwds, __pyx_n_s_bb)) != 0)) kw_args--;
        else goto __pyx_L5_argtuple_error;
        case  1:
        if (likely((values[1] = PyDict_GetItem(__pyx_kwds, __pyx_n_s_h)) != 0)) kw_args--;
        else {
          __Pyx_RaiseArgtupleInvalid("frBbox", 1, 3, 3, 1); __PYX_ERR(0, 245, __pyx_L3_error)
        }
        case  2:
        if (likely((values[2] = PyDict_GetItem(__pyx_kwds, __pyx_n_s_w)) != 0)) kw_args--;
        else {
          __Pyx_RaiseArgtupleInvalid("frBbox", 1, 3, 3, 2); __PYX_ERR(0, 245, __pyx_L3_error)
        }
      }
      if (unlikely(kw_args > 0)) {
        if (unlikely(__Pyx_ParseOptionalKeywords(__pyx_kwds, __pyx_pyargnames, 0, values, pos_args, "frBbox") < 0)) __PYX_ERR(0, 245, __pyx_L3_error)
      }
    } else if (PyTuple_GET_SIZE(__pyx_args) != 3) {
      goto __pyx_L5_argtuple_error;
    } else {
      values[0] = PyTuple_GET_ITEM(__pyx_args, 0);
      values[1] = PyTuple_GET_ITEM(__pyx_args, 1);
      values[2] = PyTuple_GET_ITEM(__pyx_args, 2);
    }
    __pyx_v_bb = ((PyArrayObject *)values[0]);
    __pyx_v_h = __Pyx_PyInt_As_siz(values[1]); if (unlikely((__pyx_v_h == (siz)-1) && PyErr_Occurred())) __PYX_ERR(0, 245, __pyx_L3_error)
    __pyx_v_w = __Pyx_PyInt_As_siz(values[2]); if (unlikely((__pyx_v_w == (siz)-1) && PyErr_Occurred())) __PYX_ERR(0, 245, __pyx_L3_error)
  }
  goto __pyx_L4_argument_unpacking_done;
  __pyx_L5_argtuple_error:;
  __Pyx_RaiseArgtupleInvalid("frBbox", 1, 3, 3, PyTuple_GET_SIZE(__pyx_args)); __PYX_ERR(0, 245, __pyx_L3_error)
  __pyx_L3_error:;
  __Pyx_AddTraceback("pycocotools._mask.frBbox", __pyx_clineno, __pyx_lineno, __pyx_filename);
  __Pyx_RefNannyFinishContext();
  return NULL;
  __pyx_L4_argument_unpacking_done:;
  if (unlikely(!__Pyx_ArgTypeTest(((PyObject *)__pyx_v_bb), __pyx_ptype_5numpy_ndarray, 1, "bb", 0))) __PYX_ERR(0, 245, __pyx_L1_error)
  __pyx_r = __pyx_pf_11pycocotools_5_mask_16frBbox(__pyx_self, __pyx_v_bb, __pyx_v_h, __pyx_v_w);

  /* function exit code */
  goto __pyx_L0;
  __pyx_L1_error:;
  __pyx_r = NULL;
  __pyx_L0:;
  __Pyx_RefNannyFinishContext();
  return __pyx_r;
}

static PyObject *__pyx_pf_11pycocotools_5_mask_16frBbox(CYTHON_UNUSED PyObject *__pyx_self, PyArrayObject *__pyx_v_bb, siz __pyx_v_h, siz __pyx_v_w) {
  siz __pyx_v_n;
  struct __pyx_obj_11pycocotools_5_mask_RLEs *__pyx_v_Rs = NULL;
  PyObject *__pyx_v_objs = NULL;
  __Pyx_LocalBuf_ND __pyx_pybuffernd_bb;
  __Pyx_Buffer __pyx_pybuffer_bb;
  PyObject *__pyx_r = NULL;
  __Pyx_RefNannyDeclarations
  PyObject *__pyx_t_1 = NULL;
  PyObject *__pyx_t_2 = NULL;
  PyObject *__pyx_t_3 = NULL;
  PyObject *__pyx_t_4 = NULL;
  __Pyx_RefNannySetupContext("frBbox", 0);
  __pyx_pybuffer_bb.pybuffer.buf = NULL;
  __pyx_pybuffer_bb.refcount = 0;
  __pyx_pybuffernd_bb.data = NULL;
  __pyx_pybuffernd_bb.rcbuffer = &__pyx_pybuffer_bb;
  {
    __Pyx_BufFmt_StackElem __pyx_stack[1];
    if (unlikely(__Pyx_GetBufferAndValidate(&__pyx_pybuffernd_bb.rcbuffer->pybuffer, (PyObject*)__pyx_v_bb, &__Pyx_TypeInfo_nn___pyx_t_5numpy_double_t, PyBUF_FORMAT| PyBUF_STRIDES, 2, 0, __pyx_stack) == -1)) __PYX_ERR(0, 245, __pyx_L1_error)
  }
  __pyx_pybuffernd_bb.diminfo[0].strides = __pyx_pybuffernd_bb.rcbuffer->pybuffer.strides[0]; __pyx_pybuffernd_bb.diminfo[0].shape = __pyx_pybuffernd_bb.rcbuffer->pybuffer.shape[0]; __pyx_pybuffernd_bb.diminfo[1].strides = __pyx_pybuffernd_bb.rcbuffer->pybuffer.strides[1]; __pyx_pybuffernd_bb.diminfo[1].shape = __pyx_pybuffernd_bb.rcbuffer->pybuffer.shape[1];

  /* "pycocotools/_mask.pyx":246
 * 
 * def frBbox(np.ndarray[np.double_t, ndim=2] bb, siz h, siz w ):
 *     cdef siz n = bb.shape[0]             # <<<<<<<<<<<<<<
 *     Rs = RLEs(n)
 *     rleFrBbox( <RLE*> Rs._R, <const BB> bb.data, h, w, n )
 */
  __pyx_v_n = (__pyx_v_bb->dimensions[0]);

  /* "pycocotools/_mask.pyx":247
 * def frBbox(np.ndarray[np.double_t, ndim=2] bb, siz h, siz w ):
 *     cdef siz n = bb.shape[0]
 *     Rs = RLEs(n)             # <<<<<<<<<<<<<<
 *     rleFrBbox( <RLE*> Rs._R, <const BB> bb.data, h, w, n )
 *     objs = _toString(Rs)
 */
  __pyx_t_1 = __Pyx_PyInt_From_siz(__pyx_v_n); if (unlikely(!__pyx_t_1)) __PYX_ERR(0, 247, __pyx_L1_error)
  __Pyx_GOTREF(__pyx_t_1);
  __pyx_t_2 = PyTuple_New(1); if (unlikely(!__pyx_t_2)) __PYX_ERR(0, 247, __pyx_L1_error)
  __Pyx_GOTREF(__pyx_t_2);
  __Pyx_GIVEREF(__pyx_t_1);
  PyTuple_SET_ITEM(__pyx_t_2, 0, __pyx_t_1);
  __pyx_t_1 = 0;
  __pyx_t_1 = __Pyx_PyObject_Call(((PyObject *)__pyx_ptype_11pycocotools_5_mask_RLEs), __pyx_t_2, NULL); if (unlikely(!__pyx_t_1)) __PYX_ERR(0, 247, __pyx_L1_error)
  __Pyx_GOTREF(__pyx_t_1);
  __Pyx_DECREF(__pyx_t_2); __pyx_t_2 = 0;
  __pyx_v_Rs = ((struct __pyx_obj_11pycocotools_5_mask_RLEs *)__pyx_t_1);
  __pyx_t_1 = 0;

  /* "pycocotools/_mask.pyx":248
 *     cdef siz n = bb.shape[0]
 *     Rs = RLEs(n)
 *     rleFrBbox( <RLE*> Rs._R, <const BB> bb.data, h, w, n )             # <<<<<<<<<<<<<<
 *     objs = _toString(Rs)
 *     return objs
 */
  rleFrBbox(((RLE *)__pyx_v_Rs->_R), ((BB const )__pyx_v_bb->data), __pyx_v_h, __pyx_v_w, __pyx_v_n);

  /* "pycocotools/_mask.pyx":249
 *     Rs = RLEs(n)
 *     rleFrBbox( <RLE*> Rs._R, <const BB> bb.data, h, w, n )
 *     objs = _toString(Rs)             # <<<<<<<<<<<<<<
 *     return objs
 * 
 */
  __pyx_t_2 = __Pyx_GetModuleGlobalName(__pyx_n_s_toString); if (unlikely(!__pyx_t_2)) __PYX_ERR(0, 249, __pyx_L1_error)
  __Pyx_GOTREF(__pyx_t_2);
  __pyx_t_3 = NULL;
  if (CYTHON_COMPILING_IN_CPYTHON && unlikely(PyMethod_Check(__pyx_t_2))) {
    __pyx_t_3 = PyMethod_GET_SELF(__pyx_t_2);
    if (likely(__pyx_t_3)) {
      PyObject* function = PyMethod_GET_FUNCTION(__pyx_t_2);
      __Pyx_INCREF(__pyx_t_3);
      __Pyx_INCREF(function);
      __Pyx_DECREF_SET(__pyx_t_2, function);
    }
  }
  if (!__pyx_t_3) {
    __pyx_t_1 = __Pyx_PyObject_CallOneArg(__pyx_t_2, ((PyObject *)__pyx_v_Rs)); if (unlikely(!__pyx_t_1)) __PYX_ERR(0, 249, __pyx_L1_error)
    __Pyx_GOTREF(__pyx_t_1);
  } else {
    __pyx_t_4 = PyTuple_New(1+1); if (unlikely(!__pyx_t_4)) __PYX_ERR(0, 249, __pyx_L1_error)
    __Pyx_GOTREF(__pyx_t_4);
    __Pyx_GIVEREF(__pyx_t_3); PyTuple_SET_ITEM(__pyx_t_4, 0, __pyx_t_3); __pyx_t_3 = NULL;
    __Pyx_INCREF(((PyObject *)__pyx_v_Rs));
    __Pyx_GIVEREF(((PyObject *)__pyx_v_Rs));
    PyTuple_SET_ITEM(__pyx_t_4, 0+1, ((PyObject *)__pyx_v_Rs));
    __pyx_t_1 = __Pyx_PyObject_Call(__pyx_t_2, __pyx_t_4, NULL); if (unlikely(!__pyx_t_1)) __PYX_ERR(0, 249, __pyx_L1_error)
    __Pyx_GOTREF(__pyx_t_1);
    __Pyx_DECREF(__pyx_t_4); __pyx_t_4 = 0;
  }
  __Pyx_DECREF(__pyx_t_2); __pyx_t_2 = 0;
  __pyx_v_objs = __pyx_t_1;
  __pyx_t_1 = 0;

  /* "pycocotools/_mask.pyx":250
 *     rleFrBbox( <RLE*> Rs._R, <const BB> bb.data, h, w, n )
 *     objs = _toString(Rs)
 *     return objs             # <<<<<<<<<<<<<<
 * 
 * def frPoly( poly, siz h, siz w ):
 */
  __Pyx_XDECREF(__pyx_r);
  __Pyx_INCREF(__pyx_v_objs);
  __pyx_r = __pyx_v_objs;
  goto __pyx_L0;

  /* "pycocotools/_mask.pyx":245
 *     return bb
 * 
 * def frBbox(np.ndarray[np.double_t, ndim=2] bb, siz h, siz w ):             # <<<<<<<<<<<<<<
 *     cdef siz n = bb.shape[0]
 *     Rs = RLEs(n)
 */

  /* function exit code */
  __pyx_L1_error:;
  __Pyx_XDECREF(__pyx_t_1);
  __Pyx_XDECREF(__pyx_t_2);
  __Pyx_XDECREF(__pyx_t_3);
  __Pyx_XDECREF(__pyx_t_4);
  { PyObject *__pyx_type, *__pyx_value, *__pyx_tb;
    __Pyx_PyThreadState_declare
    __Pyx_PyThreadState_assign
    __Pyx_ErrFetch(&__pyx_type, &__pyx_value, &__pyx_tb);
    __Pyx_SafeReleaseBuffer(&__pyx_pybuffernd_bb.rcbuffer->pybuffer);
  __Pyx_ErrRestore(__pyx_type, __pyx_value, __pyx_tb);}
  __Pyx_AddTraceback("pycocotools._mask.frBbox", __pyx_clineno, __pyx_lineno, __pyx_filename);
  __pyx_r = NULL;
  goto __pyx_L2;
  __pyx_L0:;
  __Pyx_SafeReleaseBuffer(&__pyx_pybuffernd_bb.rcbuffer->pybuffer);
  __pyx_L2:;
  __Pyx_XDECREF((PyObject *)__pyx_v_Rs);
  __Pyx_XDECREF(__pyx_v_objs);
  __Pyx_XGIVEREF(__pyx_r);
  __Pyx_RefNannyFinishContext();
  return __pyx_r;
}

/* "pycocotools/_mask.pyx":252
 *     return objs
 * 
 * def frPoly( poly, siz h, siz w ):             # <<<<<<<<<<<<<<
 *     cdef np.ndarray[np.double_t, ndim=1] np_poly
 *     n = len(poly)
 */

/* Python wrapper */
static PyObject *__pyx_pw_11pycocotools_5_mask_19frPoly(PyObject *__pyx_self, PyObject *__pyx_args, PyObject *__pyx_kwds); /*proto*/
static PyMethodDef __pyx_mdef_11pycocotools_5_mask_19frPoly = {"frPoly", (PyCFunction)__pyx_pw_11pycocotools_5_mask_19frPoly, METH_VARARGS|METH_KEYWORDS, 0};
static PyObject *__pyx_pw_11pycocotools_5_mask_19frPoly(PyObject *__pyx_self, PyObject *__pyx_args, PyObject *__pyx_kwds) {
  PyObject *__pyx_v_poly = 0;
  siz __pyx_v_h;
  siz __pyx_v_w;
  PyObject *__pyx_r = 0;
  __Pyx_RefNannyDeclarations
  __Pyx_RefNannySetupContext("frPoly (wrapper)", 0);
  {
    static PyObject **__pyx_pyargnames[] = {&__pyx_n_s_poly,&__pyx_n_s_h,&__pyx_n_s_w,0};
    PyObject* values[3] = {0,0,0};
    if (unlikely(__pyx_kwds)) {
      Py_ssize_t kw_args;
      const Py_ssize_t pos_args = PyTuple_GET_SIZE(__pyx_args);
      switch (pos_args) {
        case  3: values[2] = PyTuple_GET_ITEM(__pyx_args, 2);
        case  2: values[1] = PyTuple_GET_ITEM(__pyx_args, 1);
        case  1: values[0] = PyTuple_GET_ITEM(__pyx_args, 0);
        case  0: break;
        default: goto __pyx_L5_argtuple_error;
      }
      kw_args = PyDict_Size(__pyx_kwds);
      switch (pos_args) {
        case  0:
        if (likely((values[0] = PyDict_GetItem(__pyx_kwds, __pyx_n_s_poly)) != 0)) kw_args--;
        else goto __pyx_L5_argtuple_error;
        case  1:
        if (likely((values[1] = PyDict_GetItem(__pyx_kwds, __pyx_n_s_h)) != 0)) kw_args--;
        else {
          __Pyx_RaiseArgtupleInvalid("frPoly", 1, 3, 3, 1); __PYX_ERR(0, 252, __pyx_L3_error)
        }
        case  2:
        if (likely((values[2] = PyDict_GetItem(__pyx_kwds, __pyx_n_s_w)) != 0)) kw_args--;
        else {
          __Pyx_RaiseArgtupleInvalid("frPoly", 1, 3, 3, 2); __PYX_ERR(0, 252, __pyx_L3_error)
        }
      }
      if (unlikely(kw_args > 0)) {
        if (unlikely(__Pyx_ParseOptionalKeywords(__pyx_kwds, __pyx_pyargnames, 0, values, pos_args, "frPoly") < 0)) __PYX_ERR(0, 252, __pyx_L3_error)
      }
    } else if (PyTuple_GET_SIZE(__pyx_args) != 3) {
      goto __pyx_L5_argtuple_error;
    } else {
      values[0] = PyTuple_GET_ITEM(__pyx_args, 0);
      values[1] = PyTuple_GET_ITEM(__pyx_args, 1);
      values[2] = PyTuple_GET_ITEM(__pyx_args, 2);
    }
    __pyx_v_poly = values[0];
    __pyx_v_h = __Pyx_PyInt_As_siz(values[1]); if (unlikely((__pyx_v_h == (siz)-1) && PyErr_Occurred())) __PYX_ERR(0, 252, __pyx_L3_error)
    __pyx_v_w = __Pyx_PyInt_As_siz(values[2]); if (unlikely((__pyx_v_w == (siz)-1) && PyErr_Occurred())) __PYX_ERR(0, 252, __pyx_L3_error)
  }
  goto __pyx_L4_argument_unpacking_done;
  __pyx_L5_argtuple_error:;
  __Pyx_RaiseArgtupleInvalid("frPoly", 1, 3, 3, PyTuple_GET_SIZE(__pyx_args)); __PYX_ERR(0, 252, __pyx_L3_error)
  __pyx_L3_error:;
  __Pyx_AddTraceback("pycocotools._mask.frPoly", __pyx_clineno, __pyx_lineno, __pyx_filename);
  __Pyx_RefNannyFinishContext();
  return NULL;
  __pyx_L4_argument_unpacking_done:;
  __pyx_r = __pyx_pf_11pycocotools_5_mask_18frPoly(__pyx_self, __pyx_v_poly, __pyx_v_h, __pyx_v_w);

  /* function exit code */
  __Pyx_RefNannyFinishContext();
  return __pyx_r;
}

static PyObject *__pyx_pf_11pycocotools_5_mask_18frPoly(CYTHON_UNUSED PyObject *__pyx_self, PyObject *__pyx_v_poly, siz __pyx_v_h, siz __pyx_v_w) {
  PyArrayObject *__pyx_v_np_poly = 0;
  Py_ssize_t __pyx_v_n;
  struct __pyx_obj_11pycocotools_5_mask_RLEs *__pyx_v_Rs = NULL;
  PyObject *__pyx_v_i = NULL;
  PyObject *__pyx_v_p = NULL;
  PyObject *__pyx_v_objs = NULL;
  __Pyx_LocalBuf_ND __pyx_pybuffernd_np_poly;
  __Pyx_Buffer __pyx_pybuffer_np_poly;
  PyObject *__pyx_r = NULL;
  __Pyx_RefNannyDeclarations
  Py_ssize_t __pyx_t_1;
  PyObject *__pyx_t_2 = NULL;
  PyObject *__pyx_t_3 = NULL;
  PyObject *(*__pyx_t_4)(PyObject *);
  PyObject *__pyx_t_5 = NULL;
  PyObject *__pyx_t_6 = NULL;
  PyObject *__pyx_t_7 = NULL;
  PyObject *__pyx_t_8 = NULL;
  PyObject *__pyx_t_9 = NULL;
  PyArrayObject *__pyx_t_10 = NULL;
  int __pyx_t_11;
  PyObject *__pyx_t_12 = NULL;
  PyObject *__pyx_t_13 = NULL;
  PyObject *__pyx_t_14 = NULL;
  Py_ssize_t __pyx_t_15;
  Py_ssize_t __pyx_t_16;
  __Pyx_RefNannySetupContext("frPoly", 0);
  __pyx_pybuffer_np_poly.pybuffer.buf = NULL;
  __pyx_pybuffer_np_poly.refcount = 0;
  __pyx_pybuffernd_np_poly.data = NULL;
  __pyx_pybuffernd_np_poly.rcbuffer = &__pyx_pybuffer_np_poly;

  /* "pycocotools/_mask.pyx":254
 * def frPoly( poly, siz h, siz w ):
 *     cdef np.ndarray[np.double_t, ndim=1] np_poly
 *     n = len(poly)             # <<<<<<<<<<<<<<
 *     Rs = RLEs(n)
 *     for i, p in enumerate(poly):
 */
  __pyx_t_1 = PyObject_Length(__pyx_v_poly); if (unlikely(__pyx_t_1 == -1)) __PYX_ERR(0, 254, __pyx_L1_error)
  __pyx_v_n = __pyx_t_1;

  /* "pycocotools/_mask.pyx":255
 *     cdef np.ndarray[np.double_t, ndim=1] np_poly
 *     n = len(poly)
 *     Rs = RLEs(n)             # <<<<<<<<<<<<<<
 *     for i, p in enumerate(poly):
 *         np_poly = np.array(p, dtype=np.double, order='F')
 */
  __pyx_t_2 = PyInt_FromSsize_t(__pyx_v_n); if (unlikely(!__pyx_t_2)) __PYX_ERR(0, 255, __pyx_L1_error)
  __Pyx_GOTREF(__pyx_t_2);
  __pyx_t_3 = PyTuple_New(1); if (unlikely(!__pyx_t_3)) __PYX_ERR(0, 255, __pyx_L1_error)
  __Pyx_GOTREF(__pyx_t_3);
  __Pyx_GIVEREF(__pyx_t_2);
  PyTuple_SET_ITEM(__pyx_t_3, 0, __pyx_t_2);
  __pyx_t_2 = 0;
  __pyx_t_2 = __Pyx_PyObject_Call(((PyObject *)__pyx_ptype_11pycocotools_5_mask_RLEs), __pyx_t_3, NULL); if (unlikely(!__pyx_t_2)) __PYX_ERR(0, 255, __pyx_L1_error)
  __Pyx_GOTREF(__pyx_t_2);
  __Pyx_DECREF(__pyx_t_3); __pyx_t_3 = 0;
  __pyx_v_Rs = ((struct __pyx_obj_11pycocotools_5_mask_RLEs *)__pyx_t_2);
  __pyx_t_2 = 0;

  /* "pycocotools/_mask.pyx":256
 *     n = len(poly)
 *     Rs = RLEs(n)
 *     for i, p in enumerate(poly):             # <<<<<<<<<<<<<<
 *         np_poly = np.array(p, dtype=np.double, order='F')
 *         rleFrPoly( <RLE*>&Rs._R[i], <const double*> np_poly.data, len(np_poly)/2, h, w )
 */
  __Pyx_INCREF(__pyx_int_0);
  __pyx_t_2 = __pyx_int_0;
  if (likely(PyList_CheckExact(__pyx_v_poly)) || PyTuple_CheckExact(__pyx_v_poly)) {
    __pyx_t_3 = __pyx_v_poly; __Pyx_INCREF(__pyx_t_3); __pyx_t_1 = 0;
    __pyx_t_4 = NULL;
  } else {
    __pyx_t_1 = -1; __pyx_t_3 = PyObject_GetIter(__pyx_v_poly); if (unlikely(!__pyx_t_3)) __PYX_ERR(0, 256, __pyx_L1_error)
    __Pyx_GOTREF(__pyx_t_3);
    __pyx_t_4 = Py_TYPE(__pyx_t_3)->tp_iternext; if (unlikely(!__pyx_t_4)) __PYX_ERR(0, 256, __pyx_L1_error)
  }
  for (;;) {
    if (likely(!__pyx_t_4)) {
      if (likely(PyList_CheckExact(__pyx_t_3))) {
        if (__pyx_t_1 >= PyList_GET_SIZE(__pyx_t_3)) break;
        #if CYTHON_COMPILING_IN_CPYTHON
        __pyx_t_5 = PyList_GET_ITEM(__pyx_t_3, __pyx_t_1); __Pyx_INCREF(__pyx_t_5); __pyx_t_1++; if (unlikely(0 < 0)) __PYX_ERR(0, 256, __pyx_L1_error)
        #else
        __pyx_t_5 = PySequence_ITEM(__pyx_t_3, __pyx_t_1); __pyx_t_1++; if (unlikely(!__pyx_t_5)) __PYX_ERR(0, 256, __pyx_L1_error)
        __Pyx_GOTREF(__pyx_t_5);
        #endif
      } else {
        if (__pyx_t_1 >= PyTuple_GET_SIZE(__pyx_t_3)) break;
        #if CYTHON_COMPILING_IN_CPYTHON
        __pyx_t_5 = PyTuple_GET_ITEM(__pyx_t_3, __pyx_t_1); __Pyx_INCREF(__pyx_t_5); __pyx_t_1++; if (unlikely(0 < 0)) __PYX_ERR(0, 256, __pyx_L1_error)
        #else
        __pyx_t_5 = PySequence_ITEM(__pyx_t_3, __pyx_t_1); __pyx_t_1++; if (unlikely(!__pyx_t_5)) __PYX_ERR(0, 256, __pyx_L1_error)
        __Pyx_GOTREF(__pyx_t_5);
        #endif
      }
    } else {
      __pyx_t_5 = __pyx_t_4(__pyx_t_3);
      if (unlikely(!__pyx_t_5)) {
        PyObject* exc_type = PyErr_Occurred();
        if (exc_type) {
          if (likely(exc_type == PyExc_StopIteration || PyErr_GivenExceptionMatches(exc_type, PyExc_StopIteration))) PyErr_Clear();
          else __PYX_ERR(0, 256, __pyx_L1_error)
        }
        break;
      }
      __Pyx_GOTREF(__pyx_t_5);
    }
    __Pyx_XDECREF_SET(__pyx_v_p, __pyx_t_5);
    __pyx_t_5 = 0;
    __Pyx_INCREF(__pyx_t_2);
    __Pyx_XDECREF_SET(__pyx_v_i, __pyx_t_2);
    __pyx_t_5 = __Pyx_PyInt_AddObjC(__pyx_t_2, __pyx_int_1, 1, 0); if (unlikely(!__pyx_t_5)) __PYX_ERR(0, 256, __pyx_L1_error)
    __Pyx_GOTREF(__pyx_t_5);
    __Pyx_DECREF(__pyx_t_2);
    __pyx_t_2 = __pyx_t_5;
    __pyx_t_5 = 0;

    /* "pycocotools/_mask.pyx":257
 *     Rs = RLEs(n)
 *     for i, p in enumerate(poly):
 *         np_poly = np.array(p, dtype=np.double, order='F')             # <<<<<<<<<<<<<<
 *         rleFrPoly( <RLE*>&Rs._R[i], <const double*> np_poly.data, len(np_poly)/2, h, w )
 *     objs = _toString(Rs)
 */
    __pyx_t_5 = __Pyx_GetModuleGlobalName(__pyx_n_s_np); if (unlikely(!__pyx_t_5)) __PYX_ERR(0, 257, __pyx_L1_error)
    __Pyx_GOTREF(__pyx_t_5);
    __pyx_t_6 = __Pyx_PyObject_GetAttrStr(__pyx_t_5, __pyx_n_s_array); if (unlikely(!__pyx_t_6)) __PYX_ERR(0, 257, __pyx_L1_error)
    __Pyx_GOTREF(__pyx_t_6);
    __Pyx_DECREF(__pyx_t_5); __pyx_t_5 = 0;
    __pyx_t_5 = PyTuple_New(1); if (unlikely(!__pyx_t_5)) __PYX_ERR(0, 257, __pyx_L1_error)
    __Pyx_GOTREF(__pyx_t_5);
    __Pyx_INCREF(__pyx_v_p);
    __Pyx_GIVEREF(__pyx_v_p);
    PyTuple_SET_ITEM(__pyx_t_5, 0, __pyx_v_p);
    __pyx_t_7 = PyDict_New(); if (unlikely(!__pyx_t_7)) __PYX_ERR(0, 257, __pyx_L1_error)
    __Pyx_GOTREF(__pyx_t_7);
    __pyx_t_8 = __Pyx_GetModuleGlobalName(__pyx_n_s_np); if (unlikely(!__pyx_t_8)) __PYX_ERR(0, 257, __pyx_L1_error)
    __Pyx_GOTREF(__pyx_t_8);
    __pyx_t_9 = __Pyx_PyObject_GetAttrStr(__pyx_t_8, __pyx_n_s_double); if (unlikely(!__pyx_t_9)) __PYX_ERR(0, 257, __pyx_L1_error)
    __Pyx_GOTREF(__pyx_t_9);
    __Pyx_DECREF(__pyx_t_8); __pyx_t_8 = 0;
    if (PyDict_SetItem(__pyx_t_7, __pyx_n_s_dtype, __pyx_t_9) < 0) __PYX_ERR(0, 257, __pyx_L1_error)
    __Pyx_DECREF(__pyx_t_9); __pyx_t_9 = 0;
    if (PyDict_SetItem(__pyx_t_7, __pyx_n_s_order, __pyx_n_s_F) < 0) __PYX_ERR(0, 257, __pyx_L1_error)
    __pyx_t_9 = __Pyx_PyObject_Call(__pyx_t_6, __pyx_t_5, __pyx_t_7); if (unlikely(!__pyx_t_9)) __PYX_ERR(0, 257, __pyx_L1_error)
    __Pyx_GOTREF(__pyx_t_9);
    __Pyx_DECREF(__pyx_t_6); __pyx_t_6 = 0;
    __Pyx_DECREF(__pyx_t_5); __pyx_t_5 = 0;
    __Pyx_DECREF(__pyx_t_7); __pyx_t_7 = 0;
    if (!(likely(((__pyx_t_9) == Py_None) || likely(__Pyx_TypeTest(__pyx_t_9, __pyx_ptype_5numpy_ndarray))))) __PYX_ERR(0, 257, __pyx_L1_error)
    __pyx_t_10 = ((PyArrayObject *)__pyx_t_9);
    {
      __Pyx_BufFmt_StackElem __pyx_stack[1];
      __Pyx_SafeReleaseBuffer(&__pyx_pybuffernd_np_poly.rcbuffer->pybuffer);
      __pyx_t_11 = __Pyx_GetBufferAndValidate(&__pyx_pybuffernd_np_poly.rcbuffer->pybuffer, (PyObject*)__pyx_t_10, &__Pyx_TypeInfo_nn___pyx_t_5numpy_double_t, PyBUF_FORMAT| PyBUF_STRIDES, 1, 0, __pyx_stack);
      if (unlikely(__pyx_t_11 < 0)) {
        PyErr_Fetch(&__pyx_t_12, &__pyx_t_13, &__pyx_t_14);
        if (unlikely(__Pyx_GetBufferAndValidate(&__pyx_pybuffernd_np_poly.rcbuffer->pybuffer, (PyObject*)__pyx_v_np_poly, &__Pyx_TypeInfo_nn___pyx_t_5numpy_double_t, PyBUF_FORMAT| PyBUF_STRIDES, 1, 0, __pyx_stack) == -1)) {
          Py_XDECREF(__pyx_t_12); Py_XDECREF(__pyx_t_13); Py_XDECREF(__pyx_t_14);
          __Pyx_RaiseBufferFallbackError();
        } else {
          PyErr_Restore(__pyx_t_12, __pyx_t_13, __pyx_t_14);
        }
      }
      __pyx_pybuffernd_np_poly.diminfo[0].strides = __pyx_pybuffernd_np_poly.rcbuffer->pybuffer.strides[0]; __pyx_pybuffernd_np_poly.diminfo[0].shape = __pyx_pybuffernd_np_poly.rcbuffer->pybuffer.shape[0];
      if (unlikely(__pyx_t_11 < 0)) __PYX_ERR(0, 257, __pyx_L1_error)
    }
    __pyx_t_10 = 0;
    __Pyx_XDECREF_SET(__pyx_v_np_poly, ((PyArrayObject *)__pyx_t_9));
    __pyx_t_9 = 0;

    /* "pycocotools/_mask.pyx":258
 *     for i, p in enumerate(poly):
 *         np_poly = np.array(p, dtype=np.double, order='F')
 *         rleFrPoly( <RLE*>&Rs._R[i], <const double*> np_poly.data, len(np_poly)/2, h, w )             # <<<<<<<<<<<<<<
 *     objs = _toString(Rs)
 *     return objs
 */
    __pyx_t_15 = __Pyx_PyIndex_AsSsize_t(__pyx_v_i); if (unlikely((__pyx_t_15 == (Py_ssize_t)-1) && PyErr_Occurred())) __PYX_ERR(0, 258, __pyx_L1_error)
    __pyx_t_16 = PyObject_Length(((PyObject *)__pyx_v_np_poly)); if (unlikely(__pyx_t_16 == -1)) __PYX_ERR(0, 258, __pyx_L1_error)
    rleFrPoly(((RLE *)(&(__pyx_v_Rs->_R[__pyx_t_15]))), ((double const *)__pyx_v_np_poly->data), __Pyx_div_Py_ssize_t(__pyx_t_16, 2), __pyx_v_h, __pyx_v_w);

    /* "pycocotools/_mask.pyx":256
 *     n = len(poly)
 *     Rs = RLEs(n)
 *     for i, p in enumerate(poly):             # <<<<<<<<<<<<<<
 *         np_poly = np.array(p, dtype=np.double, order='F')
 *         rleFrPoly( <RLE*>&Rs._R[i], <const double*> np_poly.data, len(np_poly)/2, h, w )
 */
  }
  __Pyx_DECREF(__pyx_t_3); __pyx_t_3 = 0;
  __Pyx_DECREF(__pyx_t_2); __pyx_t_2 = 0;

  /* "pycocotools/_mask.pyx":259
 *         np_poly = np.array(p, dtype=np.double, order='F')
 *         rleFrPoly( <RLE*>&Rs._R[i], <const double*> np_poly.data, len(np_poly)/2, h, w )
 *     objs = _toString(Rs)             # <<<<<<<<<<<<<<
 *     return objs
 * 
 */
  __pyx_t_3 = __Pyx_GetModuleGlobalName(__pyx_n_s_toString); if (unlikely(!__pyx_t_3)) __PYX_ERR(0, 259, __pyx_L1_error)
  __Pyx_GOTREF(__pyx_t_3);
  __pyx_t_9 = NULL;
  if (CYTHON_COMPILING_IN_CPYTHON && unlikely(PyMethod_Check(__pyx_t_3))) {
    __pyx_t_9 = PyMethod_GET_SELF(__pyx_t_3);
    if (likely(__pyx_t_9)) {
      PyObject* function = PyMethod_GET_FUNCTION(__pyx_t_3);
      __Pyx_INCREF(__pyx_t_9);
      __Pyx_INCREF(function);
      __Pyx_DECREF_SET(__pyx_t_3, function);
    }
  }
  if (!__pyx_t_9) {
    __pyx_t_2 = __Pyx_PyObject_CallOneArg(__pyx_t_3, ((PyObject *)__pyx_v_Rs)); if (unlikely(!__pyx_t_2)) __PYX_ERR(0, 259, __pyx_L1_error)
    __Pyx_GOTREF(__pyx_t_2);
  } else {
    __pyx_t_7 = PyTuple_New(1+1); if (unlikely(!__pyx_t_7)) __PYX_ERR(0, 259, __pyx_L1_error)
    __Pyx_GOTREF(__pyx_t_7);
    __Pyx_GIVEREF(__pyx_t_9); PyTuple_SET_ITEM(__pyx_t_7, 0, __pyx_t_9); __pyx_t_9 = NULL;
    __Pyx_INCREF(((PyObject *)__pyx_v_Rs));
    __Pyx_GIVEREF(((PyObject *)__pyx_v_Rs));
    PyTuple_SET_ITEM(__pyx_t_7, 0+1, ((PyObject *)__pyx_v_Rs));
    __pyx_t_2 = __Pyx_PyObject_Call(__pyx_t_3, __pyx_t_7, NULL); if (unlikely(!__pyx_t_2)) __PYX_ERR(0, 259, __pyx_L1_error)
    __Pyx_GOTREF(__pyx_t_2);
    __Pyx_DECREF(__pyx_t_7); __pyx_t_7 = 0;
  }
  __Pyx_DECREF(__pyx_t_3); __pyx_t_3 = 0;
  __pyx_v_objs = __pyx_t_2;
  __pyx_t_2 = 0;

  /* "pycocotools/_mask.pyx":260
 *         rleFrPoly( <RLE*>&Rs._R[i], <const double*> np_poly.data, len(np_poly)/2, h, w )
 *     objs = _toString(Rs)
 *     return objs             # <<<<<<<<<<<<<<
 * 
 * def frUncompressedRLE(ucRles, siz h, siz w):
 */
  __Pyx_XDECREF(__pyx_r);
  __Pyx_INCREF(__pyx_v_objs);
  __pyx_r = __pyx_v_objs;
  goto __pyx_L0;

  /* "pycocotools/_mask.pyx":252
 *     return objs
 * 
 * def frPoly( poly, siz h, siz w ):             # <<<<<<<<<<<<<<
 *     cdef np.ndarray[np.double_t, ndim=1] np_poly
 *     n = len(poly)
 */

  /* function exit code */
  __pyx_L1_error:;
  __Pyx_XDECREF(__pyx_t_2);
  __Pyx_XDECREF(__pyx_t_3);
  __Pyx_XDECREF(__pyx_t_5);
  __Pyx_XDECREF(__pyx_t_6);
  __Pyx_XDECREF(__pyx_t_7);
  __Pyx_XDECREF(__pyx_t_8);
  __Pyx_XDECREF(__pyx_t_9);
  { PyObject *__pyx_type, *__pyx_value, *__pyx_tb;
    __Pyx_PyThreadState_declare
    __Pyx_PyThreadState_assign
    __Pyx_ErrFetch(&__pyx_type, &__pyx_value, &__pyx_tb);
    __Pyx_SafeReleaseBuffer(&__pyx_pybuffernd_np_poly.rcbuffer->pybuffer);
  __Pyx_ErrRestore(__pyx_type, __pyx_value, __pyx_tb);}
  __Pyx_AddTraceback("pycocotools._mask.frPoly", __pyx_clineno, __pyx_lineno, __pyx_filename);
  __pyx_r = NULL;
  goto __pyx_L2;
  __pyx_L0:;
  __Pyx_SafeReleaseBuffer(&__pyx_pybuffernd_np_poly.rcbuffer->pybuffer);
  __pyx_L2:;
  __Pyx_XDECREF((PyObject *)__pyx_v_np_poly);
  __Pyx_XDECREF((PyObject *)__pyx_v_Rs);
  __Pyx_XDECREF(__pyx_v_i);
  __Pyx_XDECREF(__pyx_v_p);
  __Pyx_XDECREF(__pyx_v_objs);
  __Pyx_XGIVEREF(__pyx_r);
  __Pyx_RefNannyFinishContext();
  return __pyx_r;
}

/* "pycocotools/_mask.pyx":262
 *     return objs
 * 
 * def frUncompressedRLE(ucRles, siz h, siz w):             # <<<<<<<<<<<<<<
 *     cdef np.ndarray[np.uint32_t, ndim=1] cnts
 *     cdef RLE R
 */

/* Python wrapper */
static PyObject *__pyx_pw_11pycocotools_5_mask_21frUncompressedRLE(PyObject *__pyx_self, PyObject *__pyx_args, PyObject *__pyx_kwds); /*proto*/
static PyMethodDef __pyx_mdef_11pycocotools_5_mask_21frUncompressedRLE = {"frUncompressedRLE", (PyCFunction)__pyx_pw_11pycocotools_5_mask_21frUncompressedRLE, METH_VARARGS|METH_KEYWORDS, 0};
static PyObject *__pyx_pw_11pycocotools_5_mask_21frUncompressedRLE(PyObject *__pyx_self, PyObject *__pyx_args, PyObject *__pyx_kwds) {
  PyObject *__pyx_v_ucRles = 0;
  CYTHON_UNUSED siz __pyx_v_h;
  CYTHON_UNUSED siz __pyx_v_w;
  PyObject *__pyx_r = 0;
  __Pyx_RefNannyDeclarations
  __Pyx_RefNannySetupContext("frUncompressedRLE (wrapper)", 0);
  {
    static PyObject **__pyx_pyargnames[] = {&__pyx_n_s_ucRles,&__pyx_n_s_h,&__pyx_n_s_w,0};
    PyObject* values[3] = {0,0,0};
    if (unlikely(__pyx_kwds)) {
      Py_ssize_t kw_args;
      const Py_ssize_t pos_args = PyTuple_GET_SIZE(__pyx_args);
      switch (pos_args) {
        case  3: values[2] = PyTuple_GET_ITEM(__pyx_args, 2);
        case  2: values[1] = PyTuple_GET_ITEM(__pyx_args, 1);
        case  1: values[0] = PyTuple_GET_ITEM(__pyx_args, 0);
        case  0: break;
        default: goto __pyx_L5_argtuple_error;
      }
      kw_args = PyDict_Size(__pyx_kwds);
      switch (pos_args) {
        case  0:
        if (likely((values[0] = PyDict_GetItem(__pyx_kwds, __pyx_n_s_ucRles)) != 0)) kw_args--;
        else goto __pyx_L5_argtuple_error;
        case  1:
        if (likely((values[1] = PyDict_GetItem(__pyx_kwds, __pyx_n_s_h)) != 0)) kw_args--;
        else {
          __Pyx_RaiseArgtupleInvalid("frUncompressedRLE", 1, 3, 3, 1); __PYX_ERR(0, 262, __pyx_L3_error)
        }
        case  2:
        if (likely((values[2] = PyDict_GetItem(__pyx_kwds, __pyx_n_s_w)) != 0)) kw_args--;
        else {
          __Pyx_RaiseArgtupleInvalid("frUncompressedRLE", 1, 3, 3, 2); __PYX_ERR(0, 262, __pyx_L3_error)
        }
      }
      if (unlikely(kw_args > 0)) {
        if (unlikely(__Pyx_ParseOptionalKeywords(__pyx_kwds, __pyx_pyargnames, 0, values, pos_args, "frUncompressedRLE") < 0)) __PYX_ERR(0, 262, __pyx_L3_error)
      }
    } else if (PyTuple_GET_SIZE(__pyx_args) != 3) {
      goto __pyx_L5_argtuple_error;
    } else {
      values[0] = PyTuple_GET_ITEM(__pyx_args, 0);
      values[1] = PyTuple_GET_ITEM(__pyx_args, 1);
      values[2] = PyTuple_GET_ITEM(__pyx_args, 2);
    }
    __pyx_v_ucRles = values[0];
    __pyx_v_h = __Pyx_PyInt_As_siz(values[1]); if (unlikely((__pyx_v_h == (siz)-1) && PyErr_Occurred())) __PYX_ERR(0, 262, __pyx_L3_error)
    __pyx_v_w = __Pyx_PyInt_As_siz(values[2]); if (unlikely((__pyx_v_w == (siz)-1) && PyErr_Occurred())) __PYX_ERR(0, 262, __pyx_L3_error)
  }
  goto __pyx_L4_argument_unpacking_done;
  __pyx_L5_argtuple_error:;
  __Pyx_RaiseArgtupleInvalid("frUncompressedRLE", 1, 3, 3, PyTuple_GET_SIZE(__pyx_args)); __PYX_ERR(0, 262, __pyx_L3_error)
  __pyx_L3_error:;
  __Pyx_AddTraceback("pycocotools._mask.frUncompressedRLE", __pyx_clineno, __pyx_lineno, __pyx_filename);
  __Pyx_RefNannyFinishContext();
  return NULL;
  __pyx_L4_argument_unpacking_done:;
  __pyx_r = __pyx_pf_11pycocotools_5_mask_20frUncompressedRLE(__pyx_self, __pyx_v_ucRles, __pyx_v_h, __pyx_v_w);

  /* function exit code */
  __Pyx_RefNannyFinishContext();
  return __pyx_r;
}

static PyObject *__pyx_pf_11pycocotools_5_mask_20frUncompressedRLE(CYTHON_UNUSED PyObject *__pyx_self, PyObject *__pyx_v_ucRles, CYTHON_UNUSED siz __pyx_v_h, CYTHON_UNUSED siz __pyx_v_w) {
  PyArrayObject *__pyx_v_cnts = 0;
  RLE __pyx_v_R;
  uint *__pyx_v_data;
  Py_ssize_t __pyx_v_n;
  PyObject *__pyx_v_objs = NULL;
  Py_ssize_t __pyx_v_i;
  struct __pyx_obj_11pycocotools_5_mask_RLEs *__pyx_v_Rs = NULL;
  Py_ssize_t __pyx_v_j;
  __Pyx_LocalBuf_ND __pyx_pybuffernd_cnts;
  __Pyx_Buffer __pyx_pybuffer_cnts;
  PyObject *__pyx_r = NULL;
  __Pyx_RefNannyDeclarations
  Py_ssize_t __pyx_t_1;
  PyObject *__pyx_t_2 = NULL;
  Py_ssize_t __pyx_t_3;
  PyObject *__pyx_t_4 = NULL;
  PyObject *__pyx_t_5 = NULL;
  PyObject *__pyx_t_6 = NULL;
  PyObject *__pyx_t_7 = NULL;
  PyArrayObject *__pyx_t_8 = NULL;
  int __pyx_t_9;
  PyObject *__pyx_t_10 = NULL;
  PyObject *__pyx_t_11 = NULL;
  PyObject *__pyx_t_12 = NULL;
  Py_ssize_t __pyx_t_13;
  Py_ssize_t __pyx_t_14;
  Py_ssize_t __pyx_t_15;
  RLE __pyx_t_16;
  siz __pyx_t_17;
  int __pyx_t_18;
  __Pyx_RefNannySetupContext("frUncompressedRLE", 0);
  __pyx_pybuffer_cnts.pybuffer.buf = NULL;
  __pyx_pybuffer_cnts.refcount = 0;
  __pyx_pybuffernd_cnts.data = NULL;
  __pyx_pybuffernd_cnts.rcbuffer = &__pyx_pybuffer_cnts;

  /* "pycocotools/_mask.pyx":266
 *     cdef RLE R
 *     cdef uint *data
 *     n = len(ucRles)             # <<<<<<<<<<<<<<
 *     objs = []
 *     for i in range(n):
 */
  __pyx_t_1 = PyObject_Length(__pyx_v_ucRles); if (unlikely(__pyx_t_1 == -1)) __PYX_ERR(0, 266, __pyx_L1_error)
  __pyx_v_n = __pyx_t_1;

  /* "pycocotools/_mask.pyx":267
 *     cdef uint *data
 *     n = len(ucRles)
 *     objs = []             # <<<<<<<<<<<<<<
 *     for i in range(n):
 *         Rs = RLEs(1)
 */
  __pyx_t_2 = PyList_New(0); if (unlikely(!__pyx_t_2)) __PYX_ERR(0, 267, __pyx_L1_error)
  __Pyx_GOTREF(__pyx_t_2);
  __pyx_v_objs = ((PyObject*)__pyx_t_2);
  __pyx_t_2 = 0;

  /* "pycocotools/_mask.pyx":268
 *     n = len(ucRles)
 *     objs = []
 *     for i in range(n):             # <<<<<<<<<<<<<<
 *         Rs = RLEs(1)
 *         cnts = np.array(ucRles[i]['counts'], dtype=np.uint32)
 */
  __pyx_t_1 = __pyx_v_n;
  for (__pyx_t_3 = 0; __pyx_t_3 < __pyx_t_1; __pyx_t_3+=1) {
    __pyx_v_i = __pyx_t_3;

    /* "pycocotools/_mask.pyx":269
 *     objs = []
 *     for i in range(n):
 *         Rs = RLEs(1)             # <<<<<<<<<<<<<<
 *         cnts = np.array(ucRles[i]['counts'], dtype=np.uint32)
 *         # time for malloc can be saved here but it's fine
 */
    __pyx_t_2 = __Pyx_PyObject_Call(((PyObject *)__pyx_ptype_11pycocotools_5_mask_RLEs), __pyx_tuple__15, NULL); if (unlikely(!__pyx_t_2)) __PYX_ERR(0, 269, __pyx_L1_error)
    __Pyx_GOTREF(__pyx_t_2);
    __Pyx_XDECREF_SET(__pyx_v_Rs, ((struct __pyx_obj_11pycocotools_5_mask_RLEs *)__pyx_t_2));
    __pyx_t_2 = 0;

    /* "pycocotools/_mask.pyx":270
 *     for i in range(n):
 *         Rs = RLEs(1)
 *         cnts = np.array(ucRles[i]['counts'], dtype=np.uint32)             # <<<<<<<<<<<<<<
 *         # time for malloc can be saved here but it's fine
 *         data = <uint*> malloc(len(cnts)* sizeof(uint))
 */
    __pyx_t_2 = __Pyx_GetModuleGlobalName(__pyx_n_s_np); if (unlikely(!__pyx_t_2)) __PYX_ERR(0, 270, __pyx_L1_error)
    __Pyx_GOTREF(__pyx_t_2);
    __pyx_t_4 = __Pyx_PyObject_GetAttrStr(__pyx_t_2, __pyx_n_s_array); if (unlikely(!__pyx_t_4)) __PYX_ERR(0, 270, __pyx_L1_error)
    __Pyx_GOTREF(__pyx_t_4);
    __Pyx_DECREF(__pyx_t_2); __pyx_t_2 = 0;
    __pyx_t_2 = __Pyx_GetItemInt(__pyx_v_ucRles, __pyx_v_i, Py_ssize_t, 1, PyInt_FromSsize_t, 0, 1, 1); if (unlikely(!__pyx_t_2)) __PYX_ERR(0, 270, __pyx_L1_error)
    __Pyx_GOTREF(__pyx_t_2);
    __pyx_t_5 = PyObject_GetItem(__pyx_t_2, __pyx_n_s_counts); if (unlikely(!__pyx_t_5)) __PYX_ERR(0, 270, __pyx_L1_error)
    __Pyx_GOTREF(__pyx_t_5);
    __Pyx_DECREF(__pyx_t_2); __pyx_t_2 = 0;
    __pyx_t_2 = PyTuple_New(1); if (unlikely(!__pyx_t_2)) __PYX_ERR(0, 270, __pyx_L1_error)
    __Pyx_GOTREF(__pyx_t_2);
    __Pyx_GIVEREF(__pyx_t_5);
    PyTuple_SET_ITEM(__pyx_t_2, 0, __pyx_t_5);
    __pyx_t_5 = 0;
    __pyx_t_5 = PyDict_New(); if (unlikely(!__pyx_t_5)) __PYX_ERR(0, 270, __pyx_L1_error)
    __Pyx_GOTREF(__pyx_t_5);
    __pyx_t_6 = __Pyx_GetModuleGlobalName(__pyx_n_s_np); if (unlikely(!__pyx_t_6)) __PYX_ERR(0, 270, __pyx_L1_error)
    __Pyx_GOTREF(__pyx_t_6);
    __pyx_t_7 = __Pyx_PyObject_GetAttrStr(__pyx_t_6, __pyx_n_s_uint32); if (unlikely(!__pyx_t_7)) __PYX_ERR(0, 270, __pyx_L1_error)
    __Pyx_GOTREF(__pyx_t_7);
    __Pyx_DECREF(__pyx_t_6); __pyx_t_6 = 0;
    if (PyDict_SetItem(__pyx_t_5, __pyx_n_s_dtype, __pyx_t_7) < 0) __PYX_ERR(0, 270, __pyx_L1_error)
    __Pyx_DECREF(__pyx_t_7); __pyx_t_7 = 0;
    __pyx_t_7 = __Pyx_PyObject_Call(__pyx_t_4, __pyx_t_2, __pyx_t_5); if (unlikely(!__pyx_t_7)) __PYX_ERR(0, 270, __pyx_L1_error)
    __Pyx_GOTREF(__pyx_t_7);
    __Pyx_DECREF(__pyx_t_4); __pyx_t_4 = 0;
    __Pyx_DECREF(__pyx_t_2); __pyx_t_2 = 0;
    __Pyx_DECREF(__pyx_t_5); __pyx_t_5 = 0;
    if (!(likely(((__pyx_t_7) == Py_None) || likely(__Pyx_TypeTest(__pyx_t_7, __pyx_ptype_5numpy_ndarray))))) __PYX_ERR(0, 270, __pyx_L1_error)
    __pyx_t_8 = ((PyArrayObject *)__pyx_t_7);
    {
      __Pyx_BufFmt_StackElem __pyx_stack[1];
      __Pyx_SafeReleaseBuffer(&__pyx_pybuffernd_cnts.rcbuffer->pybuffer);
      __pyx_t_9 = __Pyx_GetBufferAndValidate(&__pyx_pybuffernd_cnts.rcbuffer->pybuffer, (PyObject*)__pyx_t_8, &__Pyx_TypeInfo_nn___pyx_t_5numpy_uint32_t, PyBUF_FORMAT| PyBUF_STRIDES, 1, 0, __pyx_stack);
      if (unlikely(__pyx_t_9 < 0)) {
        PyErr_Fetch(&__pyx_t_10, &__pyx_t_11, &__pyx_t_12);
        if (unlikely(__Pyx_GetBufferAndValidate(&__pyx_pybuffernd_cnts.rcbuffer->pybuffer, (PyObject*)__pyx_v_cnts, &__Pyx_TypeInfo_nn___pyx_t_5numpy_uint32_t, PyBUF_FORMAT| PyBUF_STRIDES, 1, 0, __pyx_stack) == -1)) {
          Py_XDECREF(__pyx_t_10); Py_XDECREF(__pyx_t_11); Py_XDECREF(__pyx_t_12);
          __Pyx_RaiseBufferFallbackError();
        } else {
          PyErr_Restore(__pyx_t_10, __pyx_t_11, __pyx_t_12);
        }
      }
      __pyx_pybuffernd_cnts.diminfo[0].strides = __pyx_pybuffernd_cnts.rcbuffer->pybuffer.strides[0]; __pyx_pybuffernd_cnts.diminfo[0].shape = __pyx_pybuffernd_cnts.rcbuffer->pybuffer.shape[0];
      if (unlikely(__pyx_t_9 < 0)) __PYX_ERR(0, 270, __pyx_L1_error)
    }
    __pyx_t_8 = 0;
    __Pyx_XDECREF_SET(__pyx_v_cnts, ((PyArrayObject *)__pyx_t_7));
    __pyx_t_7 = 0;

    /* "pycocotools/_mask.pyx":272
 *         cnts = np.array(ucRles[i]['counts'], dtype=np.uint32)
 *         # time for malloc can be saved here but it's fine
 *         data = <uint*> malloc(len(cnts)* sizeof(uint))             # <<<<<<<<<<<<<<
 *         for j in range(len(cnts)):
 *             data[j] = <uint> cnts[j]
 */
    __pyx_t_13 = PyObject_Length(((PyObject *)__pyx_v_cnts)); if (unlikely(__pyx_t_13 == -1)) __PYX_ERR(0, 272, __pyx_L1_error)
    __pyx_v_data = ((uint *)malloc((__pyx_t_13 * (sizeof(unsigned int)))));

    /* "pycocotools/_mask.pyx":273
 *         # time for malloc can be saved here but it's fine
 *         data = <uint*> malloc(len(cnts)* sizeof(uint))
 *         for j in range(len(cnts)):             # <<<<<<<<<<<<<<
 *             data[j] = <uint> cnts[j]
 *         R = RLE(ucRles[i]['size'][0], ucRles[i]['size'][1], len(cnts), <uint*> data)
 */
    __pyx_t_13 = PyObject_Length(((PyObject *)__pyx_v_cnts)); if (unlikely(__pyx_t_13 == -1)) __PYX_ERR(0, 273, __pyx_L1_error)
    for (__pyx_t_14 = 0; __pyx_t_14 < __pyx_t_13; __pyx_t_14+=1) {
      __pyx_v_j = __pyx_t_14;

      /* "pycocotools/_mask.pyx":274
 *         data = <uint*> malloc(len(cnts)* sizeof(uint))
 *         for j in range(len(cnts)):
 *             data[j] = <uint> cnts[j]             # <<<<<<<<<<<<<<
 *         R = RLE(ucRles[i]['size'][0], ucRles[i]['size'][1], len(cnts), <uint*> data)
 *         Rs._R[0] = R
 */
      __pyx_t_15 = __pyx_v_j;
      __pyx_t_9 = -1;
      if (__pyx_t_15 < 0) {
        __pyx_t_15 += __pyx_pybuffernd_cnts.diminfo[0].shape;
        if (unlikely(__pyx_t_15 < 0)) __pyx_t_9 = 0;
      } else if (unlikely(__pyx_t_15 >= __pyx_pybuffernd_cnts.diminfo[0].shape)) __pyx_t_9 = 0;
      if (unlikely(__pyx_t_9 != -1)) {
        __Pyx_RaiseBufferIndexError(__pyx_t_9);
        __PYX_ERR(0, 274, __pyx_L1_error)
      }
      (__pyx_v_data[__pyx_v_j]) = ((uint)(*__Pyx_BufPtrStrided1d(__pyx_t_5numpy_uint32_t *, __pyx_pybuffernd_cnts.rcbuffer->pybuffer.buf, __pyx_t_15, __pyx_pybuffernd_cnts.diminfo[0].strides)));
    }

    /* "pycocotools/_mask.pyx":275
 *         for j in range(len(cnts)):
 *             data[j] = <uint> cnts[j]
 *         R = RLE(ucRles[i]['size'][0], ucRles[i]['size'][1], len(cnts), <uint*> data)             # <<<<<<<<<<<<<<
 *         Rs._R[0] = R
 *         objs.append(_toString(Rs)[0])
 */
    __pyx_t_7 = __Pyx_GetItemInt(__pyx_v_ucRles, __pyx_v_i, Py_ssize_t, 1, PyInt_FromSsize_t, 0, 1, 1); if (unlikely(!__pyx_t_7)) __PYX_ERR(0, 275, __pyx_L1_error)
    __Pyx_GOTREF(__pyx_t_7);
    __pyx_t_5 = PyObject_GetItem(__pyx_t_7, __pyx_n_s_size); if (unlikely(!__pyx_t_5)) __PYX_ERR(0, 275, __pyx_L1_error)
    __Pyx_GOTREF(__pyx_t_5);
    __Pyx_DECREF(__pyx_t_7); __pyx_t_7 = 0;
    __pyx_t_7 = __Pyx_GetItemInt(__pyx_t_5, 0, long, 1, __Pyx_PyInt_From_long, 0, 0, 1); if (unlikely(!__pyx_t_7)) __PYX_ERR(0, 275, __pyx_L1_error)
    __Pyx_GOTREF(__pyx_t_7);
    __Pyx_DECREF(__pyx_t_5); __pyx_t_5 = 0;
    __pyx_t_17 = __Pyx_PyInt_As_siz(__pyx_t_7); if (unlikely((__pyx_t_17 == (siz)-1) && PyErr_Occurred())) __PYX_ERR(0, 275, __pyx_L1_error)
    __Pyx_DECREF(__pyx_t_7); __pyx_t_7 = 0;
    __pyx_t_16.h = __pyx_t_17;
    __pyx_t_7 = __Pyx_GetItemInt(__pyx_v_ucRles, __pyx_v_i, Py_ssize_t, 1, PyInt_FromSsize_t, 0, 1, 1); if (unlikely(!__pyx_t_7)) __PYX_ERR(0, 275, __pyx_L1_error)
    __Pyx_GOTREF(__pyx_t_7);
    __pyx_t_5 = PyObject_GetItem(__pyx_t_7, __pyx_n_s_size); if (unlikely(!__pyx_t_5)) __PYX_ERR(0, 275, __pyx_L1_error)
    __Pyx_GOTREF(__pyx_t_5);
    __Pyx_DECREF(__pyx_t_7); __pyx_t_7 = 0;
    __pyx_t_7 = __Pyx_GetItemInt(__pyx_t_5, 1, long, 1, __Pyx_PyInt_From_long, 0, 0, 1); if (unlikely(!__pyx_t_7)) __PYX_ERR(0, 275, __pyx_L1_error)
    __Pyx_GOTREF(__pyx_t_7);
    __Pyx_DECREF(__pyx_t_5); __pyx_t_5 = 0;
    __pyx_t_17 = __Pyx_PyInt_As_siz(__pyx_t_7); if (unlikely((__pyx_t_17 == (siz)-1) && PyErr_Occurred())) __PYX_ERR(0, 275, __pyx_L1_error)
    __Pyx_DECREF(__pyx_t_7); __pyx_t_7 = 0;
    __pyx_t_16.w = __pyx_t_17;
    __pyx_t_13 = PyObject_Length(((PyObject *)__pyx_v_cnts)); if (unlikely(__pyx_t_13 == -1)) __PYX_ERR(0, 275, __pyx_L1_error)
    __pyx_t_16.m = __pyx_t_13;
    __pyx_t_16.cnts = ((uint *)__pyx_v_data);
    __pyx_v_R = __pyx_t_16;

    /* "pycocotools/_mask.pyx":276
 *             data[j] = <uint> cnts[j]
 *         R = RLE(ucRles[i]['size'][0], ucRles[i]['size'][1], len(cnts), <uint*> data)
 *         Rs._R[0] = R             # <<<<<<<<<<<<<<
 *         objs.append(_toString(Rs)[0])
 *     return objs
 */
    (__pyx_v_Rs->_R[0]) = __pyx_v_R;

    /* "pycocotools/_mask.pyx":277
 *         R = RLE(ucRles[i]['size'][0], ucRles[i]['size'][1], len(cnts), <uint*> data)
 *         Rs._R[0] = R
 *         objs.append(_toString(Rs)[0])             # <<<<<<<<<<<<<<
 *     return objs
 * 
 */
    __pyx_t_5 = __Pyx_GetModuleGlobalName(__pyx_n_s_toString); if (unlikely(!__pyx_t_5)) __PYX_ERR(0, 277, __pyx_L1_error)
    __Pyx_GOTREF(__pyx_t_5);
    __pyx_t_2 = NULL;
    if (CYTHON_COMPILING_IN_CPYTHON && unlikely(PyMethod_Check(__pyx_t_5))) {
      __pyx_t_2 = PyMethod_GET_SELF(__pyx_t_5);
      if (likely(__pyx_t_2)) {
        PyObject* function = PyMethod_GET_FUNCTION(__pyx_t_5);
        __Pyx_INCREF(__pyx_t_2);
        __Pyx_INCREF(function);
        __Pyx_DECREF_SET(__pyx_t_5, function);
      }
    }
    if (!__pyx_t_2) {
      __pyx_t_7 = __Pyx_PyObject_CallOneArg(__pyx_t_5, ((PyObject *)__pyx_v_Rs)); if (unlikely(!__pyx_t_7)) __PYX_ERR(0, 277, __pyx_L1_error)
      __Pyx_GOTREF(__pyx_t_7);
    } else {
      __pyx_t_4 = PyTuple_New(1+1); if (unlikely(!__pyx_t_4)) __PYX_ERR(0, 277, __pyx_L1_error)
      __Pyx_GOTREF(__pyx_t_4);
      __Pyx_GIVEREF(__pyx_t_2); PyTuple_SET_ITEM(__pyx_t_4, 0, __pyx_t_2); __pyx_t_2 = NULL;
      __Pyx_INCREF(((PyObject *)__pyx_v_Rs));
      __Pyx_GIVEREF(((PyObject *)__pyx_v_Rs));
      PyTuple_SET_ITEM(__pyx_t_4, 0+1, ((PyObject *)__pyx_v_Rs));
      __pyx_t_7 = __Pyx_PyObject_Call(__pyx_t_5, __pyx_t_4, NULL); if (unlikely(!__pyx_t_7)) __PYX_ERR(0, 277, __pyx_L1_error)
      __Pyx_GOTREF(__pyx_t_7);
      __Pyx_DECREF(__pyx_t_4); __pyx_t_4 = 0;
    }
    __Pyx_DECREF(__pyx_t_5); __pyx_t_5 = 0;
    __pyx_t_5 = __Pyx_GetItemInt(__pyx_t_7, 0, long, 1, __Pyx_PyInt_From_long, 0, 0, 1); if (unlikely(!__pyx_t_5)) __PYX_ERR(0, 277, __pyx_L1_error)
    __Pyx_GOTREF(__pyx_t_5);
    __Pyx_DECREF(__pyx_t_7); __pyx_t_7 = 0;
    __pyx_t_18 = __Pyx_PyList_Append(__pyx_v_objs, __pyx_t_5); if (unlikely(__pyx_t_18 == -1)) __PYX_ERR(0, 277, __pyx_L1_error)
    __Pyx_DECREF(__pyx_t_5); __pyx_t_5 = 0;
  }

  /* "pycocotools/_mask.pyx":278
 *         Rs._R[0] = R
 *         objs.append(_toString(Rs)[0])
 *     return objs             # <<<<<<<<<<<<<<
 * 
 * def frPyObjects(pyobj, siz h, w):
 */
  __Pyx_XDECREF(__pyx_r);
  __Pyx_INCREF(__pyx_v_objs);
  __pyx_r = __pyx_v_objs;
  goto __pyx_L0;

  /* "pycocotools/_mask.pyx":262
 *     return objs
 * 
 * def frUncompressedRLE(ucRles, siz h, siz w):             # <<<<<<<<<<<<<<
 *     cdef np.ndarray[np.uint32_t, ndim=1] cnts
 *     cdef RLE R
 */

  /* function exit code */
  __pyx_L1_error:;
  __Pyx_XDECREF(__pyx_t_2);
  __Pyx_XDECREF(__pyx_t_4);
  __Pyx_XDECREF(__pyx_t_5);
  __Pyx_XDECREF(__pyx_t_6);
  __Pyx_XDECREF(__pyx_t_7);
  { PyObject *__pyx_type, *__pyx_value, *__pyx_tb;
    __Pyx_PyThreadState_declare
    __Pyx_PyThreadState_assign
    __Pyx_ErrFetch(&__pyx_type, &__pyx_value, &__pyx_tb);
    __Pyx_SafeReleaseBuffer(&__pyx_pybuffernd_cnts.rcbuffer->pybuffer);
  __Pyx_ErrRestore(__pyx_type, __pyx_value, __pyx_tb);}
  __Pyx_AddTraceback("pycocotools._mask.frUncompressedRLE", __pyx_clineno, __pyx_lineno, __pyx_filename);
  __pyx_r = NULL;
  goto __pyx_L2;
  __pyx_L0:;
  __Pyx_SafeReleaseBuffer(&__pyx_pybuffernd_cnts.rcbuffer->pybuffer);
  __pyx_L2:;
  __Pyx_XDECREF((PyObject *)__pyx_v_cnts);
  __Pyx_XDECREF(__pyx_v_objs);
  __Pyx_XDECREF((PyObject *)__pyx_v_Rs);
  __Pyx_XGIVEREF(__pyx_r);
  __Pyx_RefNannyFinishContext();
  return __pyx_r;
}

/* "pycocotools/_mask.pyx":280
 *     return objs
 * 
 * def frPyObjects(pyobj, siz h, w):             # <<<<<<<<<<<<<<
 *     if type(pyobj) == np.ndarray:
 *         objs = frBbox(pyobj, h, w )
 */

/* Python wrapper */
static PyObject *__pyx_pw_11pycocotools_5_mask_23frPyObjects(PyObject *__pyx_self, PyObject *__pyx_args, PyObject *__pyx_kwds); /*proto*/
static PyMethodDef __pyx_mdef_11pycocotools_5_mask_23frPyObjects = {"frPyObjects", (PyCFunction)__pyx_pw_11pycocotools_5_mask_23frPyObjects, METH_VARARGS|METH_KEYWORDS, 0};
static PyObject *__pyx_pw_11pycocotools_5_mask_23frPyObjects(PyObject *__pyx_self, PyObject *__pyx_args, PyObject *__pyx_kwds) {
  PyObject *__pyx_v_pyobj = 0;
  siz __pyx_v_h;
  PyObject *__pyx_v_w = 0;
  PyObject *__pyx_r = 0;
  __Pyx_RefNannyDeclarations
  __Pyx_RefNannySetupContext("frPyObjects (wrapper)", 0);
  {
    static PyObject **__pyx_pyargnames[] = {&__pyx_n_s_pyobj,&__pyx_n_s_h,&__pyx_n_s_w,0};
    PyObject* values[3] = {0,0,0};
    if (unlikely(__pyx_kwds)) {
      Py_ssize_t kw_args;
      const Py_ssize_t pos_args = PyTuple_GET_SIZE(__pyx_args);
      switch (pos_args) {
        case  3: values[2] = PyTuple_GET_ITEM(__pyx_args, 2);
        case  2: values[1] = PyTuple_GET_ITEM(__pyx_args, 1);
        case  1: values[0] = PyTuple_GET_ITEM(__pyx_args, 0);
        case  0: break;
        default: goto __pyx_L5_argtuple_error;
      }
      kw_args = PyDict_Size(__pyx_kwds);
      switch (pos_args) {
        case  0:
        if (likely((values[0] = PyDict_GetItem(__pyx_kwds, __pyx_n_s_pyobj)) != 0)) kw_args--;
        else goto __pyx_L5_argtuple_error;
        case  1:
        if (likely((values[1] = PyDict_GetItem(__pyx_kwds, __pyx_n_s_h)) != 0)) kw_args--;
        else {
          __Pyx_RaiseArgtupleInvalid("frPyObjects", 1, 3, 3, 1); __PYX_ERR(0, 280, __pyx_L3_error)
        }
        case  2:
        if (likely((values[2] = PyDict_GetItem(__pyx_kwds, __pyx_n_s_w)) != 0)) kw_args--;
        else {
          __Pyx_RaiseArgtupleInvalid("frPyObjects", 1, 3, 3, 2); __PYX_ERR(0, 280, __pyx_L3_error)
        }
      }
      if (unlikely(kw_args > 0)) {
        if (unlikely(__Pyx_ParseOptionalKeywords(__pyx_kwds, __pyx_pyargnames, 0, values, pos_args, "frPyObjects") < 0)) __PYX_ERR(0, 280, __pyx_L3_error)
      }
    } else if (PyTuple_GET_SIZE(__pyx_args) != 3) {
      goto __pyx_L5_argtuple_error;
    } else {
      values[0] = PyTuple_GET_ITEM(__pyx_args, 0);
      values[1] = PyTuple_GET_ITEM(__pyx_args, 1);
      values[2] = PyTuple_GET_ITEM(__pyx_args, 2);
    }
    __pyx_v_pyobj = values[0];
    __pyx_v_h = __Pyx_PyInt_As_siz(values[1]); if (unlikely((__pyx_v_h == (siz)-1) && PyErr_Occurred())) __PYX_ERR(0, 280, __pyx_L3_error)
    __pyx_v_w = values[2];
  }
  goto __pyx_L4_argument_unpacking_done;
  __pyx_L5_argtuple_error:;
  __Pyx_RaiseArgtupleInvalid("frPyObjects", 1, 3, 3, PyTuple_GET_SIZE(__pyx_args)); __PYX_ERR(0, 280, __pyx_L3_error)
  __pyx_L3_error:;
  __Pyx_AddTraceback("pycocotools._mask.frPyObjects", __pyx_clineno, __pyx_lineno, __pyx_filename);
  __Pyx_RefNannyFinishContext();
  return NULL;
  __pyx_L4_argument_unpacking_done:;
  __pyx_r = __pyx_pf_11pycocotools_5_mask_22frPyObjects(__pyx_self, __pyx_v_pyobj, __pyx_v_h, __pyx_v_w);

  /* function exit code */
  __Pyx_RefNannyFinishContext();
  return __pyx_r;
}

static PyObject *__pyx_pf_11pycocotools_5_mask_22frPyObjects(CYTHON_UNUSED PyObject *__pyx_self, PyObject *__pyx_v_pyobj, siz __pyx_v_h, PyObject *__pyx_v_w) {
  PyObject *__pyx_v_objs = NULL;
  PyObject *__pyx_r = NULL;
  __Pyx_RefNannyDeclarations
  PyObject *__pyx_t_1 = NULL;
  int __pyx_t_2;
  PyObject *__pyx_t_3 = NULL;
  PyObject *__pyx_t_4 = NULL;
  PyObject *__pyx_t_5 = NULL;
  Py_ssize_t __pyx_t_6;
  PyObject *__pyx_t_7 = NULL;
  int __pyx_t_8;
  __Pyx_RefNannySetupContext("frPyObjects", 0);

  /* "pycocotools/_mask.pyx":281
 * 
 * def frPyObjects(pyobj, siz h, w):
 *     if type(pyobj) == np.ndarray:             # <<<<<<<<<<<<<<
 *         objs = frBbox(pyobj, h, w )
 *     elif type(pyobj) == list and len(pyobj[0]) == 4:
 */
  __pyx_t_1 = PyObject_RichCompare(((PyObject *)Py_TYPE(__pyx_v_pyobj)), ((PyObject *)__pyx_ptype_5numpy_ndarray), Py_EQ); __Pyx_XGOTREF(__pyx_t_1); if (unlikely(!__pyx_t_1)) __PYX_ERR(0, 281, __pyx_L1_error)
  __pyx_t_2 = __Pyx_PyObject_IsTrue(__pyx_t_1); if (unlikely(__pyx_t_2 < 0)) __PYX_ERR(0, 281, __pyx_L1_error)
  __Pyx_DECREF(__pyx_t_1); __pyx_t_1 = 0;
  if (__pyx_t_2) {

    /* "pycocotools/_mask.pyx":282
 * def frPyObjects(pyobj, siz h, w):
 *     if type(pyobj) == np.ndarray:
 *         objs = frBbox(pyobj, h, w )             # <<<<<<<<<<<<<<
 *     elif type(pyobj) == list and len(pyobj[0]) == 4:
 *         objs = frBbox(pyobj, h, w )
 */
    __pyx_t_3 = __Pyx_GetModuleGlobalName(__pyx_n_s_frBbox); if (unlikely(!__pyx_t_3)) __PYX_ERR(0, 282, __pyx_L1_error)
    __Pyx_GOTREF(__pyx_t_3);
    __pyx_t_4 = __Pyx_PyInt_From_siz(__pyx_v_h); if (unlikely(!__pyx_t_4)) __PYX_ERR(0, 282, __pyx_L1_error)
    __Pyx_GOTREF(__pyx_t_4);
    __pyx_t_5 = NULL;
    __pyx_t_6 = 0;
    if (CYTHON_COMPILING_IN_CPYTHON && unlikely(PyMethod_Check(__pyx_t_3))) {
      __pyx_t_5 = PyMethod_GET_SELF(__pyx_t_3);
      if (likely(__pyx_t_5)) {
        PyObject* function = PyMethod_GET_FUNCTION(__pyx_t_3);
        __Pyx_INCREF(__pyx_t_5);
        __Pyx_INCREF(function);
        __Pyx_DECREF_SET(__pyx_t_3, function);
        __pyx_t_6 = 1;
      }
    }
    __pyx_t_7 = PyTuple_New(3+__pyx_t_6); if (unlikely(!__pyx_t_7)) __PYX_ERR(0, 282, __pyx_L1_error)
    __Pyx_GOTREF(__pyx_t_7);
    if (__pyx_t_5) {
      __Pyx_GIVEREF(__pyx_t_5); PyTuple_SET_ITEM(__pyx_t_7, 0, __pyx_t_5); __pyx_t_5 = NULL;
    }
    __Pyx_INCREF(__pyx_v_pyobj);
    __Pyx_GIVEREF(__pyx_v_pyobj);
    PyTuple_SET_ITEM(__pyx_t_7, 0+__pyx_t_6, __pyx_v_pyobj);
    __Pyx_GIVEREF(__pyx_t_4);
    PyTuple_SET_ITEM(__pyx_t_7, 1+__pyx_t_6, __pyx_t_4);
    __Pyx_INCREF(__pyx_v_w);
    __Pyx_GIVEREF(__pyx_v_w);
    PyTuple_SET_ITEM(__pyx_t_7, 2+__pyx_t_6, __pyx_v_w);
    __pyx_t_4 = 0;
    __pyx_t_1 = __Pyx_PyObject_Call(__pyx_t_3, __pyx_t_7, NULL); if (unlikely(!__pyx_t_1)) __PYX_ERR(0, 282, __pyx_L1_error)
    __Pyx_GOTREF(__pyx_t_1);
    __Pyx_DECREF(__pyx_t_7); __pyx_t_7 = 0;
    __Pyx_DECREF(__pyx_t_3); __pyx_t_3 = 0;
    __pyx_v_objs = __pyx_t_1;
    __pyx_t_1 = 0;

    /* "pycocotools/_mask.pyx":281
 * 
 * def frPyObjects(pyobj, siz h, w):
 *     if type(pyobj) == np.ndarray:             # <<<<<<<<<<<<<<
 *         objs = frBbox(pyobj, h, w )
 *     elif type(pyobj) == list and len(pyobj[0]) == 4:
 */
    goto __pyx_L3;
  }

  /* "pycocotools/_mask.pyx":283
 *     if type(pyobj) == np.ndarray:
 *         objs = frBbox(pyobj, h, w )
 *     elif type(pyobj) == list and len(pyobj[0]) == 4:             # <<<<<<<<<<<<<<
 *         objs = frBbox(pyobj, h, w )
 *     elif type(pyobj) == list and len(pyobj[0]) > 4:
 */
  __pyx_t_1 = PyObject_RichCompare(((PyObject *)Py_TYPE(__pyx_v_pyobj)), ((PyObject *)(&PyList_Type)), Py_EQ); __Pyx_XGOTREF(__pyx_t_1); if (unlikely(!__pyx_t_1)) __PYX_ERR(0, 283, __pyx_L1_error)
  __pyx_t_8 = __Pyx_PyObject_IsTrue(__pyx_t_1); if (unlikely(__pyx_t_8 < 0)) __PYX_ERR(0, 283, __pyx_L1_error)
  __Pyx_DECREF(__pyx_t_1); __pyx_t_1 = 0;
  if (__pyx_t_8) {
  } else {
    __pyx_t_2 = __pyx_t_8;
    goto __pyx_L4_bool_binop_done;
  }
  __pyx_t_1 = __Pyx_GetItemInt(__pyx_v_pyobj, 0, long, 1, __Pyx_PyInt_From_long, 0, 0, 1); if (unlikely(!__pyx_t_1)) __PYX_ERR(0, 283, __pyx_L1_error)
  __Pyx_GOTREF(__pyx_t_1);
  __pyx_t_6 = PyObject_Length(__pyx_t_1); if (unlikely(__pyx_t_6 == -1)) __PYX_ERR(0, 283, __pyx_L1_error)
  __Pyx_DECREF(__pyx_t_1); __pyx_t_1 = 0;
  __pyx_t_8 = ((__pyx_t_6 == 4) != 0);
  __pyx_t_2 = __pyx_t_8;
  __pyx_L4_bool_binop_done:;
  if (__pyx_t_2) {

    /* "pycocotools/_mask.pyx":284
 *         objs = frBbox(pyobj, h, w )
 *     elif type(pyobj) == list and len(pyobj[0]) == 4:
 *         objs = frBbox(pyobj, h, w )             # <<<<<<<<<<<<<<
 *     elif type(pyobj) == list and len(pyobj[0]) > 4:
 *         objs = frPoly(pyobj, h, w )
 */
    __pyx_t_3 = __Pyx_GetModuleGlobalName(__pyx_n_s_frBbox); if (unlikely(!__pyx_t_3)) __PYX_ERR(0, 284, __pyx_L1_error)
    __Pyx_GOTREF(__pyx_t_3);
    __pyx_t_7 = __Pyx_PyInt_From_siz(__pyx_v_h); if (unlikely(!__pyx_t_7)) __PYX_ERR(0, 284, __pyx_L1_error)
    __Pyx_GOTREF(__pyx_t_7);
    __pyx_t_4 = NULL;
    __pyx_t_6 = 0;
    if (CYTHON_COMPILING_IN_CPYTHON && unlikely(PyMethod_Check(__pyx_t_3))) {
      __pyx_t_4 = PyMethod_GET_SELF(__pyx_t_3);
      if (likely(__pyx_t_4)) {
        PyObject* function = PyMethod_GET_FUNCTION(__pyx_t_3);
        __Pyx_INCREF(__pyx_t_4);
        __Pyx_INCREF(function);
        __Pyx_DECREF_SET(__pyx_t_3, function);
        __pyx_t_6 = 1;
      }
    }
    __pyx_t_5 = PyTuple_New(3+__pyx_t_6); if (unlikely(!__pyx_t_5)) __PYX_ERR(0, 284, __pyx_L1_error)
    __Pyx_GOTREF(__pyx_t_5);
    if (__pyx_t_4) {
      __Pyx_GIVEREF(__pyx_t_4); PyTuple_SET_ITEM(__pyx_t_5, 0, __pyx_t_4); __pyx_t_4 = NULL;
    }
    __Pyx_INCREF(__pyx_v_pyobj);
    __Pyx_GIVEREF(__pyx_v_pyobj);
    PyTuple_SET_ITEM(__pyx_t_5, 0+__pyx_t_6, __pyx_v_pyobj);
    __Pyx_GIVEREF(__pyx_t_7);
    PyTuple_SET_ITEM(__pyx_t_5, 1+__pyx_t_6, __pyx_t_7);
    __Pyx_INCREF(__pyx_v_w);
    __Pyx_GIVEREF(__pyx_v_w);
    PyTuple_SET_ITEM(__pyx_t_5, 2+__pyx_t_6, __pyx_v_w);
    __pyx_t_7 = 0;
    __pyx_t_1 = __Pyx_PyObject_Call(__pyx_t_3, __pyx_t_5, NULL); if (unlikely(!__pyx_t_1)) __PYX_ERR(0, 284, __pyx_L1_error)
    __Pyx_GOTREF(__pyx_t_1);
    __Pyx_DECREF(__pyx_t_5); __pyx_t_5 = 0;
    __Pyx_DECREF(__pyx_t_3); __pyx_t_3 = 0;
    __pyx_v_objs = __pyx_t_1;
    __pyx_t_1 = 0;

    /* "pycocotools/_mask.pyx":283
 *     if type(pyobj) == np.ndarray:
 *         objs = frBbox(pyobj, h, w )
 *     elif type(pyobj) == list and len(pyobj[0]) == 4:             # <<<<<<<<<<<<<<
 *         objs = frBbox(pyobj, h, w )
 *     elif type(pyobj) == list and len(pyobj[0]) > 4:
 */
    goto __pyx_L3;
  }

  /* "pycocotools/_mask.pyx":285
 *     elif type(pyobj) == list and len(pyobj[0]) == 4:
 *         objs = frBbox(pyobj, h, w )
 *     elif type(pyobj) == list and len(pyobj[0]) > 4:             # <<<<<<<<<<<<<<
 *         objs = frPoly(pyobj, h, w )
 *     elif type(pyobj) == list and type(pyobj[0]) == dict:
 */
  __pyx_t_1 = PyObject_RichCompare(((PyObject *)Py_TYPE(__pyx_v_pyobj)), ((PyObject *)(&PyList_Type)), Py_EQ); __Pyx_XGOTREF(__pyx_t_1); if (unlikely(!__pyx_t_1)) __PYX_ERR(0, 285, __pyx_L1_error)
  __pyx_t_8 = __Pyx_PyObject_IsTrue(__pyx_t_1); if (unlikely(__pyx_t_8 < 0)) __PYX_ERR(0, 285, __pyx_L1_error)
  __Pyx_DECREF(__pyx_t_1); __pyx_t_1 = 0;
  if (__pyx_t_8) {
  } else {
    __pyx_t_2 = __pyx_t_8;
    goto __pyx_L6_bool_binop_done;
  }
  __pyx_t_1 = __Pyx_GetItemInt(__pyx_v_pyobj, 0, long, 1, __Pyx_PyInt_From_long, 0, 0, 1); if (unlikely(!__pyx_t_1)) __PYX_ERR(0, 285, __pyx_L1_error)
  __Pyx_GOTREF(__pyx_t_1);
  __pyx_t_6 = PyObject_Length(__pyx_t_1); if (unlikely(__pyx_t_6 == -1)) __PYX_ERR(0, 285, __pyx_L1_error)
  __Pyx_DECREF(__pyx_t_1); __pyx_t_1 = 0;
  __pyx_t_8 = ((__pyx_t_6 > 4) != 0);
  __pyx_t_2 = __pyx_t_8;
  __pyx_L6_bool_binop_done:;
  if (__pyx_t_2) {

    /* "pycocotools/_mask.pyx":286
 *         objs = frBbox(pyobj, h, w )
 *     elif type(pyobj) == list and len(pyobj[0]) > 4:
 *         objs = frPoly(pyobj, h, w )             # <<<<<<<<<<<<<<
 *     elif type(pyobj) == list and type(pyobj[0]) == dict:
 *         objs = frUncompressedRLE(pyobj, h, w)
 */
    __pyx_t_3 = __Pyx_GetModuleGlobalName(__pyx_n_s_frPoly); if (unlikely(!__pyx_t_3)) __PYX_ERR(0, 286, __pyx_L1_error)
    __Pyx_GOTREF(__pyx_t_3);
    __pyx_t_5 = __Pyx_PyInt_From_siz(__pyx_v_h); if (unlikely(!__pyx_t_5)) __PYX_ERR(0, 286, __pyx_L1_error)
    __Pyx_GOTREF(__pyx_t_5);
    __pyx_t_7 = NULL;
    __pyx_t_6 = 0;
    if (CYTHON_COMPILING_IN_CPYTHON && unlikely(PyMethod_Check(__pyx_t_3))) {
      __pyx_t_7 = PyMethod_GET_SELF(__pyx_t_3);
      if (likely(__pyx_t_7)) {
        PyObject* function = PyMethod_GET_FUNCTION(__pyx_t_3);
        __Pyx_INCREF(__pyx_t_7);
        __Pyx_INCREF(function);
        __Pyx_DECREF_SET(__pyx_t_3, function);
        __pyx_t_6 = 1;
      }
    }
    __pyx_t_4 = PyTuple_New(3+__pyx_t_6); if (unlikely(!__pyx_t_4)) __PYX_ERR(0, 286, __pyx_L1_error)
    __Pyx_GOTREF(__pyx_t_4);
    if (__pyx_t_7) {
      __Pyx_GIVEREF(__pyx_t_7); PyTuple_SET_ITEM(__pyx_t_4, 0, __pyx_t_7); __pyx_t_7 = NULL;
    }
    __Pyx_INCREF(__pyx_v_pyobj);
    __Pyx_GIVEREF(__pyx_v_pyobj);
    PyTuple_SET_ITEM(__pyx_t_4, 0+__pyx_t_6, __pyx_v_pyobj);
    __Pyx_GIVEREF(__pyx_t_5);
    PyTuple_SET_ITEM(__pyx_t_4, 1+__pyx_t_6, __pyx_t_5);
    __Pyx_INCREF(__pyx_v_w);
    __Pyx_GIVEREF(__pyx_v_w);
    PyTuple_SET_ITEM(__pyx_t_4, 2+__pyx_t_6, __pyx_v_w);
    __pyx_t_5 = 0;
    __pyx_t_1 = __Pyx_PyObject_Call(__pyx_t_3, __pyx_t_4, NULL); if (unlikely(!__pyx_t_1)) __PYX_ERR(0, 286, __pyx_L1_error)
    __Pyx_GOTREF(__pyx_t_1);
    __Pyx_DECREF(__pyx_t_4); __pyx_t_4 = 0;
    __Pyx_DECREF(__pyx_t_3); __pyx_t_3 = 0;
    __pyx_v_objs = __pyx_t_1;
    __pyx_t_1 = 0;

    /* "pycocotools/_mask.pyx":285
 *     elif type(pyobj) == list and len(pyobj[0]) == 4:
 *         objs = frBbox(pyobj, h, w )
 *     elif type(pyobj) == list and len(pyobj[0]) > 4:             # <<<<<<<<<<<<<<
 *         objs = frPoly(pyobj, h, w )
 *     elif type(pyobj) == list and type(pyobj[0]) == dict:
 */
    goto __pyx_L3;
  }

  /* "pycocotools/_mask.pyx":287
 *     elif type(pyobj) == list and len(pyobj[0]) > 4:
 *         objs = frPoly(pyobj, h, w )
 *     elif type(pyobj) == list and type(pyobj[0]) == dict:             # <<<<<<<<<<<<<<
 *         objs = frUncompressedRLE(pyobj, h, w)
 *     else:
 */
  __pyx_t_1 = PyObject_RichCompare(((PyObject *)Py_TYPE(__pyx_v_pyobj)), ((PyObject *)(&PyList_Type)), Py_EQ); __Pyx_XGOTREF(__pyx_t_1); if (unlikely(!__pyx_t_1)) __PYX_ERR(0, 287, __pyx_L1_error)
  __pyx_t_8 = __Pyx_PyObject_IsTrue(__pyx_t_1); if (unlikely(__pyx_t_8 < 0)) __PYX_ERR(0, 287, __pyx_L1_error)
  __Pyx_DECREF(__pyx_t_1); __pyx_t_1 = 0;
  if (__pyx_t_8) {
  } else {
    __pyx_t_2 = __pyx_t_8;
    goto __pyx_L8_bool_binop_done;
  }
  __pyx_t_1 = __Pyx_GetItemInt(__pyx_v_pyobj, 0, long, 1, __Pyx_PyInt_From_long, 0, 0, 1); if (unlikely(!__pyx_t_1)) __PYX_ERR(0, 287, __pyx_L1_error)
  __Pyx_GOTREF(__pyx_t_1);
  __pyx_t_3 = PyObject_RichCompare(((PyObject *)Py_TYPE(__pyx_t_1)), ((PyObject *)(&PyDict_Type)), Py_EQ); __Pyx_XGOTREF(__pyx_t_3); if (unlikely(!__pyx_t_3)) __PYX_ERR(0, 287, __pyx_L1_error)
  __Pyx_DECREF(__pyx_t_1); __pyx_t_1 = 0;
  __pyx_t_8 = __Pyx_PyObject_IsTrue(__pyx_t_3); if (unlikely(__pyx_t_8 < 0)) __PYX_ERR(0, 287, __pyx_L1_error)
  __Pyx_DECREF(__pyx_t_3); __pyx_t_3 = 0;
  __pyx_t_2 = __pyx_t_8;
  __pyx_L8_bool_binop_done:;
  if (__pyx_t_2) {

    /* "pycocotools/_mask.pyx":288
 *         objs = frPoly(pyobj, h, w )
 *     elif type(pyobj) == list and type(pyobj[0]) == dict:
 *         objs = frUncompressedRLE(pyobj, h, w)             # <<<<<<<<<<<<<<
 *     else:
 *         raise Exception('input type is not supported.')
 */
    __pyx_t_1 = __Pyx_GetModuleGlobalName(__pyx_n_s_frUncompressedRLE); if (unlikely(!__pyx_t_1)) __PYX_ERR(0, 288, __pyx_L1_error)
    __Pyx_GOTREF(__pyx_t_1);
    __pyx_t_4 = __Pyx_PyInt_From_siz(__pyx_v_h); if (unlikely(!__pyx_t_4)) __PYX_ERR(0, 288, __pyx_L1_error)
    __Pyx_GOTREF(__pyx_t_4);
    __pyx_t_5 = NULL;
    __pyx_t_6 = 0;
    if (CYTHON_COMPILING_IN_CPYTHON && unlikely(PyMethod_Check(__pyx_t_1))) {
      __pyx_t_5 = PyMethod_GET_SELF(__pyx_t_1);
      if (likely(__pyx_t_5)) {
        PyObject* function = PyMethod_GET_FUNCTION(__pyx_t_1);
        __Pyx_INCREF(__pyx_t_5);
        __Pyx_INCREF(function);
        __Pyx_DECREF_SET(__pyx_t_1, function);
        __pyx_t_6 = 1;
      }
    }
    __pyx_t_7 = PyTuple_New(3+__pyx_t_6); if (unlikely(!__pyx_t_7)) __PYX_ERR(0, 288, __pyx_L1_error)
    __Pyx_GOTREF(__pyx_t_7);
    if (__pyx_t_5) {
      __Pyx_GIVEREF(__pyx_t_5); PyTuple_SET_ITEM(__pyx_t_7, 0, __pyx_t_5); __pyx_t_5 = NULL;
    }
    __Pyx_INCREF(__pyx_v_pyobj);
    __Pyx_GIVEREF(__pyx_v_pyobj);
    PyTuple_SET_ITEM(__pyx_t_7, 0+__pyx_t_6, __pyx_v_pyobj);
    __Pyx_GIVEREF(__pyx_t_4);
    PyTuple_SET_ITEM(__pyx_t_7, 1+__pyx_t_6, __pyx_t_4);
    __Pyx_INCREF(__pyx_v_w);
    __Pyx_GIVEREF(__pyx_v_w);
    PyTuple_SET_ITEM(__pyx_t_7, 2+__pyx_t_6, __pyx_v_w);
    __pyx_t_4 = 0;
    __pyx_t_3 = __Pyx_PyObject_Call(__pyx_t_1, __pyx_t_7, NULL); if (unlikely(!__pyx_t_3)) __PYX_ERR(0, 288, __pyx_L1_error)
    __Pyx_GOTREF(__pyx_t_3);
    __Pyx_DECREF(__pyx_t_7); __pyx_t_7 = 0;
    __Pyx_DECREF(__pyx_t_1); __pyx_t_1 = 0;
    __pyx_v_objs = __pyx_t_3;
    __pyx_t_3 = 0;

    /* "pycocotools/_mask.pyx":287
 *     elif type(pyobj) == list and len(pyobj[0]) > 4:
 *         objs = frPoly(pyobj, h, w )
 *     elif type(pyobj) == list and type(pyobj[0]) == dict:             # <<<<<<<<<<<<<<
 *         objs = frUncompressedRLE(pyobj, h, w)
 *     else:
 */
    goto __pyx_L3;
  }

  /* "pycocotools/_mask.pyx":290
 *         objs = frUncompressedRLE(pyobj, h, w)
 *     else:
 *         raise Exception('input type is not supported.')             # <<<<<<<<<<<<<<
 *     return objs
 */
  /*else*/ {
    __pyx_t_3 = __Pyx_PyObject_Call(__pyx_builtin_Exception, __pyx_tuple__16, NULL); if (unlikely(!__pyx_t_3)) __PYX_ERR(0, 290, __pyx_L1_error)
    __Pyx_GOTREF(__pyx_t_3);
    __Pyx_Raise(__pyx_t_3, 0, 0, 0);
    __Pyx_DECREF(__pyx_t_3); __pyx_t_3 = 0;
    __PYX_ERR(0, 290, __pyx_L1_error)
  }
  __pyx_L3:;

  /* "pycocotools/_mask.pyx":291
 *     else:
 *         raise Exception('input type is not supported.')
 *     return objs             # <<<<<<<<<<<<<<
 */
  __Pyx_XDECREF(__pyx_r);
  __Pyx_INCREF(__pyx_v_objs);
  __pyx_r = __pyx_v_objs;
  goto __pyx_L0;

  /* "pycocotools/_mask.pyx":280
 *     return objs
 * 
 * def frPyObjects(pyobj, siz h, w):             # <<<<<<<<<<<<<<
 *     if type(pyobj) == np.ndarray:
 *         objs = frBbox(pyobj, h, w )
 */

  /* function exit code */
  __pyx_L1_error:;
  __Pyx_XDECREF(__pyx_t_1);
  __Pyx_XDECREF(__pyx_t_3);
  __Pyx_XDECREF(__pyx_t_4);
  __Pyx_XDECREF(__pyx_t_5);
  __Pyx_XDECREF(__pyx_t_7);
  __Pyx_AddTraceback("pycocotools._mask.frPyObjects", __pyx_clineno, __pyx_lineno, __pyx_filename);
  __pyx_r = NULL;
  __pyx_L0:;
  __Pyx_XDECREF(__pyx_v_objs);
  __Pyx_XGIVEREF(__pyx_r);
  __Pyx_RefNannyFinishContext();
  return __pyx_r;
}

/* "../../../../anaconda2/lib/python2.7/site-packages/Cython/Includes/numpy/__init__.pxd":197
 *         # experimental exception made for __getbuffer__ and __releasebuffer__
 *         # -- the details of this may change.
 *         def __getbuffer__(ndarray self, Py_buffer* info, int flags):             # <<<<<<<<<<<<<<
 *             # This implementation of getbuffer is geared towards Cython
 *             # requirements, and does not yet fullfill the PEP.
 */

/* Python wrapper */
static CYTHON_UNUSED int __pyx_pw_5numpy_7ndarray_1__getbuffer__(PyObject *__pyx_v_self, Py_buffer *__pyx_v_info, int __pyx_v_flags); /*proto*/
static CYTHON_UNUSED int __pyx_pw_5numpy_7ndarray_1__getbuffer__(PyObject *__pyx_v_self, Py_buffer *__pyx_v_info, int __pyx_v_flags) {
  int __pyx_r;
  __Pyx_RefNannyDeclarations
  __Pyx_RefNannySetupContext("__getbuffer__ (wrapper)", 0);
  __pyx_r = __pyx_pf_5numpy_7ndarray___getbuffer__(((PyArrayObject *)__pyx_v_self), ((Py_buffer *)__pyx_v_info), ((int)__pyx_v_flags));

  /* function exit code */
  __Pyx_RefNannyFinishContext();
  return __pyx_r;
}

static int __pyx_pf_5numpy_7ndarray___getbuffer__(PyArrayObject *__pyx_v_self, Py_buffer *__pyx_v_info, int __pyx_v_flags) {
  int __pyx_v_copy_shape;
  int __pyx_v_i;
  int __pyx_v_ndim;
  int __pyx_v_endian_detector;
  int __pyx_v_little_endian;
  int __pyx_v_t;
  char *__pyx_v_f;
  PyArray_Descr *__pyx_v_descr = 0;
  int __pyx_v_offset;
  int __pyx_v_hasfields;
  int __pyx_r;
  __Pyx_RefNannyDeclarations
  int __pyx_t_1;
  int __pyx_t_2;
  PyObject *__pyx_t_3 = NULL;
  int __pyx_t_4;
  int __pyx_t_5;
  PyObject *__pyx_t_6 = NULL;
  char *__pyx_t_7;
  __Pyx_RefNannySetupContext("__getbuffer__", 0);
  if (__pyx_v_info != NULL) {
    __pyx_v_info->obj = Py_None; __Pyx_INCREF(Py_None);
    __Pyx_GIVEREF(__pyx_v_info->obj);
  }

  /* "../../../../anaconda2/lib/python2.7/site-packages/Cython/Includes/numpy/__init__.pxd":203
 *             # of flags
 * 
 *             if info == NULL: return             # <<<<<<<<<<<<<<
 * 
 *             cdef int copy_shape, i, ndim
 */
  __pyx_t_1 = ((__pyx_v_info == NULL) != 0);
  if (__pyx_t_1) {
    __pyx_r = 0;
    goto __pyx_L0;
  }

  /* "../../../../anaconda2/lib/python2.7/site-packages/Cython/Includes/numpy/__init__.pxd":206
 * 
 *             cdef int copy_shape, i, ndim
 *             cdef int endian_detector = 1             # <<<<<<<<<<<<<<
 *             cdef bint little_endian = ((<char*>&endian_detector)[0] != 0)
 * 
 */
  __pyx_v_endian_detector = 1;

  /* "../../../../anaconda2/lib/python2.7/site-packages/Cython/Includes/numpy/__init__.pxd":207
 *             cdef int copy_shape, i, ndim
 *             cdef int endian_detector = 1
 *             cdef bint little_endian = ((<char*>&endian_detector)[0] != 0)             # <<<<<<<<<<<<<<
 * 
 *             ndim = PyArray_NDIM(self)
 */
  __pyx_v_little_endian = ((((char *)(&__pyx_v_endian_detector))[0]) != 0);

  /* "../../../../anaconda2/lib/python2.7/site-packages/Cython/Includes/numpy/__init__.pxd":209
 *             cdef bint little_endian = ((<char*>&endian_detector)[0] != 0)
 * 
 *             ndim = PyArray_NDIM(self)             # <<<<<<<<<<<<<<
 * 
 *             if sizeof(npy_intp) != sizeof(Py_ssize_t):
 */
  __pyx_v_ndim = PyArray_NDIM(__pyx_v_self);

  /* "../../../../anaconda2/lib/python2.7/site-packages/Cython/Includes/numpy/__init__.pxd":211
 *             ndim = PyArray_NDIM(self)
 * 
 *             if sizeof(npy_intp) != sizeof(Py_ssize_t):             # <<<<<<<<<<<<<<
 *                 copy_shape = 1
 *             else:
 */
  __pyx_t_1 = (((sizeof(npy_intp)) != (sizeof(Py_ssize_t))) != 0);
  if (__pyx_t_1) {

    /* "../../../../anaconda2/lib/python2.7/site-packages/Cython/Includes/numpy/__init__.pxd":212
 * 
 *             if sizeof(npy_intp) != sizeof(Py_ssize_t):
 *                 copy_shape = 1             # <<<<<<<<<<<<<<
 *             else:
 *                 copy_shape = 0
 */
    __pyx_v_copy_shape = 1;

    /* "../../../../anaconda2/lib/python2.7/site-packages/Cython/Includes/numpy/__init__.pxd":211
 *             ndim = PyArray_NDIM(self)
 * 
 *             if sizeof(npy_intp) != sizeof(Py_ssize_t):             # <<<<<<<<<<<<<<
 *                 copy_shape = 1
 *             else:
 */
    goto __pyx_L4;
  }

  /* "../../../../anaconda2/lib/python2.7/site-packages/Cython/Includes/numpy/__init__.pxd":214
 *                 copy_shape = 1
 *             else:
 *                 copy_shape = 0             # <<<<<<<<<<<<<<
 * 
 *             if ((flags & pybuf.PyBUF_C_CONTIGUOUS == pybuf.PyBUF_C_CONTIGUOUS)
 */
  /*else*/ {
    __pyx_v_copy_shape = 0;
  }
  __pyx_L4:;

  /* "../../../../anaconda2/lib/python2.7/site-packages/Cython/Includes/numpy/__init__.pxd":216
 *                 copy_shape = 0
 * 
 *             if ((flags & pybuf.PyBUF_C_CONTIGUOUS == pybuf.PyBUF_C_CONTIGUOUS)             # <<<<<<<<<<<<<<
 *                 and not PyArray_CHKFLAGS(self, NPY_C_CONTIGUOUS)):
 *                 raise ValueError(u"ndarray is not C contiguous")
 */
  __pyx_t_2 = (((__pyx_v_flags & PyBUF_C_CONTIGUOUS) == PyBUF_C_CONTIGUOUS) != 0);
  if (__pyx_t_2) {
  } else {
    __pyx_t_1 = __pyx_t_2;
    goto __pyx_L6_bool_binop_done;
  }

  /* "../../../../anaconda2/lib/python2.7/site-packages/Cython/Includes/numpy/__init__.pxd":217
 * 
 *             if ((flags & pybuf.PyBUF_C_CONTIGUOUS == pybuf.PyBUF_C_CONTIGUOUS)
 *                 and not PyArray_CHKFLAGS(self, NPY_C_CONTIGUOUS)):             # <<<<<<<<<<<<<<
 *                 raise ValueError(u"ndarray is not C contiguous")
 * 
 */
  __pyx_t_2 = ((!(PyArray_CHKFLAGS(__pyx_v_self, NPY_C_CONTIGUOUS) != 0)) != 0);
  __pyx_t_1 = __pyx_t_2;
  __pyx_L6_bool_binop_done:;

  /* "../../../../anaconda2/lib/python2.7/site-packages/Cython/Includes/numpy/__init__.pxd":216
 *                 copy_shape = 0
 * 
 *             if ((flags & pybuf.PyBUF_C_CONTIGUOUS == pybuf.PyBUF_C_CONTIGUOUS)             # <<<<<<<<<<<<<<
 *                 and not PyArray_CHKFLAGS(self, NPY_C_CONTIGUOUS)):
 *                 raise ValueError(u"ndarray is not C contiguous")
 */
  if (__pyx_t_1) {

    /* "../../../../anaconda2/lib/python2.7/site-packages/Cython/Includes/numpy/__init__.pxd":218
 *             if ((flags & pybuf.PyBUF_C_CONTIGUOUS == pybuf.PyBUF_C_CONTIGUOUS)
 *                 and not PyArray_CHKFLAGS(self, NPY_C_CONTIGUOUS)):
 *                 raise ValueError(u"ndarray is not C contiguous")             # <<<<<<<<<<<<<<
 * 
 *             if ((flags & pybuf.PyBUF_F_CONTIGUOUS == pybuf.PyBUF_F_CONTIGUOUS)
 */
    __pyx_t_3 = __Pyx_PyObject_Call(__pyx_builtin_ValueError, __pyx_tuple__17, NULL); if (unlikely(!__pyx_t_3)) __PYX_ERR(1, 218, __pyx_L1_error)
    __Pyx_GOTREF(__pyx_t_3);
    __Pyx_Raise(__pyx_t_3, 0, 0, 0);
    __Pyx_DECREF(__pyx_t_3); __pyx_t_3 = 0;
    __PYX_ERR(1, 218, __pyx_L1_error)

    /* "../../../../anaconda2/lib/python2.7/site-packages/Cython/Includes/numpy/__init__.pxd":216
 *                 copy_shape = 0
 * 
 *             if ((flags & pybuf.PyBUF_C_CONTIGUOUS == pybuf.PyBUF_C_CONTIGUOUS)             # <<<<<<<<<<<<<<
 *                 and not PyArray_CHKFLAGS(self, NPY_C_CONTIGUOUS)):
 *                 raise ValueError(u"ndarray is not C contiguous")
 */
  }

  /* "../../../../anaconda2/lib/python2.7/site-packages/Cython/Includes/numpy/__init__.pxd":220
 *                 raise ValueError(u"ndarray is not C contiguous")
 * 
 *             if ((flags & pybuf.PyBUF_F_CONTIGUOUS == pybuf.PyBUF_F_CONTIGUOUS)             # <<<<<<<<<<<<<<
 *                 and not PyArray_CHKFLAGS(self, NPY_F_CONTIGUOUS)):
 *                 raise ValueError(u"ndarray is not Fortran contiguous")
 */
  __pyx_t_2 = (((__pyx_v_flags & PyBUF_F_CONTIGUOUS) == PyBUF_F_CONTIGUOUS) != 0);
  if (__pyx_t_2) {
  } else {
    __pyx_t_1 = __pyx_t_2;
    goto __pyx_L9_bool_binop_done;
  }

  /* "../../../../anaconda2/lib/python2.7/site-packages/Cython/Includes/numpy/__init__.pxd":221
 * 
 *             if ((flags & pybuf.PyBUF_F_CONTIGUOUS == pybuf.PyBUF_F_CONTIGUOUS)
 *                 and not PyArray_CHKFLAGS(self, NPY_F_CONTIGUOUS)):             # <<<<<<<<<<<<<<
 *                 raise ValueError(u"ndarray is not Fortran contiguous")
 * 
 */
  __pyx_t_2 = ((!(PyArray_CHKFLAGS(__pyx_v_self, NPY_F_CONTIGUOUS) != 0)) != 0);
  __pyx_t_1 = __pyx_t_2;
  __pyx_L9_bool_binop_done:;

  /* "../../../../anaconda2/lib/python2.7/site-packages/Cython/Includes/numpy/__init__.pxd":220
 *                 raise ValueError(u"ndarray is not C contiguous")
 * 
 *             if ((flags & pybuf.PyBUF_F_CONTIGUOUS == pybuf.PyBUF_F_CONTIGUOUS)             # <<<<<<<<<<<<<<
 *                 and not PyArray_CHKFLAGS(self, NPY_F_CONTIGUOUS)):
 *                 raise ValueError(u"ndarray is not Fortran contiguous")
 */
  if (__pyx_t_1) {

    /* "../../../../anaconda2/lib/python2.7/site-packages/Cython/Includes/numpy/__init__.pxd":222
 *             if ((flags & pybuf.PyBUF_F_CONTIGUOUS == pybuf.PyBUF_F_CONTIGUOUS)
 *                 and not PyArray_CHKFLAGS(self, NPY_F_CONTIGUOUS)):
 *                 raise ValueError(u"ndarray is not Fortran contiguous")             # <<<<<<<<<<<<<<
 * 
 *             info.buf = PyArray_DATA(self)
 */
    __pyx_t_3 = __Pyx_PyObject_Call(__pyx_builtin_ValueError, __pyx_tuple__18, NULL); if (unlikely(!__pyx_t_3)) __PYX_ERR(1, 222, __pyx_L1_error)
    __Pyx_GOTREF(__pyx_t_3);
    __Pyx_Raise(__pyx_t_3, 0, 0, 0);
    __Pyx_DECREF(__pyx_t_3); __pyx_t_3 = 0;
    __PYX_ERR(1, 222, __pyx_L1_error)

    /* "../../../../anaconda2/lib/python2.7/site-packages/Cython/Includes/numpy/__init__.pxd":220
 *                 raise ValueError(u"ndarray is not C contiguous")
 * 
 *             if ((flags & pybuf.PyBUF_F_CONTIGUOUS == pybuf.PyBUF_F_CONTIGUOUS)             # <<<<<<<<<<<<<<
 *                 and not PyArray_CHKFLAGS(self, NPY_F_CONTIGUOUS)):
 *                 raise ValueError(u"ndarray is not Fortran contiguous")
 */
  }

  /* "../../../../anaconda2/lib/python2.7/site-packages/Cython/Includes/numpy/__init__.pxd":224
 *                 raise ValueError(u"ndarray is not Fortran contiguous")
 * 
 *             info.buf = PyArray_DATA(self)             # <<<<<<<<<<<<<<
 *             info.ndim = ndim
 *             if copy_shape:
 */
  __pyx_v_info->buf = PyArray_DATA(__pyx_v_self);

  /* "../../../../anaconda2/lib/python2.7/site-packages/Cython/Includes/numpy/__init__.pxd":225
 * 
 *             info.buf = PyArray_DATA(self)
 *             info.ndim = ndim             # <<<<<<<<<<<<<<
 *             if copy_shape:
 *                 # Allocate new buffer for strides and shape info.
 */
  __pyx_v_info->ndim = __pyx_v_ndim;

  /* "../../../../anaconda2/lib/python2.7/site-packages/Cython/Includes/numpy/__init__.pxd":226
 *             info.buf = PyArray_DATA(self)
 *             info.ndim = ndim
 *             if copy_shape:             # <<<<<<<<<<<<<<
 *                 # Allocate new buffer for strides and shape info.
 *                 # This is allocated as one block, strides first.
 */
  __pyx_t_1 = (__pyx_v_copy_shape != 0);
  if (__pyx_t_1) {

    /* "../../../../anaconda2/lib/python2.7/site-packages/Cython/Includes/numpy/__init__.pxd":229
 *                 # Allocate new buffer for strides and shape info.
 *                 # This is allocated as one block, strides first.
 *                 info.strides = <Py_ssize_t*>stdlib.malloc(sizeof(Py_ssize_t) * <size_t>ndim * 2)             # <<<<<<<<<<<<<<
 *                 info.shape = info.strides + ndim
 *                 for i in range(ndim):
 */
    __pyx_v_info->strides = ((Py_ssize_t *)malloc((((sizeof(Py_ssize_t)) * ((size_t)__pyx_v_ndim)) * 2)));

    /* "../../../../anaconda2/lib/python2.7/site-packages/Cython/Includes/numpy/__init__.pxd":230
 *                 # This is allocated as one block, strides first.
 *                 info.strides = <Py_ssize_t*>stdlib.malloc(sizeof(Py_ssize_t) * <size_t>ndim * 2)
 *                 info.shape = info.strides + ndim             # <<<<<<<<<<<<<<
 *                 for i in range(ndim):
 *                     info.strides[i] = PyArray_STRIDES(self)[i]
 */
    __pyx_v_info->shape = (__pyx_v_info->strides + __pyx_v_ndim);

    /* "../../../../anaconda2/lib/python2.7/site-packages/Cython/Includes/numpy/__init__.pxd":231
 *                 info.strides = <Py_ssize_t*>stdlib.malloc(sizeof(Py_ssize_t) * <size_t>ndim * 2)
 *                 info.shape = info.strides + ndim
 *                 for i in range(ndim):             # <<<<<<<<<<<<<<
 *                     info.strides[i] = PyArray_STRIDES(self)[i]
 *                     info.shape[i] = PyArray_DIMS(self)[i]
 */
    __pyx_t_4 = __pyx_v_ndim;
    for (__pyx_t_5 = 0; __pyx_t_5 < __pyx_t_4; __pyx_t_5+=1) {
      __pyx_v_i = __pyx_t_5;

      /* "../../../../anaconda2/lib/python2.7/site-packages/Cython/Includes/numpy/__init__.pxd":232
 *                 info.shape = info.strides + ndim
 *                 for i in range(ndim):
 *                     info.strides[i] = PyArray_STRIDES(self)[i]             # <<<<<<<<<<<<<<
 *                     info.shape[i] = PyArray_DIMS(self)[i]
 *             else:
 */
      (__pyx_v_info->strides[__pyx_v_i]) = (PyArray_STRIDES(__pyx_v_self)[__pyx_v_i]);

      /* "../../../../anaconda2/lib/python2.7/site-packages/Cython/Includes/numpy/__init__.pxd":233
 *                 for i in range(ndim):
 *                     info.strides[i] = PyArray_STRIDES(self)[i]
 *                     info.shape[i] = PyArray_DIMS(self)[i]             # <<<<<<<<<<<<<<
 *             else:
 *                 info.strides = <Py_ssize_t*>PyArray_STRIDES(self)
 */
      (__pyx_v_info->shape[__pyx_v_i]) = (PyArray_DIMS(__pyx_v_self)[__pyx_v_i]);
    }

    /* "../../../../anaconda2/lib/python2.7/site-packages/Cython/Includes/numpy/__init__.pxd":226
 *             info.buf = PyArray_DATA(self)
 *             info.ndim = ndim
 *             if copy_shape:             # <<<<<<<<<<<<<<
 *                 # Allocate new buffer for strides and shape info.
 *                 # This is allocated as one block, strides first.
 */
    goto __pyx_L11;
  }

  /* "../../../../anaconda2/lib/python2.7/site-packages/Cython/Includes/numpy/__init__.pxd":235
 *                     info.shape[i] = PyArray_DIMS(self)[i]
 *             else:
 *                 info.strides = <Py_ssize_t*>PyArray_STRIDES(self)             # <<<<<<<<<<<<<<
 *                 info.shape = <Py_ssize_t*>PyArray_DIMS(self)
 *             info.suboffsets = NULL
 */
  /*else*/ {
    __pyx_v_info->strides = ((Py_ssize_t *)PyArray_STRIDES(__pyx_v_self));

    /* "../../../../anaconda2/lib/python2.7/site-packages/Cython/Includes/numpy/__init__.pxd":236
 *             else:
 *                 info.strides = <Py_ssize_t*>PyArray_STRIDES(self)
 *                 info.shape = <Py_ssize_t*>PyArray_DIMS(self)             # <<<<<<<<<<<<<<
 *             info.suboffsets = NULL
 *             info.itemsize = PyArray_ITEMSIZE(self)
 */
    __pyx_v_info->shape = ((Py_ssize_t *)PyArray_DIMS(__pyx_v_self));
  }
  __pyx_L11:;

  /* "../../../../anaconda2/lib/python2.7/site-packages/Cython/Includes/numpy/__init__.pxd":237
 *                 info.strides = <Py_ssize_t*>PyArray_STRIDES(self)
 *                 info.shape = <Py_ssize_t*>PyArray_DIMS(self)
 *             info.suboffsets = NULL             # <<<<<<<<<<<<<<
 *             info.itemsize = PyArray_ITEMSIZE(self)
 *             info.readonly = not PyArray_ISWRITEABLE(self)
 */
  __pyx_v_info->suboffsets = NULL;

  /* "../../../../anaconda2/lib/python2.7/site-packages/Cython/Includes/numpy/__init__.pxd":238
 *                 info.shape = <Py_ssize_t*>PyArray_DIMS(self)
 *             info.suboffsets = NULL
 *             info.itemsize = PyArray_ITEMSIZE(self)             # <<<<<<<<<<<<<<
 *             info.readonly = not PyArray_ISWRITEABLE(self)
 * 
 */
  __pyx_v_info->itemsize = PyArray_ITEMSIZE(__pyx_v_self);

  /* "../../../../anaconda2/lib/python2.7/site-packages/Cython/Includes/numpy/__init__.pxd":239
 *             info.suboffsets = NULL
 *             info.itemsize = PyArray_ITEMSIZE(self)
 *             info.readonly = not PyArray_ISWRITEABLE(self)             # <<<<<<<<<<<<<<
 * 
 *             cdef int t
 */
  __pyx_v_info->readonly = (!(PyArray_ISWRITEABLE(__pyx_v_self) != 0));

  /* "../../../../anaconda2/lib/python2.7/site-packages/Cython/Includes/numpy/__init__.pxd":242
 * 
 *             cdef int t
 *             cdef char* f = NULL             # <<<<<<<<<<<<<<
 *             cdef dtype descr = self.descr
 *             cdef int offset
 */
  __pyx_v_f = NULL;

  /* "../../../../anaconda2/lib/python2.7/site-packages/Cython/Includes/numpy/__init__.pxd":243
 *             cdef int t
 *             cdef char* f = NULL
 *             cdef dtype descr = self.descr             # <<<<<<<<<<<<<<
 *             cdef int offset
 * 
 */
  __pyx_t_3 = ((PyObject *)__pyx_v_self->descr);
  __Pyx_INCREF(__pyx_t_3);
  __pyx_v_descr = ((PyArray_Descr *)__pyx_t_3);
  __pyx_t_3 = 0;

  /* "../../../../anaconda2/lib/python2.7/site-packages/Cython/Includes/numpy/__init__.pxd":246
 *             cdef int offset
 * 
 *             cdef bint hasfields = PyDataType_HASFIELDS(descr)             # <<<<<<<<<<<<<<
 * 
 *             if not hasfields and not copy_shape:
 */
  __pyx_v_hasfields = PyDataType_HASFIELDS(__pyx_v_descr);

  /* "../../../../anaconda2/lib/python2.7/site-packages/Cython/Includes/numpy/__init__.pxd":248
 *             cdef bint hasfields = PyDataType_HASFIELDS(descr)
 * 
 *             if not hasfields and not copy_shape:             # <<<<<<<<<<<<<<
 *                 # do not call releasebuffer
 *                 info.obj = None
 */
  __pyx_t_2 = ((!(__pyx_v_hasfields != 0)) != 0);
  if (__pyx_t_2) {
  } else {
    __pyx_t_1 = __pyx_t_2;
    goto __pyx_L15_bool_binop_done;
  }
  __pyx_t_2 = ((!(__pyx_v_copy_shape != 0)) != 0);
  __pyx_t_1 = __pyx_t_2;
  __pyx_L15_bool_binop_done:;
  if (__pyx_t_1) {

    /* "../../../../anaconda2/lib/python2.7/site-packages/Cython/Includes/numpy/__init__.pxd":250
 *             if not hasfields and not copy_shape:
 *                 # do not call releasebuffer
 *                 info.obj = None             # <<<<<<<<<<<<<<
 *             else:
 *                 # need to call releasebuffer
 */
    __Pyx_INCREF(Py_None);
    __Pyx_GIVEREF(Py_None);
    __Pyx_GOTREF(__pyx_v_info->obj);
    __Pyx_DECREF(__pyx_v_info->obj);
    __pyx_v_info->obj = Py_None;

    /* "../../../../anaconda2/lib/python2.7/site-packages/Cython/Includes/numpy/__init__.pxd":248
 *             cdef bint hasfields = PyDataType_HASFIELDS(descr)
 * 
 *             if not hasfields and not copy_shape:             # <<<<<<<<<<<<<<
 *                 # do not call releasebuffer
 *                 info.obj = None
 */
    goto __pyx_L14;
  }

  /* "../../../../anaconda2/lib/python2.7/site-packages/Cython/Includes/numpy/__init__.pxd":253
 *             else:
 *                 # need to call releasebuffer
 *                 info.obj = self             # <<<<<<<<<<<<<<
 * 
 *             if not hasfields:
 */
  /*else*/ {
    __Pyx_INCREF(((PyObject *)__pyx_v_self));
    __Pyx_GIVEREF(((PyObject *)__pyx_v_self));
    __Pyx_GOTREF(__pyx_v_info->obj);
    __Pyx_DECREF(__pyx_v_info->obj);
    __pyx_v_info->obj = ((PyObject *)__pyx_v_self);
  }
  __pyx_L14:;

  /* "../../../../anaconda2/lib/python2.7/site-packages/Cython/Includes/numpy/__init__.pxd":255
 *                 info.obj = self
 * 
 *             if not hasfields:             # <<<<<<<<<<<<<<
 *                 t = descr.type_num
 *                 if ((descr.byteorder == c'>' and little_endian) or
 */
  __pyx_t_1 = ((!(__pyx_v_hasfields != 0)) != 0);
  if (__pyx_t_1) {

    /* "../../../../anaconda2/lib/python2.7/site-packages/Cython/Includes/numpy/__init__.pxd":256
 * 
 *             if not hasfields:
 *                 t = descr.type_num             # <<<<<<<<<<<<<<
 *                 if ((descr.byteorder == c'>' and little_endian) or
 *                     (descr.byteorder == c'<' and not little_endian)):
 */
    __pyx_t_4 = __pyx_v_descr->type_num;
    __pyx_v_t = __pyx_t_4;

    /* "../../../../anaconda2/lib/python2.7/site-packages/Cython/Includes/numpy/__init__.pxd":257
 *             if not hasfields:
 *                 t = descr.type_num
 *                 if ((descr.byteorder == c'>' and little_endian) or             # <<<<<<<<<<<<<<
 *                     (descr.byteorder == c'<' and not little_endian)):
 *                     raise ValueError(u"Non-native byte order not supported")
 */
    __pyx_t_2 = ((__pyx_v_descr->byteorder == '>') != 0);
    if (!__pyx_t_2) {
      goto __pyx_L20_next_or;
    } else {
    }
    __pyx_t_2 = (__pyx_v_little_endian != 0);
    if (!__pyx_t_2) {
    } else {
      __pyx_t_1 = __pyx_t_2;
      goto __pyx_L19_bool_binop_done;
    }
    __pyx_L20_next_or:;

    /* "../../../../anaconda2/lib/python2.7/site-packages/Cython/Includes/numpy/__init__.pxd":258
 *                 t = descr.type_num
 *                 if ((descr.byteorder == c'>' and little_endian) or
 *                     (descr.byteorder == c'<' and not little_endian)):             # <<<<<<<<<<<<<<
 *                     raise ValueError(u"Non-native byte order not supported")
 *                 if   t == NPY_BYTE:        f = "b"
 */
    __pyx_t_2 = ((__pyx_v_descr->byteorder == '<') != 0);
    if (__pyx_t_2) {
    } else {
      __pyx_t_1 = __pyx_t_2;
      goto __pyx_L19_bool_binop_done;
    }
    __pyx_t_2 = ((!(__pyx_v_little_endian != 0)) != 0);
    __pyx_t_1 = __pyx_t_2;
    __pyx_L19_bool_binop_done:;

    /* "../../../../anaconda2/lib/python2.7/site-packages/Cython/Includes/numpy/__init__.pxd":257
 *             if not hasfields:
 *                 t = descr.type_num
 *                 if ((descr.byteorder == c'>' and little_endian) or             # <<<<<<<<<<<<<<
 *                     (descr.byteorder == c'<' and not little_endian)):
 *                     raise ValueError(u"Non-native byte order not supported")
 */
    if (__pyx_t_1) {

      /* "../../../../anaconda2/lib/python2.7/site-packages/Cython/Includes/numpy/__init__.pxd":259
 *                 if ((descr.byteorder == c'>' and little_endian) or
 *                     (descr.byteorder == c'<' and not little_endian)):
 *                     raise ValueError(u"Non-native byte order not supported")             # <<<<<<<<<<<<<<
 *                 if   t == NPY_BYTE:        f = "b"
 *                 elif t == NPY_UBYTE:       f = "B"
 */
      __pyx_t_3 = __Pyx_PyObject_Call(__pyx_builtin_ValueError, __pyx_tuple__19, NULL); if (unlikely(!__pyx_t_3)) __PYX_ERR(1, 259, __pyx_L1_error)
      __Pyx_GOTREF(__pyx_t_3);
      __Pyx_Raise(__pyx_t_3, 0, 0, 0);
      __Pyx_DECREF(__pyx_t_3); __pyx_t_3 = 0;
      __PYX_ERR(1, 259, __pyx_L1_error)

      /* "../../../../anaconda2/lib/python2.7/site-packages/Cython/Includes/numpy/__init__.pxd":257
 *             if not hasfields:
 *                 t = descr.type_num
 *                 if ((descr.byteorder == c'>' and little_endian) or             # <<<<<<<<<<<<<<
 *                     (descr.byteorder == c'<' and not little_endian)):
 *                     raise ValueError(u"Non-native byte order not supported")
 */
    }

    /* "../../../../anaconda2/lib/python2.7/site-packages/Cython/Includes/numpy/__init__.pxd":260
 *                     (descr.byteorder == c'<' and not little_endian)):
 *                     raise ValueError(u"Non-native byte order not supported")
 *                 if   t == NPY_BYTE:        f = "b"             # <<<<<<<<<<<<<<
 *                 elif t == NPY_UBYTE:       f = "B"
 *                 elif t == NPY_SHORT:       f = "h"
 */
    switch (__pyx_v_t) {
      case NPY_BYTE:
      __pyx_v_f = ((char *)"b");
      break;

      /* "../../../../anaconda2/lib/python2.7/site-packages/Cython/Includes/numpy/__init__.pxd":261
 *                     raise ValueError(u"Non-native byte order not supported")
 *                 if   t == NPY_BYTE:        f = "b"
 *                 elif t == NPY_UBYTE:       f = "B"             # <<<<<<<<<<<<<<
 *                 elif t == NPY_SHORT:       f = "h"
 *                 elif t == NPY_USHORT:      f = "H"
 */
      case NPY_UBYTE:
      __pyx_v_f = ((char *)"B");
      break;

      /* "../../../../anaconda2/lib/python2.7/site-packages/Cython/Includes/numpy/__init__.pxd":262
 *                 if   t == NPY_BYTE:        f = "b"
 *                 elif t == NPY_UBYTE:       f = "B"
 *                 elif t == NPY_SHORT:       f = "h"             # <<<<<<<<<<<<<<
 *                 elif t == NPY_USHORT:      f = "H"
 *                 elif t == NPY_INT:         f = "i"
 */
      case NPY_SHORT:
      __pyx_v_f = ((char *)"h");
      break;

      /* "../../../../anaconda2/lib/python2.7/site-packages/Cython/Includes/numpy/__init__.pxd":263
 *                 elif t == NPY_UBYTE:       f = "B"
 *                 elif t == NPY_SHORT:       f = "h"
 *                 elif t == NPY_USHORT:      f = "H"             # <<<<<<<<<<<<<<
 *                 elif t == NPY_INT:         f = "i"
 *                 elif t == NPY_UINT:        f = "I"
 */
      case NPY_USHORT:
      __pyx_v_f = ((char *)"H");
      break;

      /* "../../../../anaconda2/lib/python2.7/site-packages/Cython/Includes/numpy/__init__.pxd":264
 *                 elif t == NPY_SHORT:       f = "h"
 *                 elif t == NPY_USHORT:      f = "H"
 *                 elif t == NPY_INT:         f = "i"             # <<<<<<<<<<<<<<
 *                 elif t == NPY_UINT:        f = "I"
 *                 elif t == NPY_LONG:        f = "l"
 */
      case NPY_INT:
      __pyx_v_f = ((char *)"i");
      break;

      /* "../../../../anaconda2/lib/python2.7/site-packages/Cython/Includes/numpy/__init__.pxd":265
 *                 elif t == NPY_USHORT:      f = "H"
 *                 elif t == NPY_INT:         f = "i"
 *                 elif t == NPY_UINT:        f = "I"             # <<<<<<<<<<<<<<
 *                 elif t == NPY_LONG:        f = "l"
 *                 elif t == NPY_ULONG:       f = "L"
 */
      case NPY_UINT:
      __pyx_v_f = ((char *)"I");
      break;

      /* "../../../../anaconda2/lib/python2.7/site-packages/Cython/Includes/numpy/__init__.pxd":266
 *                 elif t == NPY_INT:         f = "i"
 *                 elif t == NPY_UINT:        f = "I"
 *                 elif t == NPY_LONG:        f = "l"             # <<<<<<<<<<<<<<
 *                 elif t == NPY_ULONG:       f = "L"
 *                 elif t == NPY_LONGLONG:    f = "q"
 */
      case NPY_LONG:
      __pyx_v_f = ((char *)"l");
      break;

      /* "../../../../anaconda2/lib/python2.7/site-packages/Cython/Includes/numpy/__init__.pxd":267
 *                 elif t == NPY_UINT:        f = "I"
 *                 elif t == NPY_LONG:        f = "l"
 *                 elif t == NPY_ULONG:       f = "L"             # <<<<<<<<<<<<<<
 *                 elif t == NPY_LONGLONG:    f = "q"
 *                 elif t == NPY_ULONGLONG:   f = "Q"
 */
      case NPY_ULONG:
      __pyx_v_f = ((char *)"L");
      break;

      /* "../../../../anaconda2/lib/python2.7/site-packages/Cython/Includes/numpy/__init__.pxd":268
 *                 elif t == NPY_LONG:        f = "l"
 *                 elif t == NPY_ULONG:       f = "L"
 *                 elif t == NPY_LONGLONG:    f = "q"             # <<<<<<<<<<<<<<
 *                 elif t == NPY_ULONGLONG:   f = "Q"
 *                 elif t == NPY_FLOAT:       f = "f"
 */
      case NPY_LONGLONG:
      __pyx_v_f = ((char *)"q");
      break;

      /* "../../../../anaconda2/lib/python2.7/site-packages/Cython/Includes/numpy/__init__.pxd":269
 *                 elif t == NPY_ULONG:       f = "L"
 *                 elif t == NPY_LONGLONG:    f = "q"
 *                 elif t == NPY_ULONGLONG:   f = "Q"             # <<<<<<<<<<<<<<
 *                 elif t == NPY_FLOAT:       f = "f"
 *                 elif t == NPY_DOUBLE:      f = "d"
 */
      case NPY_ULONGLONG:
      __pyx_v_f = ((char *)"Q");
      break;

      /* "../../../../anaconda2/lib/python2.7/site-packages/Cython/Includes/numpy/__init__.pxd":270
 *                 elif t == NPY_LONGLONG:    f = "q"
 *                 elif t == NPY_ULONGLONG:   f = "Q"
 *                 elif t == NPY_FLOAT:       f = "f"             # <<<<<<<<<<<<<<
 *                 elif t == NPY_DOUBLE:      f = "d"
 *                 elif t == NPY_LONGDOUBLE:  f = "g"
 */
      case NPY_FLOAT:
      __pyx_v_f = ((char *)"f");
      break;

      /* "../../../../anaconda2/lib/python2.7/site-packages/Cython/Includes/numpy/__init__.pxd":271
 *                 elif t == NPY_ULONGLONG:   f = "Q"
 *                 elif t == NPY_FLOAT:       f = "f"
 *                 elif t == NPY_DOUBLE:      f = "d"             # <<<<<<<<<<<<<<
 *                 elif t == NPY_LONGDOUBLE:  f = "g"
 *                 elif t == NPY_CFLOAT:      f = "Zf"
 */
      case NPY_DOUBLE:
      __pyx_v_f = ((char *)"d");
      break;

      /* "../../../../anaconda2/lib/python2.7/site-packages/Cython/Includes/numpy/__init__.pxd":272
 *                 elif t == NPY_FLOAT:       f = "f"
 *                 elif t == NPY_DOUBLE:      f = "d"
 *                 elif t == NPY_LONGDOUBLE:  f = "g"             # <<<<<<<<<<<<<<
 *                 elif t == NPY_CFLOAT:      f = "Zf"
 *                 elif t == NPY_CDOUBLE:     f = "Zd"
 */
      case NPY_LONGDOUBLE:
      __pyx_v_f = ((char *)"g");
      break;

      /* "../../../../anaconda2/lib/python2.7/site-packages/Cython/Includes/numpy/__init__.pxd":273
 *                 elif t == NPY_DOUBLE:      f = "d"
 *                 elif t == NPY_LONGDOUBLE:  f = "g"
 *                 elif t == NPY_CFLOAT:      f = "Zf"             # <<<<<<<<<<<<<<
 *                 elif t == NPY_CDOUBLE:     f = "Zd"
 *                 elif t == NPY_CLONGDOUBLE: f = "Zg"
 */
      case NPY_CFLOAT:
      __pyx_v_f = ((char *)"Zf");
      break;

      /* "../../../../anaconda2/lib/python2.7/site-packages/Cython/Includes/numpy/__init__.pxd":274
 *                 elif t == NPY_LONGDOUBLE:  f = "g"
 *                 elif t == NPY_CFLOAT:      f = "Zf"
 *                 elif t == NPY_CDOUBLE:     f = "Zd"             # <<<<<<<<<<<<<<
 *                 elif t == NPY_CLONGDOUBLE: f = "Zg"
 *                 elif t == NPY_OBJECT:      f = "O"
 */
      case NPY_CDOUBLE:
      __pyx_v_f = ((char *)"Zd");
      break;

      /* "../../../../anaconda2/lib/python2.7/site-packages/Cython/Includes/numpy/__init__.pxd":275
 *                 elif t == NPY_CFLOAT:      f = "Zf"
 *                 elif t == NPY_CDOUBLE:     f = "Zd"
 *                 elif t == NPY_CLONGDOUBLE: f = "Zg"             # <<<<<<<<<<<<<<
 *                 elif t == NPY_OBJECT:      f = "O"
 *                 else:
 */
      case NPY_CLONGDOUBLE:
      __pyx_v_f = ((char *)"Zg");
      break;

      /* "../../../../anaconda2/lib/python2.7/site-packages/Cython/Includes/numpy/__init__.pxd":276
 *                 elif t == NPY_CDOUBLE:     f = "Zd"
 *                 elif t == NPY_CLONGDOUBLE: f = "Zg"
 *                 elif t == NPY_OBJECT:      f = "O"             # <<<<<<<<<<<<<<
 *                 else:
 *                     raise ValueError(u"unknown dtype code in numpy.pxd (%d)" % t)
 */
      case NPY_OBJECT:
      __pyx_v_f = ((char *)"O");
      break;
      default:

      /* "../../../../anaconda2/lib/python2.7/site-packages/Cython/Includes/numpy/__init__.pxd":278
 *                 elif t == NPY_OBJECT:      f = "O"
 *                 else:
 *                     raise ValueError(u"unknown dtype code in numpy.pxd (%d)" % t)             # <<<<<<<<<<<<<<
 *                 info.format = f
 *                 return
 */
      __pyx_t_3 = __Pyx_PyInt_From_int(__pyx_v_t); if (unlikely(!__pyx_t_3)) __PYX_ERR(1, 278, __pyx_L1_error)
      __Pyx_GOTREF(__pyx_t_3);
      __pyx_t_6 = PyUnicode_Format(__pyx_kp_u_unknown_dtype_code_in_numpy_pxd, __pyx_t_3); if (unlikely(!__pyx_t_6)) __PYX_ERR(1, 278, __pyx_L1_error)
      __Pyx_GOTREF(__pyx_t_6);
      __Pyx_DECREF(__pyx_t_3); __pyx_t_3 = 0;
      __pyx_t_3 = PyTuple_New(1); if (unlikely(!__pyx_t_3)) __PYX_ERR(1, 278, __pyx_L1_error)
      __Pyx_GOTREF(__pyx_t_3);
      __Pyx_GIVEREF(__pyx_t_6);
      PyTuple_SET_ITEM(__pyx_t_3, 0, __pyx_t_6);
      __pyx_t_6 = 0;
      __pyx_t_6 = __Pyx_PyObject_Call(__pyx_builtin_ValueError, __pyx_t_3, NULL); if (unlikely(!__pyx_t_6)) __PYX_ERR(1, 278, __pyx_L1_error)
      __Pyx_GOTREF(__pyx_t_6);
      __Pyx_DECREF(__pyx_t_3); __pyx_t_3 = 0;
      __Pyx_Raise(__pyx_t_6, 0, 0, 0);
      __Pyx_DECREF(__pyx_t_6); __pyx_t_6 = 0;
      __PYX_ERR(1, 278, __pyx_L1_error)
      break;
    }

    /* "../../../../anaconda2/lib/python2.7/site-packages/Cython/Includes/numpy/__init__.pxd":279
 *                 else:
 *                     raise ValueError(u"unknown dtype code in numpy.pxd (%d)" % t)
 *                 info.format = f             # <<<<<<<<<<<<<<
 *                 return
 *             else:
 */
    __pyx_v_info->format = __pyx_v_f;

    /* "../../../../anaconda2/lib/python2.7/site-packages/Cython/Includes/numpy/__init__.pxd":280
 *                     raise ValueError(u"unknown dtype code in numpy.pxd (%d)" % t)
 *                 info.format = f
 *                 return             # <<<<<<<<<<<<<<
 *             else:
 *                 info.format = <char*>stdlib.malloc(_buffer_format_string_len)
 */
    __pyx_r = 0;
    goto __pyx_L0;

    /* "../../../../anaconda2/lib/python2.7/site-packages/Cython/Includes/numpy/__init__.pxd":255
 *                 info.obj = self
 * 
 *             if not hasfields:             # <<<<<<<<<<<<<<
 *                 t = descr.type_num
 *                 if ((descr.byteorder == c'>' and little_endian) or
 */
  }

  /* "../../../../anaconda2/lib/python2.7/site-packages/Cython/Includes/numpy/__init__.pxd":282
 *                 return
 *             else:
 *                 info.format = <char*>stdlib.malloc(_buffer_format_string_len)             # <<<<<<<<<<<<<<
 *                 info.format[0] = c'^' # Native data types, manual alignment
 *                 offset = 0
 */
  /*else*/ {
    __pyx_v_info->format = ((char *)malloc(0xFF));

    /* "../../../../anaconda2/lib/python2.7/site-packages/Cython/Includes/numpy/__init__.pxd":283
 *             else:
 *                 info.format = <char*>stdlib.malloc(_buffer_format_string_len)
 *                 info.format[0] = c'^' # Native data types, manual alignment             # <<<<<<<<<<<<<<
 *                 offset = 0
 *                 f = _util_dtypestring(descr, info.format + 1,
 */
    (__pyx_v_info->format[0]) = '^';

    /* "../../../../anaconda2/lib/python2.7/site-packages/Cython/Includes/numpy/__init__.pxd":284
 *                 info.format = <char*>stdlib.malloc(_buffer_format_string_len)
 *                 info.format[0] = c'^' # Native data types, manual alignment
 *                 offset = 0             # <<<<<<<<<<<<<<
 *                 f = _util_dtypestring(descr, info.format + 1,
 *                                       info.format + _buffer_format_string_len,
 */
    __pyx_v_offset = 0;

    /* "../../../../anaconda2/lib/python2.7/site-packages/Cython/Includes/numpy/__init__.pxd":285
 *                 info.format[0] = c'^' # Native data types, manual alignment
 *                 offset = 0
 *                 f = _util_dtypestring(descr, info.format + 1,             # <<<<<<<<<<<<<<
 *                                       info.format + _buffer_format_string_len,
 *                                       &offset)
 */
    __pyx_t_7 = __pyx_f_5numpy__util_dtypestring(__pyx_v_descr, (__pyx_v_info->format + 1), (__pyx_v_info->format + 0xFF), (&__pyx_v_offset)); if (unlikely(__pyx_t_7 == NULL)) __PYX_ERR(1, 285, __pyx_L1_error)
    __pyx_v_f = __pyx_t_7;

    /* "../../../../anaconda2/lib/python2.7/site-packages/Cython/Includes/numpy/__init__.pxd":288
 *                                       info.format + _buffer_format_string_len,
 *                                       &offset)
 *                 f[0] = c'\0' # Terminate format string             # <<<<<<<<<<<<<<
 * 
 *         def __releasebuffer__(ndarray self, Py_buffer* info):
 */
    (__pyx_v_f[0]) = '\x00';
  }

  /* "../../../../anaconda2/lib/python2.7/site-packages/Cython/Includes/numpy/__init__.pxd":197
 *         # experimental exception made for __getbuffer__ and __releasebuffer__
 *         # -- the details of this may change.
 *         def __getbuffer__(ndarray self, Py_buffer* info, int flags):             # <<<<<<<<<<<<<<
 *             # This implementation of getbuffer is geared towards Cython
 *             # requirements, and does not yet fullfill the PEP.
 */

  /* function exit code */
  __pyx_r = 0;
  goto __pyx_L0;
  __pyx_L1_error:;
  __Pyx_XDECREF(__pyx_t_3);
  __Pyx_XDECREF(__pyx_t_6);
  __Pyx_AddTraceback("numpy.ndarray.__getbuffer__", __pyx_clineno, __pyx_lineno, __pyx_filename);
  __pyx_r = -1;
  if (__pyx_v_info != NULL && __pyx_v_info->obj != NULL) {
    __Pyx_GOTREF(__pyx_v_info->obj);
    __Pyx_DECREF(__pyx_v_info->obj); __pyx_v_info->obj = NULL;
  }
  goto __pyx_L2;
  __pyx_L0:;
  if (__pyx_v_info != NULL && __pyx_v_info->obj == Py_None) {
    __Pyx_GOTREF(Py_None);
    __Pyx_DECREF(Py_None); __pyx_v_info->obj = NULL;
  }
  __pyx_L2:;
  __Pyx_XDECREF((PyObject *)__pyx_v_descr);
  __Pyx_RefNannyFinishContext();
  return __pyx_r;
}

/* "../../../../anaconda2/lib/python2.7/site-packages/Cython/Includes/numpy/__init__.pxd":290
 *                 f[0] = c'\0' # Terminate format string
 * 
 *         def __releasebuffer__(ndarray self, Py_buffer* info):             # <<<<<<<<<<<<<<
 *             if PyArray_HASFIELDS(self):
 *                 stdlib.free(info.format)
 */

/* Python wrapper */
static CYTHON_UNUSED void __pyx_pw_5numpy_7ndarray_3__releasebuffer__(PyObject *__pyx_v_self, Py_buffer *__pyx_v_info); /*proto*/
static CYTHON_UNUSED void __pyx_pw_5numpy_7ndarray_3__releasebuffer__(PyObject *__pyx_v_self, Py_buffer *__pyx_v_info) {
  __Pyx_RefNannyDeclarations
  __Pyx_RefNannySetupContext("__releasebuffer__ (wrapper)", 0);
  __pyx_pf_5numpy_7ndarray_2__releasebuffer__(((PyArrayObject *)__pyx_v_self), ((Py_buffer *)__pyx_v_info));

  /* function exit code */
  __Pyx_RefNannyFinishContext();
}

static void __pyx_pf_5numpy_7ndarray_2__releasebuffer__(PyArrayObject *__pyx_v_self, Py_buffer *__pyx_v_info) {
  __Pyx_RefNannyDeclarations
  int __pyx_t_1;
  __Pyx_RefNannySetupContext("__releasebuffer__", 0);

  /* "../../../../anaconda2/lib/python2.7/site-packages/Cython/Includes/numpy/__init__.pxd":291
 * 
 *         def __releasebuffer__(ndarray self, Py_buffer* info):
 *             if PyArray_HASFIELDS(self):             # <<<<<<<<<<<<<<
 *                 stdlib.free(info.format)
 *             if sizeof(npy_intp) != sizeof(Py_ssize_t):
 */
  __pyx_t_1 = (PyArray_HASFIELDS(__pyx_v_self) != 0);
  if (__pyx_t_1) {

    /* "../../../../anaconda2/lib/python2.7/site-packages/Cython/Includes/numpy/__init__.pxd":292
 *         def __releasebuffer__(ndarray self, Py_buffer* info):
 *             if PyArray_HASFIELDS(self):
 *                 stdlib.free(info.format)             # <<<<<<<<<<<<<<
 *             if sizeof(npy_intp) != sizeof(Py_ssize_t):
 *                 stdlib.free(info.strides)
 */
    free(__pyx_v_info->format);

    /* "../../../../anaconda2/lib/python2.7/site-packages/Cython/Includes/numpy/__init__.pxd":291
 * 
 *         def __releasebuffer__(ndarray self, Py_buffer* info):
 *             if PyArray_HASFIELDS(self):             # <<<<<<<<<<<<<<
 *                 stdlib.free(info.format)
 *             if sizeof(npy_intp) != sizeof(Py_ssize_t):
 */
  }

  /* "../../../../anaconda2/lib/python2.7/site-packages/Cython/Includes/numpy/__init__.pxd":293
 *             if PyArray_HASFIELDS(self):
 *                 stdlib.free(info.format)
 *             if sizeof(npy_intp) != sizeof(Py_ssize_t):             # <<<<<<<<<<<<<<
 *                 stdlib.free(info.strides)
 *                 # info.shape was stored after info.strides in the same block
 */
  __pyx_t_1 = (((sizeof(npy_intp)) != (sizeof(Py_ssize_t))) != 0);
  if (__pyx_t_1) {

    /* "../../../../anaconda2/lib/python2.7/site-packages/Cython/Includes/numpy/__init__.pxd":294
 *                 stdlib.free(info.format)
 *             if sizeof(npy_intp) != sizeof(Py_ssize_t):
 *                 stdlib.free(info.strides)             # <<<<<<<<<<<<<<
 *                 # info.shape was stored after info.strides in the same block
 * 
 */
    free(__pyx_v_info->strides);

    /* "../../../../anaconda2/lib/python2.7/site-packages/Cython/Includes/numpy/__init__.pxd":293
 *             if PyArray_HASFIELDS(self):
 *                 stdlib.free(info.format)
 *             if sizeof(npy_intp) != sizeof(Py_ssize_t):             # <<<<<<<<<<<<<<
 *                 stdlib.free(info.strides)
 *                 # info.shape was stored after info.strides in the same block
 */
  }

  /* "../../../../anaconda2/lib/python2.7/site-packages/Cython/Includes/numpy/__init__.pxd":290
 *                 f[0] = c'\0' # Terminate format string
 * 
 *         def __releasebuffer__(ndarray self, Py_buffer* info):             # <<<<<<<<<<<<<<
 *             if PyArray_HASFIELDS(self):
 *                 stdlib.free(info.format)
 */

  /* function exit code */
  __Pyx_RefNannyFinishContext();
}

/* "../../../../anaconda2/lib/python2.7/site-packages/Cython/Includes/numpy/__init__.pxd":770
 * ctypedef npy_cdouble     complex_t
 * 
 * cdef inline object PyArray_MultiIterNew1(a):             # <<<<<<<<<<<<<<
 *     return PyArray_MultiIterNew(1, <void*>a)
 * 
 */

static CYTHON_INLINE PyObject *__pyx_f_5numpy_PyArray_MultiIterNew1(PyObject *__pyx_v_a) {
  PyObject *__pyx_r = NULL;
  __Pyx_RefNannyDeclarations
  PyObject *__pyx_t_1 = NULL;
  __Pyx_RefNannySetupContext("PyArray_MultiIterNew1", 0);

  /* "../../../../anaconda2/lib/python2.7/site-packages/Cython/Includes/numpy/__init__.pxd":771
 * 
 * cdef inline object PyArray_MultiIterNew1(a):
 *     return PyArray_MultiIterNew(1, <void*>a)             # <<<<<<<<<<<<<<
 * 
 * cdef inline object PyArray_MultiIterNew2(a, b):
 */
  __Pyx_XDECREF(__pyx_r);
  __pyx_t_1 = PyArray_MultiIterNew(1, ((void *)__pyx_v_a)); if (unlikely(!__pyx_t_1)) __PYX_ERR(1, 771, __pyx_L1_error)
  __Pyx_GOTREF(__pyx_t_1);
  __pyx_r = __pyx_t_1;
  __pyx_t_1 = 0;
  goto __pyx_L0;

  /* "../../../../anaconda2/lib/python2.7/site-packages/Cython/Includes/numpy/__init__.pxd":770
 * ctypedef npy_cdouble     complex_t
 * 
 * cdef inline object PyArray_MultiIterNew1(a):             # <<<<<<<<<<<<<<
 *     return PyArray_MultiIterNew(1, <void*>a)
 * 
 */

  /* function exit code */
  __pyx_L1_error:;
  __Pyx_XDECREF(__pyx_t_1);
  __Pyx_AddTraceback("numpy.PyArray_MultiIterNew1", __pyx_clineno, __pyx_lineno, __pyx_filename);
  __pyx_r = 0;
  __pyx_L0:;
  __Pyx_XGIVEREF(__pyx_r);
  __Pyx_RefNannyFinishContext();
  return __pyx_r;
}

/* "../../../../anaconda2/lib/python2.7/site-packages/Cython/Includes/numpy/__init__.pxd":773
 *     return PyArray_MultiIterNew(1, <void*>a)
 * 
 * cdef inline object PyArray_MultiIterNew2(a, b):             # <<<<<<<<<<<<<<
 *     return PyArray_MultiIterNew(2, <void*>a, <void*>b)
 * 
 */

static CYTHON_INLINE PyObject *__pyx_f_5numpy_PyArray_MultiIterNew2(PyObject *__pyx_v_a, PyObject *__pyx_v_b) {
  PyObject *__pyx_r = NULL;
  __Pyx_RefNannyDeclarations
  PyObject *__pyx_t_1 = NULL;
  __Pyx_RefNannySetupContext("PyArray_MultiIterNew2", 0);

  /* "../../../../anaconda2/lib/python2.7/site-packages/Cython/Includes/numpy/__init__.pxd":774
 * 
 * cdef inline object PyArray_MultiIterNew2(a, b):
 *     return PyArray_MultiIterNew(2, <void*>a, <void*>b)             # <<<<<<<<<<<<<<
 * 
 * cdef inline object PyArray_MultiIterNew3(a, b, c):
 */
  __Pyx_XDECREF(__pyx_r);
  __pyx_t_1 = PyArray_MultiIterNew(2, ((void *)__pyx_v_a), ((void *)__pyx_v_b)); if (unlikely(!__pyx_t_1)) __PYX_ERR(1, 774, __pyx_L1_error)
  __Pyx_GOTREF(__pyx_t_1);
  __pyx_r = __pyx_t_1;
  __pyx_t_1 = 0;
  goto __pyx_L0;

  /* "../../../../anaconda2/lib/python2.7/site-packages/Cython/Includes/numpy/__init__.pxd":773
 *     return PyArray_MultiIterNew(1, <void*>a)
 * 
 * cdef inline object PyArray_MultiIterNew2(a, b):             # <<<<<<<<<<<<<<
 *     return PyArray_MultiIterNew(2, <void*>a, <void*>b)
 * 
 */

  /* function exit code */
  __pyx_L1_error:;
  __Pyx_XDECREF(__pyx_t_1);
  __Pyx_AddTraceback("numpy.PyArray_MultiIterNew2", __pyx_clineno, __pyx_lineno, __pyx_filename);
  __pyx_r = 0;
  __pyx_L0:;
  __Pyx_XGIVEREF(__pyx_r);
  __Pyx_RefNannyFinishContext();
  return __pyx_r;
}

/* "../../../../anaconda2/lib/python2.7/site-packages/Cython/Includes/numpy/__init__.pxd":776
 *     return PyArray_MultiIterNew(2, <void*>a, <void*>b)
 * 
 * cdef inline object PyArray_MultiIterNew3(a, b, c):             # <<<<<<<<<<<<<<
 *     return PyArray_MultiIterNew(3, <void*>a, <void*>b, <void*> c)
 * 
 */

static CYTHON_INLINE PyObject *__pyx_f_5numpy_PyArray_MultiIterNew3(PyObject *__pyx_v_a, PyObject *__pyx_v_b, PyObject *__pyx_v_c) {
  PyObject *__pyx_r = NULL;
  __Pyx_RefNannyDeclarations
  PyObject *__pyx_t_1 = NULL;
  __Pyx_RefNannySetupContext("PyArray_MultiIterNew3", 0);

  /* "../../../../anaconda2/lib/python2.7/site-packages/Cython/Includes/numpy/__init__.pxd":777
 * 
 * cdef inline object PyArray_MultiIterNew3(a, b, c):
 *     return PyArray_MultiIterNew(3, <void*>a, <void*>b, <void*> c)             # <<<<<<<<<<<<<<
 * 
 * cdef inline object PyArray_MultiIterNew4(a, b, c, d):
 */
  __Pyx_XDECREF(__pyx_r);
  __pyx_t_1 = PyArray_MultiIterNew(3, ((void *)__pyx_v_a), ((void *)__pyx_v_b), ((void *)__pyx_v_c)); if (unlikely(!__pyx_t_1)) __PYX_ERR(1, 777, __pyx_L1_error)
  __Pyx_GOTREF(__pyx_t_1);
  __pyx_r = __pyx_t_1;
  __pyx_t_1 = 0;
  goto __pyx_L0;

  /* "../../../../anaconda2/lib/python2.7/site-packages/Cython/Includes/numpy/__init__.pxd":776
 *     return PyArray_MultiIterNew(2, <void*>a, <void*>b)
 * 
 * cdef inline object PyArray_MultiIterNew3(a, b, c):             # <<<<<<<<<<<<<<
 *     return PyArray_MultiIterNew(3, <void*>a, <void*>b, <void*> c)
 * 
 */

  /* function exit code */
  __pyx_L1_error:;
  __Pyx_XDECREF(__pyx_t_1);
  __Pyx_AddTraceback("numpy.PyArray_MultiIterNew3", __pyx_clineno, __pyx_lineno, __pyx_filename);
  __pyx_r = 0;
  __pyx_L0:;
  __Pyx_XGIVEREF(__pyx_r);
  __Pyx_RefNannyFinishContext();
  return __pyx_r;
}

/* "../../../../anaconda2/lib/python2.7/site-packages/Cython/Includes/numpy/__init__.pxd":779
 *     return PyArray_MultiIterNew(3, <void*>a, <void*>b, <void*> c)
 * 
 * cdef inline object PyArray_MultiIterNew4(a, b, c, d):             # <<<<<<<<<<<<<<
 *     return PyArray_MultiIterNew(4, <void*>a, <void*>b, <void*>c, <void*> d)
 * 
 */

static CYTHON_INLINE PyObject *__pyx_f_5numpy_PyArray_MultiIterNew4(PyObject *__pyx_v_a, PyObject *__pyx_v_b, PyObject *__pyx_v_c, PyObject *__pyx_v_d) {
  PyObject *__pyx_r = NULL;
  __Pyx_RefNannyDeclarations
  PyObject *__pyx_t_1 = NULL;
  __Pyx_RefNannySetupContext("PyArray_MultiIterNew4", 0);

  /* "../../../../anaconda2/lib/python2.7/site-packages/Cython/Includes/numpy/__init__.pxd":780
 * 
 * cdef inline object PyArray_MultiIterNew4(a, b, c, d):
 *     return PyArray_MultiIterNew(4, <void*>a, <void*>b, <void*>c, <void*> d)             # <<<<<<<<<<<<<<
 * 
 * cdef inline object PyArray_MultiIterNew5(a, b, c, d, e):
 */
  __Pyx_XDECREF(__pyx_r);
  __pyx_t_1 = PyArray_MultiIterNew(4, ((void *)__pyx_v_a), ((void *)__pyx_v_b), ((void *)__pyx_v_c), ((void *)__pyx_v_d)); if (unlikely(!__pyx_t_1)) __PYX_ERR(1, 780, __pyx_L1_error)
  __Pyx_GOTREF(__pyx_t_1);
  __pyx_r = __pyx_t_1;
  __pyx_t_1 = 0;
  goto __pyx_L0;

  /* "../../../../anaconda2/lib/python2.7/site-packages/Cython/Includes/numpy/__init__.pxd":779
 *     return PyArray_MultiIterNew(3, <void*>a, <void*>b, <void*> c)
 * 
 * cdef inline object PyArray_MultiIterNew4(a, b, c, d):             # <<<<<<<<<<<<<<
 *     return PyArray_MultiIterNew(4, <void*>a, <void*>b, <void*>c, <void*> d)
 * 
 */

  /* function exit code */
  __pyx_L1_error:;
  __Pyx_XDECREF(__pyx_t_1);
  __Pyx_AddTraceback("numpy.PyArray_MultiIterNew4", __pyx_clineno, __pyx_lineno, __pyx_filename);
  __pyx_r = 0;
  __pyx_L0:;
  __Pyx_XGIVEREF(__pyx_r);
  __Pyx_RefNannyFinishContext();
  return __pyx_r;
}

/* "../../../../anaconda2/lib/python2.7/site-packages/Cython/Includes/numpy/__init__.pxd":782
 *     return PyArray_MultiIterNew(4, <void*>a, <void*>b, <void*>c, <void*> d)
 * 
 * cdef inline object PyArray_MultiIterNew5(a, b, c, d, e):             # <<<<<<<<<<<<<<
 *     return PyArray_MultiIterNew(5, <void*>a, <void*>b, <void*>c, <void*> d, <void*> e)
 * 
 */

static CYTHON_INLINE PyObject *__pyx_f_5numpy_PyArray_MultiIterNew5(PyObject *__pyx_v_a, PyObject *__pyx_v_b, PyObject *__pyx_v_c, PyObject *__pyx_v_d, PyObject *__pyx_v_e) {
  PyObject *__pyx_r = NULL;
  __Pyx_RefNannyDeclarations
  PyObject *__pyx_t_1 = NULL;
  __Pyx_RefNannySetupContext("PyArray_MultiIterNew5", 0);

  /* "../../../../anaconda2/lib/python2.7/site-packages/Cython/Includes/numpy/__init__.pxd":783
 * 
 * cdef inline object PyArray_MultiIterNew5(a, b, c, d, e):
 *     return PyArray_MultiIterNew(5, <void*>a, <void*>b, <void*>c, <void*> d, <void*> e)             # <<<<<<<<<<<<<<
 * 
 * cdef inline char* _util_dtypestring(dtype descr, char* f, char* end, int* offset) except NULL:
 */
  __Pyx_XDECREF(__pyx_r);
  __pyx_t_1 = PyArray_MultiIterNew(5, ((void *)__pyx_v_a), ((void *)__pyx_v_b), ((void *)__pyx_v_c), ((void *)__pyx_v_d), ((void *)__pyx_v_e)); if (unlikely(!__pyx_t_1)) __PYX_ERR(1, 783, __pyx_L1_error)
  __Pyx_GOTREF(__pyx_t_1);
  __pyx_r = __pyx_t_1;
  __pyx_t_1 = 0;
  goto __pyx_L0;

  /* "../../../../anaconda2/lib/python2.7/site-packages/Cython/Includes/numpy/__init__.pxd":782
 *     return PyArray_MultiIterNew(4, <void*>a, <void*>b, <void*>c, <void*> d)
 * 
 * cdef inline object PyArray_MultiIterNew5(a, b, c, d, e):             # <<<<<<<<<<<<<<
 *     return PyArray_MultiIterNew(5, <void*>a, <void*>b, <void*>c, <void*> d, <void*> e)
 * 
 */

  /* function exit code */
  __pyx_L1_error:;
  __Pyx_XDECREF(__pyx_t_1);
  __Pyx_AddTraceback("numpy.PyArray_MultiIterNew5", __pyx_clineno, __pyx_lineno, __pyx_filename);
  __pyx_r = 0;
  __pyx_L0:;
  __Pyx_XGIVEREF(__pyx_r);
  __Pyx_RefNannyFinishContext();
  return __pyx_r;
}

/* "../../../../anaconda2/lib/python2.7/site-packages/Cython/Includes/numpy/__init__.pxd":785
 *     return PyArray_MultiIterNew(5, <void*>a, <void*>b, <void*>c, <void*> d, <void*> e)
 * 
 * cdef inline char* _util_dtypestring(dtype descr, char* f, char* end, int* offset) except NULL:             # <<<<<<<<<<<<<<
 *     # Recursive utility function used in __getbuffer__ to get format
 *     # string. The new location in the format string is returned.
 */

static CYTHON_INLINE char *__pyx_f_5numpy__util_dtypestring(PyArray_Descr *__pyx_v_descr, char *__pyx_v_f, char *__pyx_v_end, int *__pyx_v_offset) {
  PyArray_Descr *__pyx_v_child = 0;
  int __pyx_v_endian_detector;
  int __pyx_v_little_endian;
  PyObject *__pyx_v_fields = 0;
  PyObject *__pyx_v_childname = NULL;
  PyObject *__pyx_v_new_offset = NULL;
  PyObject *__pyx_v_t = NULL;
  char *__pyx_r;
  __Pyx_RefNannyDeclarations
  PyObject *__pyx_t_1 = NULL;
  Py_ssize_t __pyx_t_2;
  PyObject *__pyx_t_3 = NULL;
  PyObject *__pyx_t_4 = NULL;
  int __pyx_t_5;
  int __pyx_t_6;
  int __pyx_t_7;
  long __pyx_t_8;
  char *__pyx_t_9;
  __Pyx_RefNannySetupContext("_util_dtypestring", 0);

  /* "../../../../anaconda2/lib/python2.7/site-packages/Cython/Includes/numpy/__init__.pxd":790
 * 
 *     cdef dtype child
 *     cdef int endian_detector = 1             # <<<<<<<<<<<<<<
 *     cdef bint little_endian = ((<char*>&endian_detector)[0] != 0)
 *     cdef tuple fields
 */
  __pyx_v_endian_detector = 1;

  /* "../../../../anaconda2/lib/python2.7/site-packages/Cython/Includes/numpy/__init__.pxd":791
 *     cdef dtype child
 *     cdef int endian_detector = 1
 *     cdef bint little_endian = ((<char*>&endian_detector)[0] != 0)             # <<<<<<<<<<<<<<
 *     cdef tuple fields
 * 
 */
  __pyx_v_little_endian = ((((char *)(&__pyx_v_endian_detector))[0]) != 0);

  /* "../../../../anaconda2/lib/python2.7/site-packages/Cython/Includes/numpy/__init__.pxd":794
 *     cdef tuple fields
 * 
 *     for childname in descr.names:             # <<<<<<<<<<<<<<
 *         fields = descr.fields[childname]
 *         child, new_offset = fields
 */
  if (unlikely(__pyx_v_descr->names == Py_None)) {
    PyErr_SetString(PyExc_TypeError, "'NoneType' object is not iterable");
    __PYX_ERR(1, 794, __pyx_L1_error)
  }
  __pyx_t_1 = __pyx_v_descr->names; __Pyx_INCREF(__pyx_t_1); __pyx_t_2 = 0;
  for (;;) {
    if (__pyx_t_2 >= PyTuple_GET_SIZE(__pyx_t_1)) break;
    #if CYTHON_COMPILING_IN_CPYTHON
    __pyx_t_3 = PyTuple_GET_ITEM(__pyx_t_1, __pyx_t_2); __Pyx_INCREF(__pyx_t_3); __pyx_t_2++; if (unlikely(0 < 0)) __PYX_ERR(1, 794, __pyx_L1_error)
    #else
    __pyx_t_3 = PySequence_ITEM(__pyx_t_1, __pyx_t_2); __pyx_t_2++; if (unlikely(!__pyx_t_3)) __PYX_ERR(1, 794, __pyx_L1_error)
    __Pyx_GOTREF(__pyx_t_3);
    #endif
    __Pyx_XDECREF_SET(__pyx_v_childname, __pyx_t_3);
    __pyx_t_3 = 0;

    /* "../../../../anaconda2/lib/python2.7/site-packages/Cython/Includes/numpy/__init__.pxd":795
 * 
 *     for childname in descr.names:
 *         fields = descr.fields[childname]             # <<<<<<<<<<<<<<
 *         child, new_offset = fields
 * 
 */
    if (unlikely(__pyx_v_descr->fields == Py_None)) {
      PyErr_SetString(PyExc_TypeError, "'NoneType' object is not subscriptable");
      __PYX_ERR(1, 795, __pyx_L1_error)
    }
    __pyx_t_3 = __Pyx_PyDict_GetItem(__pyx_v_descr->fields, __pyx_v_childname); if (unlikely(!__pyx_t_3)) __PYX_ERR(1, 795, __pyx_L1_error)
    __Pyx_GOTREF(__pyx_t_3);
    if (!(likely(PyTuple_CheckExact(__pyx_t_3))||((__pyx_t_3) == Py_None)||(PyErr_Format(PyExc_TypeError, "Expected %.16s, got %.200s", "tuple", Py_TYPE(__pyx_t_3)->tp_name), 0))) __PYX_ERR(1, 795, __pyx_L1_error)
    __Pyx_XDECREF_SET(__pyx_v_fields, ((PyObject*)__pyx_t_3));
    __pyx_t_3 = 0;

    /* "../../../../anaconda2/lib/python2.7/site-packages/Cython/Includes/numpy/__init__.pxd":796
 *     for childname in descr.names:
 *         fields = descr.fields[childname]
 *         child, new_offset = fields             # <<<<<<<<<<<<<<
 * 
 *         if (end - f) - <int>(new_offset - offset[0]) < 15:
 */
    if (likely(__pyx_v_fields != Py_None)) {
      PyObject* sequence = __pyx_v_fields;
      #if CYTHON_COMPILING_IN_CPYTHON
      Py_ssize_t size = Py_SIZE(sequence);
      #else
      Py_ssize_t size = PySequence_Size(sequence);
      #endif
      if (unlikely(size != 2)) {
        if (size > 2) __Pyx_RaiseTooManyValuesError(2);
        else if (size >= 0) __Pyx_RaiseNeedMoreValuesError(size);
        __PYX_ERR(1, 796, __pyx_L1_error)
      }
      #if CYTHON_COMPILING_IN_CPYTHON
      __pyx_t_3 = PyTuple_GET_ITEM(sequence, 0); 
      __pyx_t_4 = PyTuple_GET_ITEM(sequence, 1); 
      __Pyx_INCREF(__pyx_t_3);
      __Pyx_INCREF(__pyx_t_4);
      #else
      __pyx_t_3 = PySequence_ITEM(sequence, 0); if (unlikely(!__pyx_t_3)) __PYX_ERR(1, 796, __pyx_L1_error)
      __Pyx_GOTREF(__pyx_t_3);
      __pyx_t_4 = PySequence_ITEM(sequence, 1); if (unlikely(!__pyx_t_4)) __PYX_ERR(1, 796, __pyx_L1_error)
      __Pyx_GOTREF(__pyx_t_4);
      #endif
    } else {
      __Pyx_RaiseNoneNotIterableError(); __PYX_ERR(1, 796, __pyx_L1_error)
    }
    if (!(likely(((__pyx_t_3) == Py_None) || likely(__Pyx_TypeTest(__pyx_t_3, __pyx_ptype_5numpy_dtype))))) __PYX_ERR(1, 796, __pyx_L1_error)
    __Pyx_XDECREF_SET(__pyx_v_child, ((PyArray_Descr *)__pyx_t_3));
    __pyx_t_3 = 0;
    __Pyx_XDECREF_SET(__pyx_v_new_offset, __pyx_t_4);
    __pyx_t_4 = 0;

    /* "../../../../anaconda2/lib/python2.7/site-packages/Cython/Includes/numpy/__init__.pxd":798
 *         child, new_offset = fields
 * 
 *         if (end - f) - <int>(new_offset - offset[0]) < 15:             # <<<<<<<<<<<<<<
 *             raise RuntimeError(u"Format string allocated too short, see comment in numpy.pxd")
 * 
 */
    __pyx_t_4 = __Pyx_PyInt_From_int((__pyx_v_offset[0])); if (unlikely(!__pyx_t_4)) __PYX_ERR(1, 798, __pyx_L1_error)
    __Pyx_GOTREF(__pyx_t_4);
    __pyx_t_3 = PyNumber_Subtract(__pyx_v_new_offset, __pyx_t_4); if (unlikely(!__pyx_t_3)) __PYX_ERR(1, 798, __pyx_L1_error)
    __Pyx_GOTREF(__pyx_t_3);
    __Pyx_DECREF(__pyx_t_4); __pyx_t_4 = 0;
    __pyx_t_5 = __Pyx_PyInt_As_int(__pyx_t_3); if (unlikely((__pyx_t_5 == (int)-1) && PyErr_Occurred())) __PYX_ERR(1, 798, __pyx_L1_error)
    __Pyx_DECREF(__pyx_t_3); __pyx_t_3 = 0;
    __pyx_t_6 = ((((__pyx_v_end - __pyx_v_f) - ((int)__pyx_t_5)) < 15) != 0);
    if (__pyx_t_6) {

      /* "../../../../anaconda2/lib/python2.7/site-packages/Cython/Includes/numpy/__init__.pxd":799
 * 
 *         if (end - f) - <int>(new_offset - offset[0]) < 15:
 *             raise RuntimeError(u"Format string allocated too short, see comment in numpy.pxd")             # <<<<<<<<<<<<<<
 * 
 *         if ((child.byteorder == c'>' and little_endian) or
 */
      __pyx_t_3 = __Pyx_PyObject_Call(__pyx_builtin_RuntimeError, __pyx_tuple__20, NULL); if (unlikely(!__pyx_t_3)) __PYX_ERR(1, 799, __pyx_L1_error)
      __Pyx_GOTREF(__pyx_t_3);
      __Pyx_Raise(__pyx_t_3, 0, 0, 0);
      __Pyx_DECREF(__pyx_t_3); __pyx_t_3 = 0;
      __PYX_ERR(1, 799, __pyx_L1_error)

      /* "../../../../anaconda2/lib/python2.7/site-packages/Cython/Includes/numpy/__init__.pxd":798
 *         child, new_offset = fields
 * 
 *         if (end - f) - <int>(new_offset - offset[0]) < 15:             # <<<<<<<<<<<<<<
 *             raise RuntimeError(u"Format string allocated too short, see comment in numpy.pxd")
 * 
 */
    }

    /* "../../../../anaconda2/lib/python2.7/site-packages/Cython/Includes/numpy/__init__.pxd":801
 *             raise RuntimeError(u"Format string allocated too short, see comment in numpy.pxd")
 * 
 *         if ((child.byteorder == c'>' and little_endian) or             # <<<<<<<<<<<<<<
 *             (child.byteorder == c'<' and not little_endian)):
 *             raise ValueError(u"Non-native byte order not supported")
 */
    __pyx_t_7 = ((__pyx_v_child->byteorder == '>') != 0);
    if (!__pyx_t_7) {
      goto __pyx_L8_next_or;
    } else {
    }
    __pyx_t_7 = (__pyx_v_little_endian != 0);
    if (!__pyx_t_7) {
    } else {
      __pyx_t_6 = __pyx_t_7;
      goto __pyx_L7_bool_binop_done;
    }
    __pyx_L8_next_or:;

    /* "../../../../anaconda2/lib/python2.7/site-packages/Cython/Includes/numpy/__init__.pxd":802
 * 
 *         if ((child.byteorder == c'>' and little_endian) or
 *             (child.byteorder == c'<' and not little_endian)):             # <<<<<<<<<<<<<<
 *             raise ValueError(u"Non-native byte order not supported")
 *             # One could encode it in the format string and have Cython
 */
    __pyx_t_7 = ((__pyx_v_child->byteorder == '<') != 0);
    if (__pyx_t_7) {
    } else {
      __pyx_t_6 = __pyx_t_7;
      goto __pyx_L7_bool_binop_done;
    }
    __pyx_t_7 = ((!(__pyx_v_little_endian != 0)) != 0);
    __pyx_t_6 = __pyx_t_7;
    __pyx_L7_bool_binop_done:;

    /* "../../../../anaconda2/lib/python2.7/site-packages/Cython/Includes/numpy/__init__.pxd":801
 *             raise RuntimeError(u"Format string allocated too short, see comment in numpy.pxd")
 * 
 *         if ((child.byteorder == c'>' and little_endian) or             # <<<<<<<<<<<<<<
 *             (child.byteorder == c'<' and not little_endian)):
 *             raise ValueError(u"Non-native byte order not supported")
 */
    if (__pyx_t_6) {

      /* "../../../../anaconda2/lib/python2.7/site-packages/Cython/Includes/numpy/__init__.pxd":803
 *         if ((child.byteorder == c'>' and little_endian) or
 *             (child.byteorder == c'<' and not little_endian)):
 *             raise ValueError(u"Non-native byte order not supported")             # <<<<<<<<<<<<<<
 *             # One could encode it in the format string and have Cython
 *             # complain instead, BUT: < and > in format strings also imply
 */
      __pyx_t_3 = __Pyx_PyObject_Call(__pyx_builtin_ValueError, __pyx_tuple__21, NULL); if (unlikely(!__pyx_t_3)) __PYX_ERR(1, 803, __pyx_L1_error)
      __Pyx_GOTREF(__pyx_t_3);
      __Pyx_Raise(__pyx_t_3, 0, 0, 0);
      __Pyx_DECREF(__pyx_t_3); __pyx_t_3 = 0;
      __PYX_ERR(1, 803, __pyx_L1_error)

      /* "../../../../anaconda2/lib/python2.7/site-packages/Cython/Includes/numpy/__init__.pxd":801
 *             raise RuntimeError(u"Format string allocated too short, see comment in numpy.pxd")
 * 
 *         if ((child.byteorder == c'>' and little_endian) or             # <<<<<<<<<<<<<<
 *             (child.byteorder == c'<' and not little_endian)):
 *             raise ValueError(u"Non-native byte order not supported")
 */
    }

    /* "../../../../anaconda2/lib/python2.7/site-packages/Cython/Includes/numpy/__init__.pxd":813
 * 
 *         # Output padding bytes
 *         while offset[0] < new_offset:             # <<<<<<<<<<<<<<
 *             f[0] = 120 # "x"; pad byte
 *             f += 1
 */
    while (1) {
      __pyx_t_3 = __Pyx_PyInt_From_int((__pyx_v_offset[0])); if (unlikely(!__pyx_t_3)) __PYX_ERR(1, 813, __pyx_L1_error)
      __Pyx_GOTREF(__pyx_t_3);
      __pyx_t_4 = PyObject_RichCompare(__pyx_t_3, __pyx_v_new_offset, Py_LT); __Pyx_XGOTREF(__pyx_t_4); if (unlikely(!__pyx_t_4)) __PYX_ERR(1, 813, __pyx_L1_error)
      __Pyx_DECREF(__pyx_t_3); __pyx_t_3 = 0;
      __pyx_t_6 = __Pyx_PyObject_IsTrue(__pyx_t_4); if (unlikely(__pyx_t_6 < 0)) __PYX_ERR(1, 813, __pyx_L1_error)
      __Pyx_DECREF(__pyx_t_4); __pyx_t_4 = 0;
      if (!__pyx_t_6) break;

      /* "../../../../anaconda2/lib/python2.7/site-packages/Cython/Includes/numpy/__init__.pxd":814
 *         # Output padding bytes
 *         while offset[0] < new_offset:
 *             f[0] = 120 # "x"; pad byte             # <<<<<<<<<<<<<<
 *             f += 1
 *             offset[0] += 1
 */
      (__pyx_v_f[0]) = 0x78;

      /* "../../../../anaconda2/lib/python2.7/site-packages/Cython/Includes/numpy/__init__.pxd":815
 *         while offset[0] < new_offset:
 *             f[0] = 120 # "x"; pad byte
 *             f += 1             # <<<<<<<<<<<<<<
 *             offset[0] += 1
 * 
 */
      __pyx_v_f = (__pyx_v_f + 1);

      /* "../../../../anaconda2/lib/python2.7/site-packages/Cython/Includes/numpy/__init__.pxd":816
 *             f[0] = 120 # "x"; pad byte
 *             f += 1
 *             offset[0] += 1             # <<<<<<<<<<<<<<
 * 
 *         offset[0] += child.itemsize
 */
      __pyx_t_8 = 0;
      (__pyx_v_offset[__pyx_t_8]) = ((__pyx_v_offset[__pyx_t_8]) + 1);
    }

    /* "../../../../anaconda2/lib/python2.7/site-packages/Cython/Includes/numpy/__init__.pxd":818
 *             offset[0] += 1
 * 
 *         offset[0] += child.itemsize             # <<<<<<<<<<<<<<
 * 
 *         if not PyDataType_HASFIELDS(child):
 */
    __pyx_t_8 = 0;
    (__pyx_v_offset[__pyx_t_8]) = ((__pyx_v_offset[__pyx_t_8]) + __pyx_v_child->elsize);

    /* "../../../../anaconda2/lib/python2.7/site-packages/Cython/Includes/numpy/__init__.pxd":820
 *         offset[0] += child.itemsize
 * 
 *         if not PyDataType_HASFIELDS(child):             # <<<<<<<<<<<<<<
 *             t = child.type_num
 *             if end - f < 5:
 */
    __pyx_t_6 = ((!(PyDataType_HASFIELDS(__pyx_v_child) != 0)) != 0);
    if (__pyx_t_6) {

      /* "../../../../anaconda2/lib/python2.7/site-packages/Cython/Includes/numpy/__init__.pxd":821
 * 
 *         if not PyDataType_HASFIELDS(child):
 *             t = child.type_num             # <<<<<<<<<<<<<<
 *             if end - f < 5:
 *                 raise RuntimeError(u"Format string allocated too short.")
 */
      __pyx_t_4 = __Pyx_PyInt_From_int(__pyx_v_child->type_num); if (unlikely(!__pyx_t_4)) __PYX_ERR(1, 821, __pyx_L1_error)
      __Pyx_GOTREF(__pyx_t_4);
      __Pyx_XDECREF_SET(__pyx_v_t, __pyx_t_4);
      __pyx_t_4 = 0;

      /* "../../../../anaconda2/lib/python2.7/site-packages/Cython/Includes/numpy/__init__.pxd":822
 *         if not PyDataType_HASFIELDS(child):
 *             t = child.type_num
 *             if end - f < 5:             # <<<<<<<<<<<<<<
 *                 raise RuntimeError(u"Format string allocated too short.")
 * 
 */
      __pyx_t_6 = (((__pyx_v_end - __pyx_v_f) < 5) != 0);
      if (__pyx_t_6) {

        /* "../../../../anaconda2/lib/python2.7/site-packages/Cython/Includes/numpy/__init__.pxd":823
 *             t = child.type_num
 *             if end - f < 5:
 *                 raise RuntimeError(u"Format string allocated too short.")             # <<<<<<<<<<<<<<
 * 
 *             # Until ticket #99 is fixed, use integers to avoid warnings
 */
        __pyx_t_4 = __Pyx_PyObject_Call(__pyx_builtin_RuntimeError, __pyx_tuple__22, NULL); if (unlikely(!__pyx_t_4)) __PYX_ERR(1, 823, __pyx_L1_error)
        __Pyx_GOTREF(__pyx_t_4);
        __Pyx_Raise(__pyx_t_4, 0, 0, 0);
        __Pyx_DECREF(__pyx_t_4); __pyx_t_4 = 0;
        __PYX_ERR(1, 823, __pyx_L1_error)

        /* "../../../../anaconda2/lib/python2.7/site-packages/Cython/Includes/numpy/__init__.pxd":822
 *         if not PyDataType_HASFIELDS(child):
 *             t = child.type_num
 *             if end - f < 5:             # <<<<<<<<<<<<<<
 *                 raise RuntimeError(u"Format string allocated too short.")
 * 
 */
      }

      /* "../../../../anaconda2/lib/python2.7/site-packages/Cython/Includes/numpy/__init__.pxd":826
 * 
 *             # Until ticket #99 is fixed, use integers to avoid warnings
 *             if   t == NPY_BYTE:        f[0] =  98 #"b"             # <<<<<<<<<<<<<<
 *             elif t == NPY_UBYTE:       f[0] =  66 #"B"
 *             elif t == NPY_SHORT:       f[0] = 104 #"h"
 */
      __pyx_t_4 = __Pyx_PyInt_From_enum__NPY_TYPES(NPY_BYTE); if (unlikely(!__pyx_t_4)) __PYX_ERR(1, 826, __pyx_L1_error)
      __Pyx_GOTREF(__pyx_t_4);
      __pyx_t_3 = PyObject_RichCompare(__pyx_v_t, __pyx_t_4, Py_EQ); __Pyx_XGOTREF(__pyx_t_3); if (unlikely(!__pyx_t_3)) __PYX_ERR(1, 826, __pyx_L1_error)
      __Pyx_DECREF(__pyx_t_4); __pyx_t_4 = 0;
      __pyx_t_6 = __Pyx_PyObject_IsTrue(__pyx_t_3); if (unlikely(__pyx_t_6 < 0)) __PYX_ERR(1, 826, __pyx_L1_error)
      __Pyx_DECREF(__pyx_t_3); __pyx_t_3 = 0;
      if (__pyx_t_6) {
        (__pyx_v_f[0]) = 98;
        goto __pyx_L15;
      }

      /* "../../../../anaconda2/lib/python2.7/site-packages/Cython/Includes/numpy/__init__.pxd":827
 *             # Until ticket #99 is fixed, use integers to avoid warnings
 *             if   t == NPY_BYTE:        f[0] =  98 #"b"
 *             elif t == NPY_UBYTE:       f[0] =  66 #"B"             # <<<<<<<<<<<<<<
 *             elif t == NPY_SHORT:       f[0] = 104 #"h"
 *             elif t == NPY_USHORT:      f[0] =  72 #"H"
 */
      __pyx_t_3 = __Pyx_PyInt_From_enum__NPY_TYPES(NPY_UBYTE); if (unlikely(!__pyx_t_3)) __PYX_ERR(1, 827, __pyx_L1_error)
      __Pyx_GOTREF(__pyx_t_3);
      __pyx_t_4 = PyObject_RichCompare(__pyx_v_t, __pyx_t_3, Py_EQ); __Pyx_XGOTREF(__pyx_t_4); if (unlikely(!__pyx_t_4)) __PYX_ERR(1, 827, __pyx_L1_error)
      __Pyx_DECREF(__pyx_t_3); __pyx_t_3 = 0;
      __pyx_t_6 = __Pyx_PyObject_IsTrue(__pyx_t_4); if (unlikely(__pyx_t_6 < 0)) __PYX_ERR(1, 827, __pyx_L1_error)
      __Pyx_DECREF(__pyx_t_4); __pyx_t_4 = 0;
      if (__pyx_t_6) {
        (__pyx_v_f[0]) = 66;
        goto __pyx_L15;
      }

      /* "../../../../anaconda2/lib/python2.7/site-packages/Cython/Includes/numpy/__init__.pxd":828
 *             if   t == NPY_BYTE:        f[0] =  98 #"b"
 *             elif t == NPY_UBYTE:       f[0] =  66 #"B"
 *             elif t == NPY_SHORT:       f[0] = 104 #"h"             # <<<<<<<<<<<<<<
 *             elif t == NPY_USHORT:      f[0] =  72 #"H"
 *             elif t == NPY_INT:         f[0] = 105 #"i"
 */
      __pyx_t_4 = __Pyx_PyInt_From_enum__NPY_TYPES(NPY_SHORT); if (unlikely(!__pyx_t_4)) __PYX_ERR(1, 828, __pyx_L1_error)
      __Pyx_GOTREF(__pyx_t_4);
      __pyx_t_3 = PyObject_RichCompare(__pyx_v_t, __pyx_t_4, Py_EQ); __Pyx_XGOTREF(__pyx_t_3); if (unlikely(!__pyx_t_3)) __PYX_ERR(1, 828, __pyx_L1_error)
      __Pyx_DECREF(__pyx_t_4); __pyx_t_4 = 0;
      __pyx_t_6 = __Pyx_PyObject_IsTrue(__pyx_t_3); if (unlikely(__pyx_t_6 < 0)) __PYX_ERR(1, 828, __pyx_L1_error)
      __Pyx_DECREF(__pyx_t_3); __pyx_t_3 = 0;
      if (__pyx_t_6) {
        (__pyx_v_f[0]) = 0x68;
        goto __pyx_L15;
      }

      /* "../../../../anaconda2/lib/python2.7/site-packages/Cython/Includes/numpy/__init__.pxd":829
 *             elif t == NPY_UBYTE:       f[0] =  66 #"B"
 *             elif t == NPY_SHORT:       f[0] = 104 #"h"
 *             elif t == NPY_USHORT:      f[0] =  72 #"H"             # <<<<<<<<<<<<<<
 *             elif t == NPY_INT:         f[0] = 105 #"i"
 *             elif t == NPY_UINT:        f[0] =  73 #"I"
 */
      __pyx_t_3 = __Pyx_PyInt_From_enum__NPY_TYPES(NPY_USHORT); if (unlikely(!__pyx_t_3)) __PYX_ERR(1, 829, __pyx_L1_error)
      __Pyx_GOTREF(__pyx_t_3);
      __pyx_t_4 = PyObject_RichCompare(__pyx_v_t, __pyx_t_3, Py_EQ); __Pyx_XGOTREF(__pyx_t_4); if (unlikely(!__pyx_t_4)) __PYX_ERR(1, 829, __pyx_L1_error)
      __Pyx_DECREF(__pyx_t_3); __pyx_t_3 = 0;
      __pyx_t_6 = __Pyx_PyObject_IsTrue(__pyx_t_4); if (unlikely(__pyx_t_6 < 0)) __PYX_ERR(1, 829, __pyx_L1_error)
      __Pyx_DECREF(__pyx_t_4); __pyx_t_4 = 0;
      if (__pyx_t_6) {
        (__pyx_v_f[0]) = 72;
        goto __pyx_L15;
      }

      /* "../../../../anaconda2/lib/python2.7/site-packages/Cython/Includes/numpy/__init__.pxd":830
 *             elif t == NPY_SHORT:       f[0] = 104 #"h"
 *             elif t == NPY_USHORT:      f[0] =  72 #"H"
 *             elif t == NPY_INT:         f[0] = 105 #"i"             # <<<<<<<<<<<<<<
 *             elif t == NPY_UINT:        f[0] =  73 #"I"
 *             elif t == NPY_LONG:        f[0] = 108 #"l"
 */
      __pyx_t_4 = __Pyx_PyInt_From_enum__NPY_TYPES(NPY_INT); if (unlikely(!__pyx_t_4)) __PYX_ERR(1, 830, __pyx_L1_error)
      __Pyx_GOTREF(__pyx_t_4);
      __pyx_t_3 = PyObject_RichCompare(__pyx_v_t, __pyx_t_4, Py_EQ); __Pyx_XGOTREF(__pyx_t_3); if (unlikely(!__pyx_t_3)) __PYX_ERR(1, 830, __pyx_L1_error)
      __Pyx_DECREF(__pyx_t_4); __pyx_t_4 = 0;
      __pyx_t_6 = __Pyx_PyObject_IsTrue(__pyx_t_3); if (unlikely(__pyx_t_6 < 0)) __PYX_ERR(1, 830, __pyx_L1_error)
      __Pyx_DECREF(__pyx_t_3); __pyx_t_3 = 0;
      if (__pyx_t_6) {
        (__pyx_v_f[0]) = 0x69;
        goto __pyx_L15;
      }

      /* "../../../../anaconda2/lib/python2.7/site-packages/Cython/Includes/numpy/__init__.pxd":831
 *             elif t == NPY_USHORT:      f[0] =  72 #"H"
 *             elif t == NPY_INT:         f[0] = 105 #"i"
 *             elif t == NPY_UINT:        f[0] =  73 #"I"             # <<<<<<<<<<<<<<
 *             elif t == NPY_LONG:        f[0] = 108 #"l"
 *             elif t == NPY_ULONG:       f[0] = 76  #"L"
 */
      __pyx_t_3 = __Pyx_PyInt_From_enum__NPY_TYPES(NPY_UINT); if (unlikely(!__pyx_t_3)) __PYX_ERR(1, 831, __pyx_L1_error)
      __Pyx_GOTREF(__pyx_t_3);
      __pyx_t_4 = PyObject_RichCompare(__pyx_v_t, __pyx_t_3, Py_EQ); __Pyx_XGOTREF(__pyx_t_4); if (unlikely(!__pyx_t_4)) __PYX_ERR(1, 831, __pyx_L1_error)
      __Pyx_DECREF(__pyx_t_3); __pyx_t_3 = 0;
      __pyx_t_6 = __Pyx_PyObject_IsTrue(__pyx_t_4); if (unlikely(__pyx_t_6 < 0)) __PYX_ERR(1, 831, __pyx_L1_error)
      __Pyx_DECREF(__pyx_t_4); __pyx_t_4 = 0;
      if (__pyx_t_6) {
        (__pyx_v_f[0]) = 73;
        goto __pyx_L15;
      }

      /* "../../../../anaconda2/lib/python2.7/site-packages/Cython/Includes/numpy/__init__.pxd":832
 *             elif t == NPY_INT:         f[0] = 105 #"i"
 *             elif t == NPY_UINT:        f[0] =  73 #"I"
 *             elif t == NPY_LONG:        f[0] = 108 #"l"             # <<<<<<<<<<<<<<
 *             elif t == NPY_ULONG:       f[0] = 76  #"L"
 *             elif t == NPY_LONGLONG:    f[0] = 113 #"q"
 */
      __pyx_t_4 = __Pyx_PyInt_From_enum__NPY_TYPES(NPY_LONG); if (unlikely(!__pyx_t_4)) __PYX_ERR(1, 832, __pyx_L1_error)
      __Pyx_GOTREF(__pyx_t_4);
      __pyx_t_3 = PyObject_RichCompare(__pyx_v_t, __pyx_t_4, Py_EQ); __Pyx_XGOTREF(__pyx_t_3); if (unlikely(!__pyx_t_3)) __PYX_ERR(1, 832, __pyx_L1_error)
      __Pyx_DECREF(__pyx_t_4); __pyx_t_4 = 0;
      __pyx_t_6 = __Pyx_PyObject_IsTrue(__pyx_t_3); if (unlikely(__pyx_t_6 < 0)) __PYX_ERR(1, 832, __pyx_L1_error)
      __Pyx_DECREF(__pyx_t_3); __pyx_t_3 = 0;
      if (__pyx_t_6) {
        (__pyx_v_f[0]) = 0x6C;
        goto __pyx_L15;
      }

      /* "../../../../anaconda2/lib/python2.7/site-packages/Cython/Includes/numpy/__init__.pxd":833
 *             elif t == NPY_UINT:        f[0] =  73 #"I"
 *             elif t == NPY_LONG:        f[0] = 108 #"l"
 *             elif t == NPY_ULONG:       f[0] = 76  #"L"             # <<<<<<<<<<<<<<
 *             elif t == NPY_LONGLONG:    f[0] = 113 #"q"
 *             elif t == NPY_ULONGLONG:   f[0] = 81  #"Q"
 */
      __pyx_t_3 = __Pyx_PyInt_From_enum__NPY_TYPES(NPY_ULONG); if (unlikely(!__pyx_t_3)) __PYX_ERR(1, 833, __pyx_L1_error)
      __Pyx_GOTREF(__pyx_t_3);
      __pyx_t_4 = PyObject_RichCompare(__pyx_v_t, __pyx_t_3, Py_EQ); __Pyx_XGOTREF(__pyx_t_4); if (unlikely(!__pyx_t_4)) __PYX_ERR(1, 833, __pyx_L1_error)
      __Pyx_DECREF(__pyx_t_3); __pyx_t_3 = 0;
      __pyx_t_6 = __Pyx_PyObject_IsTrue(__pyx_t_4); if (unlikely(__pyx_t_6 < 0)) __PYX_ERR(1, 833, __pyx_L1_error)
      __Pyx_DECREF(__pyx_t_4); __pyx_t_4 = 0;
      if (__pyx_t_6) {
        (__pyx_v_f[0]) = 76;
        goto __pyx_L15;
      }

      /* "../../../../anaconda2/lib/python2.7/site-packages/Cython/Includes/numpy/__init__.pxd":834
 *             elif t == NPY_LONG:        f[0] = 108 #"l"
 *             elif t == NPY_ULONG:       f[0] = 76  #"L"
 *             elif t == NPY_LONGLONG:    f[0] = 113 #"q"             # <<<<<<<<<<<<<<
 *             elif t == NPY_ULONGLONG:   f[0] = 81  #"Q"
 *             elif t == NPY_FLOAT:       f[0] = 102 #"f"
 */
      __pyx_t_4 = __Pyx_PyInt_From_enum__NPY_TYPES(NPY_LONGLONG); if (unlikely(!__pyx_t_4)) __PYX_ERR(1, 834, __pyx_L1_error)
      __Pyx_GOTREF(__pyx_t_4);
      __pyx_t_3 = PyObject_RichCompare(__pyx_v_t, __pyx_t_4, Py_EQ); __Pyx_XGOTREF(__pyx_t_3); if (unlikely(!__pyx_t_3)) __PYX_ERR(1, 834, __pyx_L1_error)
      __Pyx_DECREF(__pyx_t_4); __pyx_t_4 = 0;
      __pyx_t_6 = __Pyx_PyObject_IsTrue(__pyx_t_3); if (unlikely(__pyx_t_6 < 0)) __PYX_ERR(1, 834, __pyx_L1_error)
      __Pyx_DECREF(__pyx_t_3); __pyx_t_3 = 0;
      if (__pyx_t_6) {
        (__pyx_v_f[0]) = 0x71;
        goto __pyx_L15;
      }

      /* "../../../../anaconda2/lib/python2.7/site-packages/Cython/Includes/numpy/__init__.pxd":835
 *             elif t == NPY_ULONG:       f[0] = 76  #"L"
 *             elif t == NPY_LONGLONG:    f[0] = 113 #"q"
 *             elif t == NPY_ULONGLONG:   f[0] = 81  #"Q"             # <<<<<<<<<<<<<<
 *             elif t == NPY_FLOAT:       f[0] = 102 #"f"
 *             elif t == NPY_DOUBLE:      f[0] = 100 #"d"
 */
      __pyx_t_3 = __Pyx_PyInt_From_enum__NPY_TYPES(NPY_ULONGLONG); if (unlikely(!__pyx_t_3)) __PYX_ERR(1, 835, __pyx_L1_error)
      __Pyx_GOTREF(__pyx_t_3);
      __pyx_t_4 = PyObject_RichCompare(__pyx_v_t, __pyx_t_3, Py_EQ); __Pyx_XGOTREF(__pyx_t_4); if (unlikely(!__pyx_t_4)) __PYX_ERR(1, 835, __pyx_L1_error)
      __Pyx_DECREF(__pyx_t_3); __pyx_t_3 = 0;
      __pyx_t_6 = __Pyx_PyObject_IsTrue(__pyx_t_4); if (unlikely(__pyx_t_6 < 0)) __PYX_ERR(1, 835, __pyx_L1_error)
      __Pyx_DECREF(__pyx_t_4); __pyx_t_4 = 0;
      if (__pyx_t_6) {
        (__pyx_v_f[0]) = 81;
        goto __pyx_L15;
      }

      /* "../../../../anaconda2/lib/python2.7/site-packages/Cython/Includes/numpy/__init__.pxd":836
 *             elif t == NPY_LONGLONG:    f[0] = 113 #"q"
 *             elif t == NPY_ULONGLONG:   f[0] = 81  #"Q"
 *             elif t == NPY_FLOAT:       f[0] = 102 #"f"             # <<<<<<<<<<<<<<
 *             elif t == NPY_DOUBLE:      f[0] = 100 #"d"
 *             elif t == NPY_LONGDOUBLE:  f[0] = 103 #"g"
 */
      __pyx_t_4 = __Pyx_PyInt_From_enum__NPY_TYPES(NPY_FLOAT); if (unlikely(!__pyx_t_4)) __PYX_ERR(1, 836, __pyx_L1_error)
      __Pyx_GOTREF(__pyx_t_4);
      __pyx_t_3 = PyObject_RichCompare(__pyx_v_t, __pyx_t_4, Py_EQ); __Pyx_XGOTREF(__pyx_t_3); if (unlikely(!__pyx_t_3)) __PYX_ERR(1, 836, __pyx_L1_error)
      __Pyx_DECREF(__pyx_t_4); __pyx_t_4 = 0;
      __pyx_t_6 = __Pyx_PyObject_IsTrue(__pyx_t_3); if (unlikely(__pyx_t_6 < 0)) __PYX_ERR(1, 836, __pyx_L1_error)
      __Pyx_DECREF(__pyx_t_3); __pyx_t_3 = 0;
      if (__pyx_t_6) {
        (__pyx_v_f[0]) = 0x66;
        goto __pyx_L15;
      }

      /* "../../../../anaconda2/lib/python2.7/site-packages/Cython/Includes/numpy/__init__.pxd":837
 *             elif t == NPY_ULONGLONG:   f[0] = 81  #"Q"
 *             elif t == NPY_FLOAT:       f[0] = 102 #"f"
 *             elif t == NPY_DOUBLE:      f[0] = 100 #"d"             # <<<<<<<<<<<<<<
 *             elif t == NPY_LONGDOUBLE:  f[0] = 103 #"g"
 *             elif t == NPY_CFLOAT:      f[0] = 90; f[1] = 102; f += 1 # Zf
 */
      __pyx_t_3 = __Pyx_PyInt_From_enum__NPY_TYPES(NPY_DOUBLE); if (unlikely(!__pyx_t_3)) __PYX_ERR(1, 837, __pyx_L1_error)
      __Pyx_GOTREF(__pyx_t_3);
      __pyx_t_4 = PyObject_RichCompare(__pyx_v_t, __pyx_t_3, Py_EQ); __Pyx_XGOTREF(__pyx_t_4); if (unlikely(!__pyx_t_4)) __PYX_ERR(1, 837, __pyx_L1_error)
      __Pyx_DECREF(__pyx_t_3); __pyx_t_3 = 0;
      __pyx_t_6 = __Pyx_PyObject_IsTrue(__pyx_t_4); if (unlikely(__pyx_t_6 < 0)) __PYX_ERR(1, 837, __pyx_L1_error)
      __Pyx_DECREF(__pyx_t_4); __pyx_t_4 = 0;
      if (__pyx_t_6) {
        (__pyx_v_f[0]) = 0x64;
        goto __pyx_L15;
      }

      /* "../../../../anaconda2/lib/python2.7/site-packages/Cython/Includes/numpy/__init__.pxd":838
 *             elif t == NPY_FLOAT:       f[0] = 102 #"f"
 *             elif t == NPY_DOUBLE:      f[0] = 100 #"d"
 *             elif t == NPY_LONGDOUBLE:  f[0] = 103 #"g"             # <<<<<<<<<<<<<<
 *             elif t == NPY_CFLOAT:      f[0] = 90; f[1] = 102; f += 1 # Zf
 *             elif t == NPY_CDOUBLE:     f[0] = 90; f[1] = 100; f += 1 # Zd
 */
      __pyx_t_4 = __Pyx_PyInt_From_enum__NPY_TYPES(NPY_LONGDOUBLE); if (unlikely(!__pyx_t_4)) __PYX_ERR(1, 838, __pyx_L1_error)
      __Pyx_GOTREF(__pyx_t_4);
      __pyx_t_3 = PyObject_RichCompare(__pyx_v_t, __pyx_t_4, Py_EQ); __Pyx_XGOTREF(__pyx_t_3); if (unlikely(!__pyx_t_3)) __PYX_ERR(1, 838, __pyx_L1_error)
      __Pyx_DECREF(__pyx_t_4); __pyx_t_4 = 0;
      __pyx_t_6 = __Pyx_PyObject_IsTrue(__pyx_t_3); if (unlikely(__pyx_t_6 < 0)) __PYX_ERR(1, 838, __pyx_L1_error)
      __Pyx_DECREF(__pyx_t_3); __pyx_t_3 = 0;
      if (__pyx_t_6) {
        (__pyx_v_f[0]) = 0x67;
        goto __pyx_L15;
      }

      /* "../../../../anaconda2/lib/python2.7/site-packages/Cython/Includes/numpy/__init__.pxd":839
 *             elif t == NPY_DOUBLE:      f[0] = 100 #"d"
 *             elif t == NPY_LONGDOUBLE:  f[0] = 103 #"g"
 *             elif t == NPY_CFLOAT:      f[0] = 90; f[1] = 102; f += 1 # Zf             # <<<<<<<<<<<<<<
 *             elif t == NPY_CDOUBLE:     f[0] = 90; f[1] = 100; f += 1 # Zd
 *             elif t == NPY_CLONGDOUBLE: f[0] = 90; f[1] = 103; f += 1 # Zg
 */
      __pyx_t_3 = __Pyx_PyInt_From_enum__NPY_TYPES(NPY_CFLOAT); if (unlikely(!__pyx_t_3)) __PYX_ERR(1, 839, __pyx_L1_error)
      __Pyx_GOTREF(__pyx_t_3);
      __pyx_t_4 = PyObject_RichCompare(__pyx_v_t, __pyx_t_3, Py_EQ); __Pyx_XGOTREF(__pyx_t_4); if (unlikely(!__pyx_t_4)) __PYX_ERR(1, 839, __pyx_L1_error)
      __Pyx_DECREF(__pyx_t_3); __pyx_t_3 = 0;
      __pyx_t_6 = __Pyx_PyObject_IsTrue(__pyx_t_4); if (unlikely(__pyx_t_6 < 0)) __PYX_ERR(1, 839, __pyx_L1_error)
      __Pyx_DECREF(__pyx_t_4); __pyx_t_4 = 0;
      if (__pyx_t_6) {
        (__pyx_v_f[0]) = 90;
        (__pyx_v_f[1]) = 0x66;
        __pyx_v_f = (__pyx_v_f + 1);
        goto __pyx_L15;
      }

      /* "../../../../anaconda2/lib/python2.7/site-packages/Cython/Includes/numpy/__init__.pxd":840
 *             elif t == NPY_LONGDOUBLE:  f[0] = 103 #"g"
 *             elif t == NPY_CFLOAT:      f[0] = 90; f[1] = 102; f += 1 # Zf
 *             elif t == NPY_CDOUBLE:     f[0] = 90; f[1] = 100; f += 1 # Zd             # <<<<<<<<<<<<<<
 *             elif t == NPY_CLONGDOUBLE: f[0] = 90; f[1] = 103; f += 1 # Zg
 *             elif t == NPY_OBJECT:      f[0] = 79 #"O"
 */
      __pyx_t_4 = __Pyx_PyInt_From_enum__NPY_TYPES(NPY_CDOUBLE); if (unlikely(!__pyx_t_4)) __PYX_ERR(1, 840, __pyx_L1_error)
      __Pyx_GOTREF(__pyx_t_4);
      __pyx_t_3 = PyObject_RichCompare(__pyx_v_t, __pyx_t_4, Py_EQ); __Pyx_XGOTREF(__pyx_t_3); if (unlikely(!__pyx_t_3)) __PYX_ERR(1, 840, __pyx_L1_error)
      __Pyx_DECREF(__pyx_t_4); __pyx_t_4 = 0;
      __pyx_t_6 = __Pyx_PyObject_IsTrue(__pyx_t_3); if (unlikely(__pyx_t_6 < 0)) __PYX_ERR(1, 840, __pyx_L1_error)
      __Pyx_DECREF(__pyx_t_3); __pyx_t_3 = 0;
      if (__pyx_t_6) {
        (__pyx_v_f[0]) = 90;
        (__pyx_v_f[1]) = 0x64;
        __pyx_v_f = (__pyx_v_f + 1);
        goto __pyx_L15;
      }

      /* "../../../../anaconda2/lib/python2.7/site-packages/Cython/Includes/numpy/__init__.pxd":841
 *             elif t == NPY_CFLOAT:      f[0] = 90; f[1] = 102; f += 1 # Zf
 *             elif t == NPY_CDOUBLE:     f[0] = 90; f[1] = 100; f += 1 # Zd
 *             elif t == NPY_CLONGDOUBLE: f[0] = 90; f[1] = 103; f += 1 # Zg             # <<<<<<<<<<<<<<
 *             elif t == NPY_OBJECT:      f[0] = 79 #"O"
 *             else:
 */
      __pyx_t_3 = __Pyx_PyInt_From_enum__NPY_TYPES(NPY_CLONGDOUBLE); if (unlikely(!__pyx_t_3)) __PYX_ERR(1, 841, __pyx_L1_error)
      __Pyx_GOTREF(__pyx_t_3);
      __pyx_t_4 = PyObject_RichCompare(__pyx_v_t, __pyx_t_3, Py_EQ); __Pyx_XGOTREF(__pyx_t_4); if (unlikely(!__pyx_t_4)) __PYX_ERR(1, 841, __pyx_L1_error)
      __Pyx_DECREF(__pyx_t_3); __pyx_t_3 = 0;
      __pyx_t_6 = __Pyx_PyObject_IsTrue(__pyx_t_4); if (unlikely(__pyx_t_6 < 0)) __PYX_ERR(1, 841, __pyx_L1_error)
      __Pyx_DECREF(__pyx_t_4); __pyx_t_4 = 0;
      if (__pyx_t_6) {
        (__pyx_v_f[0]) = 90;
        (__pyx_v_f[1]) = 0x67;
        __pyx_v_f = (__pyx_v_f + 1);
        goto __pyx_L15;
      }

      /* "../../../../anaconda2/lib/python2.7/site-packages/Cython/Includes/numpy/__init__.pxd":842
 *             elif t == NPY_CDOUBLE:     f[0] = 90; f[1] = 100; f += 1 # Zd
 *             elif t == NPY_CLONGDOUBLE: f[0] = 90; f[1] = 103; f += 1 # Zg
 *             elif t == NPY_OBJECT:      f[0] = 79 #"O"             # <<<<<<<<<<<<<<
 *             else:
 *                 raise ValueError(u"unknown dtype code in numpy.pxd (%d)" % t)
 */
      __pyx_t_4 = __Pyx_PyInt_From_enum__NPY_TYPES(NPY_OBJECT); if (unlikely(!__pyx_t_4)) __PYX_ERR(1, 842, __pyx_L1_error)
      __Pyx_GOTREF(__pyx_t_4);
      __pyx_t_3 = PyObject_RichCompare(__pyx_v_t, __pyx_t_4, Py_EQ); __Pyx_XGOTREF(__pyx_t_3); if (unlikely(!__pyx_t_3)) __PYX_ERR(1, 842, __pyx_L1_error)
      __Pyx_DECREF(__pyx_t_4); __pyx_t_4 = 0;
      __pyx_t_6 = __Pyx_PyObject_IsTrue(__pyx_t_3); if (unlikely(__pyx_t_6 < 0)) __PYX_ERR(1, 842, __pyx_L1_error)
      __Pyx_DECREF(__pyx_t_3); __pyx_t_3 = 0;
      if (__pyx_t_6) {
        (__pyx_v_f[0]) = 79;
        goto __pyx_L15;
      }

      /* "../../../../anaconda2/lib/python2.7/site-packages/Cython/Includes/numpy/__init__.pxd":844
 *             elif t == NPY_OBJECT:      f[0] = 79 #"O"
 *             else:
 *                 raise ValueError(u"unknown dtype code in numpy.pxd (%d)" % t)             # <<<<<<<<<<<<<<
 *             f += 1
 *         else:
 */
      /*else*/ {
        __pyx_t_3 = PyUnicode_Format(__pyx_kp_u_unknown_dtype_code_in_numpy_pxd, __pyx_v_t); if (unlikely(!__pyx_t_3)) __PYX_ERR(1, 844, __pyx_L1_error)
        __Pyx_GOTREF(__pyx_t_3);
        __pyx_t_4 = PyTuple_New(1); if (unlikely(!__pyx_t_4)) __PYX_ERR(1, 844, __pyx_L1_error)
        __Pyx_GOTREF(__pyx_t_4);
        __Pyx_GIVEREF(__pyx_t_3);
        PyTuple_SET_ITEM(__pyx_t_4, 0, __pyx_t_3);
        __pyx_t_3 = 0;
        __pyx_t_3 = __Pyx_PyObject_Call(__pyx_builtin_ValueError, __pyx_t_4, NULL); if (unlikely(!__pyx_t_3)) __PYX_ERR(1, 844, __pyx_L1_error)
        __Pyx_GOTREF(__pyx_t_3);
        __Pyx_DECREF(__pyx_t_4); __pyx_t_4 = 0;
        __Pyx_Raise(__pyx_t_3, 0, 0, 0);
        __Pyx_DECREF(__pyx_t_3); __pyx_t_3 = 0;
        __PYX_ERR(1, 844, __pyx_L1_error)
      }
      __pyx_L15:;

      /* "../../../../anaconda2/lib/python2.7/site-packages/Cython/Includes/numpy/__init__.pxd":845
 *             else:
 *                 raise ValueError(u"unknown dtype code in numpy.pxd (%d)" % t)
 *             f += 1             # <<<<<<<<<<<<<<
 *         else:
 *             # Cython ignores struct boundary information ("T{...}"),
 */
      __pyx_v_f = (__pyx_v_f + 1);

      /* "../../../../anaconda2/lib/python2.7/site-packages/Cython/Includes/numpy/__init__.pxd":820
 *         offset[0] += child.itemsize
 * 
 *         if not PyDataType_HASFIELDS(child):             # <<<<<<<<<<<<<<
 *             t = child.type_num
 *             if end - f < 5:
 */
      goto __pyx_L13;
    }

    /* "../../../../anaconda2/lib/python2.7/site-packages/Cython/Includes/numpy/__init__.pxd":849
 *             # Cython ignores struct boundary information ("T{...}"),
 *             # so don't output it
 *             f = _util_dtypestring(child, f, end, offset)             # <<<<<<<<<<<<<<
 *     return f
 * 
 */
    /*else*/ {
      __pyx_t_9 = __pyx_f_5numpy__util_dtypestring(__pyx_v_child, __pyx_v_f, __pyx_v_end, __pyx_v_offset); if (unlikely(__pyx_t_9 == NULL)) __PYX_ERR(1, 849, __pyx_L1_error)
      __pyx_v_f = __pyx_t_9;
    }
    __pyx_L13:;

    /* "../../../../anaconda2/lib/python2.7/site-packages/Cython/Includes/numpy/__init__.pxd":794
 *     cdef tuple fields
 * 
 *     for childname in descr.names:             # <<<<<<<<<<<<<<
 *         fields = descr.fields[childname]
 *         child, new_offset = fields
 */
  }
  __Pyx_DECREF(__pyx_t_1); __pyx_t_1 = 0;

  /* "../../../../anaconda2/lib/python2.7/site-packages/Cython/Includes/numpy/__init__.pxd":850
 *             # so don't output it
 *             f = _util_dtypestring(child, f, end, offset)
 *     return f             # <<<<<<<<<<<<<<
 * 
 * 
 */
  __pyx_r = __pyx_v_f;
  goto __pyx_L0;

  /* "../../../../anaconda2/lib/python2.7/site-packages/Cython/Includes/numpy/__init__.pxd":785
 *     return PyArray_MultiIterNew(5, <void*>a, <void*>b, <void*>c, <void*> d, <void*> e)
 * 
 * cdef inline char* _util_dtypestring(dtype descr, char* f, char* end, int* offset) except NULL:             # <<<<<<<<<<<<<<
 *     # Recursive utility function used in __getbuffer__ to get format
 *     # string. The new location in the format string is returned.
 */

  /* function exit code */
  __pyx_L1_error:;
  __Pyx_XDECREF(__pyx_t_1);
  __Pyx_XDECREF(__pyx_t_3);
  __Pyx_XDECREF(__pyx_t_4);
  __Pyx_AddTraceback("numpy._util_dtypestring", __pyx_clineno, __pyx_lineno, __pyx_filename);
  __pyx_r = NULL;
  __pyx_L0:;
  __Pyx_XDECREF((PyObject *)__pyx_v_child);
  __Pyx_XDECREF(__pyx_v_fields);
  __Pyx_XDECREF(__pyx_v_childname);
  __Pyx_XDECREF(__pyx_v_new_offset);
  __Pyx_XDECREF(__pyx_v_t);
  __Pyx_RefNannyFinishContext();
  return __pyx_r;
}

/* "../../../../anaconda2/lib/python2.7/site-packages/Cython/Includes/numpy/__init__.pxd":966
 * 
 * 
 * cdef inline void set_array_base(ndarray arr, object base):             # <<<<<<<<<<<<<<
 *      cdef PyObject* baseptr
 *      if base is None:
 */

static CYTHON_INLINE void __pyx_f_5numpy_set_array_base(PyArrayObject *__pyx_v_arr, PyObject *__pyx_v_base) {
  PyObject *__pyx_v_baseptr;
  __Pyx_RefNannyDeclarations
  int __pyx_t_1;
  int __pyx_t_2;
  __Pyx_RefNannySetupContext("set_array_base", 0);

  /* "../../../../anaconda2/lib/python2.7/site-packages/Cython/Includes/numpy/__init__.pxd":968
 * cdef inline void set_array_base(ndarray arr, object base):
 *      cdef PyObject* baseptr
 *      if base is None:             # <<<<<<<<<<<<<<
 *          baseptr = NULL
 *      else:
 */
  __pyx_t_1 = (__pyx_v_base == Py_None);
  __pyx_t_2 = (__pyx_t_1 != 0);
  if (__pyx_t_2) {

    /* "../../../../anaconda2/lib/python2.7/site-packages/Cython/Includes/numpy/__init__.pxd":969
 *      cdef PyObject* baseptr
 *      if base is None:
 *          baseptr = NULL             # <<<<<<<<<<<<<<
 *      else:
 *          Py_INCREF(base) # important to do this before decref below!
 */
    __pyx_v_baseptr = NULL;

    /* "../../../../anaconda2/lib/python2.7/site-packages/Cython/Includes/numpy/__init__.pxd":968
 * cdef inline void set_array_base(ndarray arr, object base):
 *      cdef PyObject* baseptr
 *      if base is None:             # <<<<<<<<<<<<<<
 *          baseptr = NULL
 *      else:
 */
    goto __pyx_L3;
  }

  /* "../../../../anaconda2/lib/python2.7/site-packages/Cython/Includes/numpy/__init__.pxd":971
 *          baseptr = NULL
 *      else:
 *          Py_INCREF(base) # important to do this before decref below!             # <<<<<<<<<<<<<<
 *          baseptr = <PyObject*>base
 *      Py_XDECREF(arr.base)
 */
  /*else*/ {
    Py_INCREF(__pyx_v_base);

    /* "../../../../anaconda2/lib/python2.7/site-packages/Cython/Includes/numpy/__init__.pxd":972
 *      else:
 *          Py_INCREF(base) # important to do this before decref below!
 *          baseptr = <PyObject*>base             # <<<<<<<<<<<<<<
 *      Py_XDECREF(arr.base)
 *      arr.base = baseptr
 */
    __pyx_v_baseptr = ((PyObject *)__pyx_v_base);
  }
  __pyx_L3:;

  /* "../../../../anaconda2/lib/python2.7/site-packages/Cython/Includes/numpy/__init__.pxd":973
 *          Py_INCREF(base) # important to do this before decref below!
 *          baseptr = <PyObject*>base
 *      Py_XDECREF(arr.base)             # <<<<<<<<<<<<<<
 *      arr.base = baseptr
 * 
 */
  Py_XDECREF(__pyx_v_arr->base);

  /* "../../../../anaconda2/lib/python2.7/site-packages/Cython/Includes/numpy/__init__.pxd":974
 *          baseptr = <PyObject*>base
 *      Py_XDECREF(arr.base)
 *      arr.base = baseptr             # <<<<<<<<<<<<<<
 * 
 * cdef inline object get_array_base(ndarray arr):
 */
  __pyx_v_arr->base = __pyx_v_baseptr;

  /* "../../../../anaconda2/lib/python2.7/site-packages/Cython/Includes/numpy/__init__.pxd":966
 * 
 * 
 * cdef inline void set_array_base(ndarray arr, object base):             # <<<<<<<<<<<<<<
 *      cdef PyObject* baseptr
 *      if base is None:
 */

  /* function exit code */
  __Pyx_RefNannyFinishContext();
}

/* "../../../../anaconda2/lib/python2.7/site-packages/Cython/Includes/numpy/__init__.pxd":976
 *      arr.base = baseptr
 * 
 * cdef inline object get_array_base(ndarray arr):             # <<<<<<<<<<<<<<
 *     if arr.base is NULL:
 *         return None
 */

static CYTHON_INLINE PyObject *__pyx_f_5numpy_get_array_base(PyArrayObject *__pyx_v_arr) {
  PyObject *__pyx_r = NULL;
  __Pyx_RefNannyDeclarations
  int __pyx_t_1;
  __Pyx_RefNannySetupContext("get_array_base", 0);

  /* "../../../../anaconda2/lib/python2.7/site-packages/Cython/Includes/numpy/__init__.pxd":977
 * 
 * cdef inline object get_array_base(ndarray arr):
 *     if arr.base is NULL:             # <<<<<<<<<<<<<<
 *         return None
 *     else:
 */
  __pyx_t_1 = ((__pyx_v_arr->base == NULL) != 0);
  if (__pyx_t_1) {

    /* "../../../../anaconda2/lib/python2.7/site-packages/Cython/Includes/numpy/__init__.pxd":978
 * cdef inline object get_array_base(ndarray arr):
 *     if arr.base is NULL:
 *         return None             # <<<<<<<<<<<<<<
 *     else:
 *         return <object>arr.base
 */
    __Pyx_XDECREF(__pyx_r);
    __Pyx_INCREF(Py_None);
    __pyx_r = Py_None;
    goto __pyx_L0;

    /* "../../../../anaconda2/lib/python2.7/site-packages/Cython/Includes/numpy/__init__.pxd":977
 * 
 * cdef inline object get_array_base(ndarray arr):
 *     if arr.base is NULL:             # <<<<<<<<<<<<<<
 *         return None
 *     else:
 */
  }

  /* "../../../../anaconda2/lib/python2.7/site-packages/Cython/Includes/numpy/__init__.pxd":980
 *         return None
 *     else:
 *         return <object>arr.base             # <<<<<<<<<<<<<<
 */
  /*else*/ {
    __Pyx_XDECREF(__pyx_r);
    __Pyx_INCREF(((PyObject *)__pyx_v_arr->base));
    __pyx_r = ((PyObject *)__pyx_v_arr->base);
    goto __pyx_L0;
  }

  /* "../../../../anaconda2/lib/python2.7/site-packages/Cython/Includes/numpy/__init__.pxd":976
 *      arr.base = baseptr
 * 
 * cdef inline object get_array_base(ndarray arr):             # <<<<<<<<<<<<<<
 *     if arr.base is NULL:
 *         return None
 */

  /* function exit code */
  __pyx_L0:;
  __Pyx_XGIVEREF(__pyx_r);
  __Pyx_RefNannyFinishContext();
  return __pyx_r;
}

static PyObject *__pyx_tp_new_11pycocotools_5_mask_RLEs(PyTypeObject *t, PyObject *a, PyObject *k) {
  PyObject *o;
[truncated: 197,613 more chars]
