# Supplementary material for: Automatic detection of teacher behavior in classroom videos using AlphaPose and Faster R-CNN algorithms
Source: PeerJ Comput Sci. 2025 May 30;11:e2933. doi: 10.7717/peerj-cs.2933 (PMC12193412; doi:10.7717/peerj-cs.2933)
Supplement: Supplemental Information 1 [file peerj-cs-11-2933-s001.zip › code/lib/setup.py]

from __future__ import print_function
# --------------------------------------------------------
# Fast R-CNN
# Copyright (c) 2015 Microsoft
# Licensed under The MIT License [see LICENSE for details]
# Written by Ross Girshick
# --------------------------------------------------------

import os
from os.path import join as pjoin
import numpy as np
from distutils.core import setup
from distutils.extension import Extension
from Cython.Distutils import build_ext


def find_in_path(name, path):
    "Find a file in a search path"
    # adapted fom http://code.activestate.com/recipes/52224-find-a-file-given-a-search-path/
    for dir in path.split(os.pathsep):
        binpath = pjoin(dir, name)
        if os.path.exists(binpath):
            return os.path.abspath(binpath)
    return None


# def locate_cuda():
#     """Locate the CUDA environment on the system
#
#     Returns a dict with keys 'home', 'nvcc', 'include', and 'lib64'
#     and values giving the absolute path to each directory.
#
#     Starts by looking for the CUDAHOME env variable. If not found, everything
#     is based on finding 'nvcc' in the PATH.
#     """
# 
#     # first check if the CUDAHOME env variable is in use
#     if 'CUDAHOME' in os.environ:
#         home = os.environ['CUDAHOME']
#         nvcc = pjoin(home, 'bin', 'nvcc')
#     else:
#         # otherwise, search the PATH for NVCC
#         default_path = pjoin(os.sep, 'usr', 'local', 'cuda', 'bin')
#         nvcc = find_in_path('nvcc', os.environ['PATH'] + os.pathsep + default_path)
#         if nvcc is None:
#             raise EnvironmentError('The nvcc binary could not be '
#                                    'located in your $PATH. Either add it to your path, or set $CUDAHOME')
#         home = os.path.dirname(os.path.dirname(nvcc))
#
#     cudaconfig = {'home': home, 'nvcc': nvcc,
#                   'include': pjoin(home, 'include'),
#                   'lib64': pjoin(home, 'lib64')}
#     for k, v in cudaconfig.iteritems():
#         if not os.path.exists(v):
#             raise EnvironmentError('The CUDA %s path could not be located in %s' % (k, v))
#
#     return cudaconfig


# CUDA = locate_cuda()

# Obtain the numpy include directory.  This logic works across numpy versions.
try:
    numpy_include = np.get_include()
except AttributeError:
    numpy_include = np.get_numpy_include()


def customize_compiler_for_nvcc(self):
    """inject deep into distutils to customize how the dispatch
    to gcc/nvcc works.

    If you subclass UnixCCompiler, it's not trivial to get your subclass
    injected in, and still have the right customizations (i.e.
    distutils.sysconfig.customize_compiler) run on it. So instead of going
    the OO route, I have this. Note, it's kindof like a wierd functional
    subclassing going on."""

    # tell the compiler it can processes .cu
    self.src_extensions.append('.cu')

    # save references to the default compiler_so and _comple methods
    default_compiler_so = self.compiler_so
    super = self._compile

    # now redefine the _compile method. This gets executed for each
    # object but distutils doesn't have the ability to change compilers
    # based on source extension: we add it.
    def _compile(obj, src, ext, cc_args, extra_postargs, pp_opts):
        print(extra_postargs)
        if os.path.splitext(src)[1] == '.cu':
            # use the cuda for .cu files
            self.set_executable('compiler_so', CUDA['nvcc'])
            # use only a subset of the extra_postargs, which are 1-1 translated
            # from the extra_compile_args in the Extension class
            postargs = extra_postargs['nvcc']
        else:
            postargs = extra_postargs['gcc']

        super(obj, src, ext, cc_args, postargs, pp_opts)
        # reset the default compiler_so, which we might have changed for cuda
        self.compiler_so = default_compiler_so

    # inject our redefined _compile method into the class
    self._compile = _compile


# run the customize_compiler
class custom_build_ext(build_ext):
    def build_extensions(self):
        customize_compiler_for_nvcc(self.compiler)
        build_ext.build_extensions(self)


ext_modules = [
    Extension(
        "model.utils.cython_bbox",
        ["model/utils/bbox.pyx"],
        extra_compile_args={'gcc': ["-Wno-cpp", "-Wno-unused-function"]},
        include_dirs=[numpy_include]
    ),
    Extension(
        'pycocotools._mask',
        sources=['pycocotools/maskApi.c', 'pycocotools/_mask.pyx'],
        include_dirs=[numpy_include, 'pycocotools'],
        extra_compile_args={
            'gcc': ['-Wno-cpp', '-Wno-unused-function', '-std=c99']},
    ),
]

setup(
    name='faster_rcnn',
    ext_modules=ext_modules,
    # inject our custom trigger
    cmdclass={'build_ext': custom_build_ext},
)
