# Supplementary material for: Automatic detection of teacher behavior in classroom videos using AlphaPose and Faster R-CNN algorithms
Source: PeerJ Comput Sci. 2025 May 30;11:e2933. doi: 10.7717/peerj-cs.2933 (PMC12193412; doi:10.7717/peerj-cs.2933)
Supplement: Supplemental Information 1 [file peerj-cs-11-2933-s001.zip › code/_init_paths.py]

import os.path as osp
import sys

def add_path(path):
    if path not in sys.path:
        sys.path.insert(0, path)

this_dir = osp.dirname(__file__)

# Add lib to PYTHONPATH
lib_path = osp.join(this_dir, 'lib')
add_path(lib_path)

coco_path = osp.join(this_dir, 'data', 'coco', 'PythonAPI')
add_path(coco_path)
